# Supplementary material for: Alterations in ether lipid metabolism in obesity revealed by systems genomics of multi-omics datasets
Source: PLoS Biol. 2025 Aug 28;23(8):e3003349. doi: 10.1371/journal.pbio.3003349 (PMC12393746; doi:10.1371/journal.pbio.3003349)
Supplement: S1 Table — 1AusDiab: Australian Diabetes Obesity and Lifestyle Study; 2BHS: Busselton Health Study; 3HDL-C: high density cholesterol; 4FBG: fasting blood glucose; 5SBP: systolic blood pressure; 6DBP: diastolic blood pressure; 72h-PLG: 2-h post load glucose; 8HbA1C: glycated hemoglobin; 9HOMA-IR: homeostasis model assessment of insulin resistance. aValues expressed as mean (±SD); bValues expressed as frequency, n (%) for dichotomous variables; cData in Median, (IQR) as Triglyceride distribution was right skewed. (XLSX) [file pbio.3003349.s002.xlsx]

## Sheet: Table S1
Table S1: Characteristics of study participants in the Australian Diabetes Obesity and Lifestyle Study and the Busselton Health Study
Characteristics	AusDiab cohort1	BHS cohort2
Sex, n (%women)	5685 (55%)	2516 (56%)
Age (year), mean (range)	51 (25-95)	50.8 (16.5 - 97)
BMI (kg/m2), mean (SD)	26.9 (4.9)	26.2 (4.2)
Ethnicity (%White/European ancestry)	9786 (94.7)	4492 (100)
Weight Circumference	90.8 (13.8)	86.1 (4.2)
Waist-Hip Ratio, mean (SD)	0.9 (0.001)	0.9 (0.001)
Total cholesterol (mmol/l), mean (SD)	5.7 (1.1)	5.6 (1.1)
HDL-C3 (mmol/l), mean (SD)	1.4 (0.4)	1.39 (0.39)
Triglycerides (mmol/l), median (IQR)	1.28 (10.9)	1.18 (0.9)
FBG4 (mmol/l), mean (SD)	5.3 (1.1)	5.0 (1.4)
SBP5 (mmHg), (mmol/l), mean (SD)	129.2 (18.6)	124.0 (17.9)
DBP6 (mmHg), (mmol/l), mean (SD)	70.0 (11.7)	74.5 (10.2)
2h-PLG7 (mmol/L), mean (SD)	6.3 (2.7)	–
HbA1C8 (%), mean (SD)	5.2 (0.6)	–
HOMA-IR9, mean (SD)	3.6 (2.4)	1.78 (2.5)
Current smoking, n (frequency %)	1623 (15.9)	608 (13.5)
BP treatment, n (frequency %)	1577 (15.3)	–
Lipid lowering medication, n (frequency %)	871 (8.4)	108 (2.4)
Diabetes at baseline, n (frequency %)	686 (6.6)	271 (6.0)
Baseline CVD prevalence, n (frequency %)	577 (5.6)	238 (5.3)
