# Supplementary material for: Alterations in ether lipid metabolism in obesity revealed by systems genomics of multi-omics datasets
Source: PLoS Biol. 2025 Aug 28;23(8):e3003349. doi: 10.1371/journal.pbio.3003349 (PMC12393746; doi:10.1371/journal.pbio.3003349)
Supplement: S2 Table — 1Lipid nomenclature is read as follows: letters denote the head group; () brackets denote the sum composition of the lipid measured including total number of carbons and double bonds; [] brackets denote the product ion monitored on the mass spectrometer. NL: neutral loss; SIM: sum of ions monitored; MRM: multiple reaction monitoring. (XLSX) [file pbio.3003349.s003.xlsx]

## Sheet: Table S2
S2 Table: Multiple reaction monitoring transitions for examined lipid species
Lipid #	Lipid species1	Parent ion	Precursor ion (Q1)	Product ion (Q3)	Collision energy (V)	Internal Standard	Internal Standard amount (pmol)
1	Sph(d16:1)	[M+H]+	272.3	254.3	8	Sph(d17:1)	20
2	Sph(d17:1)	[M+H]+	286.275	268.3	8	Sph(d17:1)	20
3	Sph(d18:1)	[M+H]+	300.3	282.3	8	Sph(d17:1)	20
4	Sph(d18:2)	[M+H]+	298.3	280.3	8	Sph(d17:1)	20
5	S1P(d16:1)	[M+H]+	352.2	236.3	11	S1P(d17:1)	25
6	S1P(d18:0)	[M+H]+	382.2	284.3	11	S1P(d17:1)	26
7	S1P(d18:1)	[M+H]+	380.2	264.3	11	S1P(d17:1)	27
8	S1P(d18:2)	[M+H]+	378.2	262.3	11	S1P(d17:1)	28
9	dihydroCer(d18:0/16:0)	[M+H]+	540.5	284.3	31	dihydroCer(d18:0/8:0)	50
10	dihydroCer(d18:0/18:0)	[M+H]+	568.6	284.3	31	dihydroCer(d18:0/8:0)	50
11	dihydroCer(d18:0/20:0)	[M+H]+	596.6	284.3	31	dihydroCer(d18:0/8:0)	50
12	dihydroCer(d18:0/22:0)	[M+H]+	624.6	284.3	31	dihydroCer(d18:0/8:0)	50
13	dihydroCer(d18:0/24:0)	[M+H]+	652.7	284.3	31	dihydroCer(d18:0/8:0)	50
14	dihydroCer(d18:0/24:1)	[M+H]+	650.6	284.3	31	dihydroCer(d18:0/8:0)	50
15	Cer(d16:1/16:0)	[M+H]+	510.6	236.3	23	Cer(d18:1/17:0)	50
16	Cer(d16:1/18:0)	[M+H]+	538.6	236.3	23	Cer(d18:1/17:0)	50
17	Cer(d16:1/20:0)	[M+H]+	566.6	236.3	23	Cer(d18:1/17:0)	50
18	Cer(d16:1/22:0)	[M+H]+	594.6	236.3	23	Cer(d18:1/17:0)	50
19	Cer(d16:1/23:0)	[M+H]+	608.6	236.3	23	Cer(d18:1/17:0)	50
20	Cer(d16:1/24:0)	[M+H]+	622.6	236.3	23	Cer(d18:1/17:0)	50
21	Cer(d16:1/24:1)	[M+H]+	620.6	236.3	23	Cer(d18:1/17:0)	50
22	Cer(d17:1/16:0)	[M+H]+	524.6	250.3	23	Cer(d18:1/17:0)	50
23	Cer(d17:1/18:0)	[M+H]+	552.6	250.3	23	Cer(d18:1/17:0)	50
24	Cer(d17:1/20:0)	[M+H]+	580.6	250.3	23	Cer(d18:1/17:0)	50
25	Cer(d17:1/22:0)	[M+H]+	608.6	250.3	23	Cer(d18:1/17:0)	50
26	Cer(d17:1/23:0)	[M+H]+	622.6	250.3	23	Cer(d18:1/17:0)	50
27	Cer(d17:1/24:0)	[M+H]+	636.6	250.3	23	Cer(d18:1/17:0)	50
28	Cer(d17:1/24:1)	[M+H]+	634.6	250.3	23	Cer(d18:1/17:0)	50
29	Cer(d18:1/14:0)	[M+H]+	510.5	264.3	23	Cer(d18:1/17:0)	50
30	Cer(d18:1/16:0)	[M+H]+	538.5	264.3	23	Cer(d18:1/17:0)	50
31	Cer(d18:1/17:0)	[M+H]+	552.5	264.3	23	Cer(d18:1/17:0)	50
32	Cer(d18:1/18:0)	[M+H]+	566.6	264.3	23	Cer(d18:1/17:0)	50
33	Cer(d18:1/19:0)	[M+H]+	580.6	264.3	23	Cer(d18:1/17:0)	50
34	Cer(d18:1/20:0)	[M+H]+	594.6	264.3	23	Cer(d18:1/17:0)	50
35	Cer(d18:1/21:0)	[M+H]+	608.6	264.3	23	Cer(d18:1/17:0)	50
36	Cer(d18:1/22:0)	[M+H]+	622.6	264.3	23	Cer(d18:1/17:0)	50
37	Cer(d18:1/23:0)	[M+H]+	636.6	264.3	23	Cer(d18:1/17:0)	50
38	Cer(d18:1/24:0)	[M+H]+	650.6	264.3	23	Cer(d18:1/17:0)	50
39	Cer(d18:1/24:1)	[M+H]+	648.6	264.3	23	Cer(d18:1/17:0)	50
40	Cer(d18:1/26:0)	[M+H]+	678.6	264.3	23	Cer(d18:1/17:0)	50
41	Cer(d18:2/14:0)	[M+H]+	508.5	262.3	23	Cer(d18:1/17:0)	50
42	Cer(d18:2/16:0)	[M+H]+	536.5	262.3	23	Cer(d18:1/17:0)	50
43	Cer(d18:2/17:0)	[M+H]+	550.5	262.3	23	Cer(d18:1/17:0)	50
44	Cer(d18:2/18:0)	[M+H]+	564.6	262.3	23	Cer(d18:1/17:0)	50
45	Cer(d18:2/20:0)	[M+H]+	592.6	262.3	23	Cer(d18:1/17:0)	50
46	Cer(d18:2/21:0)	[M+H]+	606.6	262.3	23	Cer(d18:1/17:0)	50
47	Cer(d18:2/22:0)	[M+H]+	620.6	262.3	23	Cer(d18:1/17:0)	50
48	Cer(d18:2/23:0)	[M+H]+	634.6	262.3	23	Cer(d18:1/17:0)	50
49	Cer(d18:2/24:0)	[M+H]+	648.6	262.3	23	Cer(d18:1/17:0)	50
50	Cer(d18:2/24:1)	[M+H]+	646.6	262.3	23	Cer(d18:1/17:0)	50
51	Cer(d18:2/26:0)	[M+H]+	676.6	262.3	23	Cer(d18:1/17:0)	50
52	Cer(d19:1/16:0)	[M+H]+	552.6	278.3	23	Cer(d18:1/17:0)	50
53	Cer(d19:1/18:0)	[M+H]+	580.6	278.3	23	Cer(d18:1/17:0)	50
54	Cer(d19:1/20:0)	[M+H]+	608.6	278.3	23	Cer(d18:1/17:0)	50
55	Cer(d19:1/22:0)	[M+H]+	636.6	278.3	23	Cer(d18:1/17:0)	50
56	Cer(d19:1/23:0)	[M+H]+	650.6	278.3	23	Cer(d18:1/17:0)	50
57	Cer(d19:1/24:0)	[M+H]+	664.6	278.3	23	Cer(d18:1/17:0)	50
58	Cer(d19:1/24:1)	[M+H]+	662.6	278.3	23	Cer(d18:1/17:0)	50
59	Cer(d19:1/26:0)	[M+H]+	692.6	278.3	23	Cer(d18:1/17:0)	50
60	Cer(d20:1/22:0)	[M+H]+	650.6	292.3	23	Cer(d18:1/17:0)	50
61	Cer(d20:1/23:0)	[M+H]+	664.6	292.3	23	Cer(d18:1/17:0)	50
62	Cer(d20:1/24:0)	[M+H]+	678.6	292.3	23	Cer(d18:1/17:0)	50
63	Cer(d20:1/24:1)	[M+H]+	676.6	292.3	23	Cer(d18:1/17:0)	50
64	Cer(d20:1/26:0)	[M+H]+	706.6	292.3	23	Cer(d18:1/17:0)	50
65	Cer(m18:0/20:0)	[M+H]+	580.6	268.4	23	Cer(d18:1/17:0)	50
66	Cer(m18:0/22:0)	[M+H]+	608.6	268.4	23	Cer(d18:1/17:0)	50
67	Cer(m18:0/23:0)	[M+H]+	622.6	268.4	23	Cer(d18:1/17:0)	50
68	Cer(m18:0/24:0)	[M+H]+	636.6	268.4	23	Cer(d18:1/17:0)	50
69	Cer(m18:0/24:1)	[M+H]+	634.6	268.4	23	Cer(d18:1/17:0)	50
70	Cer(m18:1/18:0)	[M+H]+	550.6	266.4	23	Cer(d18:1/17:0)	50
71	Cer(m18:1/20:0)	[M+H]+	578.6	266.4	23	Cer(d18:1/17:0)	50
72	Cer(m18:1/22:0)	[M+H]+	606.6	266.4	23	Cer(d18:1/17:0)	50
73	Cer(m18:1/23:0)	[M+H]+	620.6	266.4	23	Cer(d18:1/17:0)	50
74	Cer(m18:1/24:0)	[M+H]+	634.6	266.4	23	Cer(d18:1/17:0)	50
75	Cer(m18:1/24:1)	[M+H]+	632.6	266.4	23	Cer(d18:1/17:0)	50
76	HexCer(d16:1/18:0)	[M+H]+	700.6	236.3	33	Hex1Cer(d18:1/18:1)	50
77	HexCer(d16:1/20:0)	[M+H]+	728.6	236.3	33	Hex1Cer(d18:1/18:1)	50
78	HexCer(d16:1/22:0)	[M+H]+	756.7	236.3	33	Hex1Cer(d18:1/18:1)	50
79	HexCer(d16:1/24:0)	[M+H]+	784.7	236.3	33	Hex1Cer(d18:1/18:1)	50
80	HexCer(d18:1/16:0)	[M+H]+	700.6	264.3	33	Hex1Cer(d18:1/18:1)	50
81	HexCer(d18:1/18:0)	[M+H]+	728.6	264.3	33	Hex1Cer(d18:1/18:1)	50
82	HexCer(d18:1/20:0)	[M+H]+	756.6	264.3	33	Hex1Cer(d18:1/18:1)	50
83	HexCer(d18:1/22:0)	[M+H]+	784.7	264.3	33	Hex1Cer(d18:1/18:1)	50
84	HexCer(d18:1/24:0)	[M+H]+	812.7	264.3	33	Hex1Cer(d18:1/18:1)	50
85	HexCer(d18:1/24:1)	[M+H]+	810.7	264.3	33	Hex1Cer(d18:1/18:1)	50
86	HexCer(d18:2/18:0)	[M+H]+	726.6	262.3	33	Hex1Cer(d18:1/18:1)	50
87	HexCer(d18:2/20:0)	[M+H]+	754.6	262.3	33	Hex1Cer(d18:1/18:1)	50
88	HexCer(d18:2/22:0)	[M+H]+	782.7	262.3	33	Hex1Cer(d18:1/18:1)	50
89	HexCer(d18:2/24:0)	[M+H]+	810.7	262.3	33	Hex1Cer(d18:1/18:1)	50
90	Hex2Cer(d16:1/16:0)	[M+H]+	834.6	236.3	53	Hex2Cer(d18:1/18:1)	50
91	Hex2Cer(d16:1/24:1)	[M+H]+	944.7	236.3	53	Hex2Cer(d18:1/18:1)	50
92	Hex2Cer(d18:1/16:0)	[M+H]+	862.6	264.3	53	Hex2Cer(d18:1/18:1)	50
93	Hex2Cer(d18:1/18:0)	[M+H]+	890.7	264.3	53	Hex2Cer(d18:1/18:1)	50
94	Hex2Cer(d18:1/20:0)	[M+H]+	918.7	264.3	53	Hex2Cer(d18:1/18:1)	50
95	Hex2Cer(d18:1/22:0)	[M+H]+	946.7	264.3	53	Hex2Cer(d18:1/18:1)	50
96	Hex2Cer(d18:1/24:0)	[M+H]+	974.8	264.3	53	Hex2Cer(d18:1/18:1)	50
97	Hex2Cer(d18:1/24:1)	[M+H]+	972.7	264.3	53	Hex2Cer(d18:1/18:1)	50
98	Hex2Cer(d18:2/16:0)	[M+H]+	860.6	262.3	53	Hex2Cer(d18:1/18:1)	50
99	Hex2Cer(d18:2/24:1)	[M+H]+	970.7	262.3	53	Hex2Cer(d18:1/18:1)	50
100	Hex3Cer(d18:1/16:0)	[M+H]+	1024.7	264.3	57	Hex3Cer(d18:1/17:0)	25
101	Hex3Cer(d18:1/18:0)	[M+H]+	1052.7	264.3	57	Hex3Cer(d18:1/17:0)	25
102	Hex3Cer(d18:1/20:0)	[M+H]+	1080.7	264.3	57	Hex3Cer(d18:1/17:0)	25
103	Hex3Cer(d18:1/22:0)	[M+H]+	1108.8	264.3	57	Hex3Cer(d18:1/17:0)	25
104	Hex3Cer(d18:1/24:0)	[M+H]+	1136.8	264.3	57	Hex3Cer(d18:1/17:0)	25
105	Hex3Cer(d18:1/24:1)	[M+H]+	1134.8	264.3	57	Hex3Cer(d18:1/17:0)	25
106	GM3(d18:1/16:0)	[M+H]+	1153.7	264.3	57	Hex3Cer(d18:1/17:0)	25
107	GM3(d18:1/18:0)	[M+H]+	1181.8	264.3	57	Hex3Cer(d18:1/17:0)	25
108	GM3(d18:1/20:0)	[M+H]+	1209.8	264.3	57	Hex3Cer(d18:1/17:0)	25
109	GM3(d18:1/22:0)	[M+H]+	1237.8	264.3	57	Hex3Cer(d18:1/17:0)	25
110	GM3(d18:1/24:0)	[M+H]+	1265.8	264.3	57	Hex3Cer(d18:1/17:0)	25
111	GM3(d18:1/24:1)	[M+H]+	1263.8	264.3	57	Hex3Cer(d18:1/17:0)	25
112	GM3(d18:2/24:1)	[M+H]+	1261.8	262.3	57	Hex3Cer(d18:1/17:0)	25
113	GM3(d20:1/18:0)	[M+H]+	1209.8	292.3	57	Hex3Cer(d18:1/17:0)	25
114	GM1(d18:1/16:0)	[M+2H]2+	760.1	366.2	9	Hex3Cer(d18:1/17:0)	25
115	Sulfatide (d18:1:/16:0(OH))	[M+H]+	796.8	264.3	56	Sulfatide(d18:1/12:0)	10
116	Sulfatide (d18:1:/16:0)	[M+H]+	780.8	264.3	56	Sulfatide(d18:1/12:0)	10
117	Sulfatide (d18:1:/18:0(OH))	[M+H]+	824.8	264.3	56	Sulfatide(d18:1/12:0)	10
118	Sulfatide (d18:1:/18:0)	[M+H]+	808.8	264.3	56	Sulfatide(d18:1/12:0)	10
119	Sulfatide (d18:1:/24:0(OH))	[M+H]+	908.8	264.3	56	Sulfatide(d18:1/12:0)	10
120	Sulfatide (d18:1:/24:0)	[M+H]+	892.8	264.3	56	Sulfatide(d18:1/12:0)	10
121	Sulfatide (d18:1:/24:1(OH))	[M+H]+	906.8	264.3	56	Sulfatide(d18:1/12:0)	10
122	Sulfatide (d18:1:/24:1)	[M+H]+	890.8	264.3	56	Sulfatide(d18:1/12:0)	10
123	Sulfatide (d18:2:/18:0(OH))	[M+H]+	822.8	262.3	56	Sulfatide(d18:1/12:0)	10
124	Sulfatide (d18:2:/18:0)	[M+H]+	806.8	262.3	56	Sulfatide(d18:1/12:0)	10
125	Cer1P(d18:1/16:0)	[M+H]+	618.4	264.3	29	Cer(d18:1-d7/18:0)	50
126	SM(34:3)	[M+H]+	699.5	184.1	25	SM(d18:1/12:0)	100
127	SM(35:2) (b)	[M+H]+	715.6	184.1	25	SM(d18:1/12:0)	100
128	SM(37:1)	[M+H]+	745.6	184.1	25	SM(d18:1/12:0)	100
129	SM(37:2)	[M+H]+	743.5	184.1	25	SM(d18:1/12:0)	100
130	SM(38:3) (a)	[M+H]+	755.6	184.1	25	SM(d18:1/12:0)	100
131	SM(38:3) (b)	[M+H]+	755.6	184.1	25	SM(d18:1/12:0)	100
132	SM(40:3) (a)	[M+H]+	783.6	184.1	25	SM(d18:1/12:0)	100
133	SM(40:3) (b)	[M+H]+	783.6	184.1	25	SM(d18:1/12:0)	100
134	SM(41:0)	[M+H]+	803.7	184.1	25	SM(d18:1/12:0)	100
135	SM(41:1) (a)	[M+H]+	801.7	184.1	25	SM(d18:1/12:0)	100
136	SM(43:1)	[M+H]+	829.7	184.1	25	SM(d18:1/12:0)	100
137	SM(43:2) (b)	[M+H]+	827.7	184.1	25	SM(d18:1/12:0)	100
138	SM(43:2) (c)	[M+H]+	827.7	184.1	25	SM(d18:1/12:0)	100
139	SM(44:1)	[M+H]+	843.6	184.1	25	SM(d18:1/12:0)	100
140	SM(44:2)	[M+H]+	841.6	184.1	25	SM(d18:1/12:0)	100
141	SM(44:3)	[M+H]+	839.6	184.1	25	SM(d18:1/12:0)	100
142	SM(d16:1/19:0)	[M+H]+	717.6	184.1	25	SM(d18:1/12:0)	100
143	SM(d16:1/23:0)/SM(d17:1/22:0)	[M+H]+	773.7	184.1	25	SM(d18:1/12:0)	100
144	SM(d16:1/24:1)	[M+H]+	785.7	184.1	25	SM(d18:1/12:0)	100
145	SM(d17:1/14:0)	[M+H]+	661.5	184.1	25	SM(d18:1/12:0)	100
146	SM(d17:1/16:0)	[M+H]+	689.6	184.1	25	SM(d18:1/12:0)	100
147	SM(d17:1/24:1)	[M+H]+	799.7	184.1	25	SM(d18:1/12:0)	100
148	SM(d18:0/14:0)	[M+H]+	677.6	184.1	25	SM(d18:1/12:0)	100
149	SM(d18:0/16:0)	[M+H]+	705.6	184.1	25	SM(d18:1/12:0)	100
150	SM(d18:0/22:0)	[M+H]+	789.7	184.1	25	SM(d18:1/12:0)	100
151	SM(d18:1/14:0)/SM(d16:1/16:0)	[M+H]+	675.5	184.1	25	SM(d18:1/12:0)	100
152	SM(d18:1/16:0)	[M+H]+	703.6	184.1	25	SM(d18:1/12:0)	100
153	SM(d18:1/17:0)/SM(d17:1/18:0)	[M+H]+	717.6	184.1	25	SM(d18:1/12:0)	100
154	SM(d18:1/18:0)/SM(d16:1/20:0)	[M+H]+	731.6	184.1	25	SM(d18:1/12:0)	100
155	SM(d18:1/20:0)/SM(d16:1/22:0)	[M+H]+	759.6	184.1	25	SM(d18:1/12:0)	100
156	SM(d18:1/22:0)/SM(d16:1/24:0)	[M+H]+	787.7	184.1	25	SM(d18:1/12:0)	100
157	SM(d18:1/23:0)/SM(d17:1/24:0)	[M+H]+	801.7	184.1	25	SM(d18:1/12:0)	100
158	SM(d18:1/24:0)	[M+H]+	815.7	184.1	25	SM(d18:1/12:0)	100
159	SM(d18:1/24:1)	[M+H]+	813.7	184.1	25	SM(d18:1/12:0)	100
160	SM(d18:2/14:0)	[M+H]+	673.5	184.1	25	SM(d18:1/12:0)	100
161	SM(d18:2/16:0)	[M+H]+	701.6	184.1	25	SM(d18:1/12:0)	100
162	SM(d18:2/17:0)	[M+H]+	715.6	184.1	25	SM(d18:1/12:0)	100
163	SM(d18:2/18:0)	[M+H]+	729.6	184.1	25	SM(d18:1/12:0)	100
164	SM(d18:2/18:1)	[M+H]+	727.6	184.1	25	SM(d18:1/12:0)	100
165	SM(d18:2/20:0)	[M+H]+	757.6	184.1	25	SM(d18:1/12:0)	100
166	SM(d18:2/22:0)	[M+H]+	785.7	184.1	25	SM(d18:1/12:0)	100
167	SM(d18:2/23:0)	[M+H]+	799.7	184.1	25	SM(d18:1/12:0)	100
168	SM(d18:2/24:0)	[M+H]+	813.7	184.1	25	SM(d18:1/12:0)	100
169	SM(d19:1/24:1)	[M+H]+	827.7	184.1	25	SM(d18:1/12:0)	100
170	PC(28:0)	[M+H]+	678.5	184.1	21	PC(13:0/13:0)	100
171	PC(14:0_16:0)	[M+H]+	706.5	184.1	21	PC(13:0/13:0)	100
172	PC(31:0) (a)	[M+H]+	720.6	184.1	21	PC(13:0/13:0)	100
173	PC(31:0) (b)	[M+H]+	720.6	184.1	21	PC(13:0/13:0)	100
174	PC(16:0_16:0)	[M+H]+	734.6	184.1	21	PC(13:0/13:0)	100
175	PC(32:1)	[M+H]+	732.6	184.1	21	PC(13:0/13:0)	100
176	PC(32:2)	[M+H]+	730.5	184.1	21	PC(13:0/13:0)	100
177	PC(33:0) (a)	[M+H]+	748.6	184.1	21	PC(13:0/13:0)	100
178	PC(33:0) (b)	[M+H]+	748.6	184.1	21	PC(13:0/13:0)	100
179	PC(33:1)	[M+H]+	746.6	184.1	21	PC(13:0/13:0)	100
180	PC(33:2)	[M+H]+	744.6	184.1	21	PC(13:0/13:0)	100
181	PC(16:0_18:0)	[M+H]+	762.6	184.1	21	PC(13:0/13:0)	100
182	PC(16:0_18:1)	[M+H]+	760.6	184.1	21	PC(13:0/13:0)	100
183	PC(16:0_18:2)	[M+H]+	758.6	184.1	21	PC(13:0/13:0)	100
184	PC(16:1_18:2)	[M+H]+	756.6	184.1	21	PC(13:0/13:0)	100
185	PC(16:0_18:3) (a)	[M+H]+	756.6	184.1	21	PC(13:0/13:0)	100
186	PC(16:0_18:3) (b)	[M+H]+	756.6	184.1	21	PC(13:0/13:0)	100
187	PC(14:0_20:4)	[M+H]+	754.5	184.1	21	PC(13:0/13:0)	100
188	PC(34:5)	[M+H]+	752.5	184.1	21	PC(13:0/13:0)	100
189	PC(15-MHDA_18:1)	[M+H]+	774.6	184.1	21	PC(13:0/13:0)	100
190	PC(17:0_18:1)	[M+H]+	774.6	184.1	21	PC(13:0/13:0)	100
191	PC(15-MHDA_18:2)	[M+H]+	772.6	184.1	21	PC(13:0/13:0)	100
192	PC(17:0_18:2)	[M+H]+	772.6	184.1	21	PC(13:0/13:0)	100
193	PC(17:1_18:2)	[M+H]+	770.6	184.1	21	PC(13:0/13:0)	100
194	PC(15:0_20:3)	[M+H]+	770.6	184.1	21	PC(13:0/13:0)	100
195	PC(15:0_20:4)	[M+H]+	768.6	184.1	21	PC(13:0/13:0)	100
196	PC(35:5)	[M+H]+	766.5	184.1	21	PC(13:0/13:0)	100
197	PC(18:0_18:1)	[M+H]+	788.6	184.1	21	PC(13:0/13:0)	100
198	PC(18:1_18:1)	[M+H]+	786.6	184.1	21	PC(13:0/13:0)	100
199	PC(18:0_18:2)	[M+H]+	786.6	184.1	21	PC(13:0/13:0)	100
200	PC(18:1_18:2)	[M+H]+	784.6	184.1	21	PC(13:0/13:0)	100
201	PC(16:0_20:3) (a)	[M+H]+	784.6	184.1	21	PC(13:0/13:0)	100
202	PC(16:0_20:3) (b)	[M+H]+	784.6	184.1	21	PC(13:0/13:0)	100
203	PC(18:2_18:2)	[M+H]+	782.6	184.1	21	PC(13:0/13:0)	100
204	PC(16:0_20:4)	[M+H]+	782.6	184.1	21	PC(13:0/13:0)	100
205	PC(16:1_20:4)	[M+H]+	780.6	184.1	21	PC(13:0/13:0)	100
206	PC(16:0_20:5)	[M+H]+	780.6	184.1	21	PC(13:0/13:0)	100
207	PC(36:6)(a)	[M+H]+	778.5	184.1	21	PC(13:0/13:0)	100
208	PC(14:0_22:6)	[M+H]+	778.5	184.1	21	PC(13:0/13:0)	100
209	PC(15-MHDA_20:4)	[M+H]+	796.6	184.1	21	PC(13:0/13:0)	100
210	PC(17:0_20:4)	[M+H]+	796.6	184.1	21	PC(13:0/13:0)	100
211	PC(15:0_22:6)	[M+H]+	792.6	184.1	21	PC(13:0/13:0)	100
212	PC(38:2)	[M+H]+	814.6	184.1	21	PC(13:0/13:0)	100
213	PC(18:0_20:3)	[M+H]+	812.6	184.1	21	PC(13:0/13:0)	100
214	PC(18:1_20:3)	[M+H]+	810.6	184.1	21	PC(13:0/13:0)	100
215	PC(38:4) (b)	[M+H]+	810.6	184.1	21	PC(13:0/13:0)	100
216	PC(18:0_20:4)	[M+H]+	810.6	184.1	21	PC(13:0/13:0)	100
217	PC(38:5) (a)	[M+H]+	808.6	184.1	21	PC(13:0/13:0)	100
218	PC(38:5) (b)	[M+H]+	808.6	184.1	21	PC(13:0/13:0)	100
219	PC(38:6) (a)	[M+H]+	806.6	184.1	21	PC(13:0/13:0)	100
220	PC(16:0_22:6)	[M+H]+	806.6	184.1	21	PC(13:0/13:0)	100
221	PC(18:2_20:5)	[M+H]+	804.6	184.1	21	PC(13:0/13:0)	100
222	PC(16:1_22:6)	[M+H]+	804.6	184.1	21	PC(13:0/13:0)	100
223	PC(38:7) (c)	[M+H]+	804.6	184.1	21	PC(13:0/13:0)	100
224	PC (39:5) (a)	[M+H]+	822.6	184.1	21	PC(13:0/13:0)	100
225	PC (39:5) (b)	[M+H]+	822.6	184.1	21	PC(13:0/13:0)	100
226	PC(15-MHDA_22:6)	[M+H]+	820.6	184.1	21	PC(13:0/13:0)	100
227	PC(17:0_22:6)	[M+H]+	820.6	184.1	21	PC(13:0/13:0)	100
228	PC(18:0_22:4)	[M+H]+	838.6	184.1	21	PC(13:0/13:0)	100
229	PC(20:0_20:4)	[M+H]+	838.6	184.1	21	PC(13:0/13:0)	100
230	PC(18:0_22:5) (n3)/PC(20:1_20:4)	[M+H]+	836.6	184.1	21	PC(13:0/13:0)	100
231	PC(18:0_22:5) (n6)	[M+H]+	836.6	184.1	21	PC(13:0/13:0)	100
232	PC(18:0_22:6)	[M+H]+	834.6	184.1	21	PC(13:0/13:0)	100
233	PC(40:7) (a)	[M+H]+	832.6	184.1	21	PC(13:0/13:0)	100
234	PC(18:1_22:6) (a)	[M+H]+	832.6	184.1	21	PC(13:0/13:0)	100
235	PC(18:1_22:6) (b)	[M+H]+	832.6	184.1	21	PC(13:0/13:0)	100
236	PC(40:10)	[M+H]+	826.6	184.1	21	PC(13:0/13:0)	100
237	PC(44:12)	[M+H]+	878.6	184.1	21	PC(13:0/13:0)	100
238	PC(40:8)	[M+H]+	830.6	184.1	21	PC(13:0/13:0)	100
239	PC(O-16:0/16:0)	[M+H]+	720.6	184.1	21	PC(13:0/13:0)	100
240	PC(O-32:1)	[M+H]+	718.5	184.1	21	PC(13:0/13:0)	100
241	PC(O-32:2)	[M+H]+	716.6	184.1	21	PC(13:0/13:0)	100
242	PC(O-34:1)	[M+H]+	746.6	184.1	21	PC(13:0/13:0)	100
243	PC(O-34:2)	[M+H]+	744.6	184.1	21	PC(13:0/13:0)	100
244	PC(O-34:4)	[M+H]+	740.6	184.1	21	PC(13:0/13:0)	100
245	PC(O-35:4)	[M+H]+	754.5	184.1	21	PC(13:0/13:0)	100
246	PC(O-36:0)	[M+H]+	776.6	184.1	21	PC(13:0/13:0)	100
247	PC(O-18:0/18:1)	[M+H]+	774.6	184.1	21	PC(13:0/13:0)	100
248	PC(O-18:1/18:1)	[M+H]+	772.6	184.1	21	PC(13:0/13:0)	100
249	PC(O-18:0/18:2)	[M+H]+	772.6	184.1	21	PC(13:0/13:0)	100
250	PC(O-18:1/18:2)	[M+H]+	770.6	184.1	21	PC(13:0/13:0)	100
251	PC(O-16:0/20:3)	[M+H]+	770.6	184.1	21	PC(13:0/13:0)	100
252	PC(O-16:0/20:4)	[M+H]+	768.6	184.1	21	PC(13:0/13:0)	100
253	PC(O-36:5)	[M+H]+	766.5	184.1	21	PC(13:0/13:0)	100
254	PC(O-18:0/20:4)	[M+H]+	796.6	184.1	21	PC(13:0/13:0)	100
255	PC(O-38:5)	[M+H]+	794.6	184.1	21	PC(13:0/13:0)	100
256	PC(O-16:0/22:6)	[M+H]+	792.6	184.1	21	PC(13:0/13:0)	100
257	PC(O-40:5)	[M+H]+	822.6	184.1	21	PC(13:0/13:0)	100
258	PC(O-18:0/22:6)	[M+H]+	820.6	184.1	21	PC(13:0/13:0)	100
259	PC(O-40:7) (a)	[M+H]+	818.6	184.1	21	PC(13:0/13:0)	100
260	PC(O-40:7) (b)	[M+H]+	818.6	184.1	21	PC(13:0/13:0)	100
261	PC(P-16:0/14:0)	[M+H]+	690.4	184.1	21	PC(13:0/13:0)	100
262	PC(P-16:0/16:0)	[M+H]+	718.5	184.1	21	PC(13:0/13:0)	100
263	PC(P-16:0/16:1)	[M+H]+	716.6	184.1	21	PC(13:0/13:0)	100
264	PC(P-16:0/18:0)	[M+H]+	746.6	184.1	21	PC(13:0/13:0)	100
265	PC(P-16:0/18:1)	[M+H]+	744.6	184.1	21	PC(13:0/13:0)	100
266	PC(P-16:0/18:2)	[M+H]+	742.5	184.1	21	PC(13:0/13:0)	100
267	PC(P-16:0/18:3)	[M+H]+	740.6	184.1	21	PC(13:0/13:0)	100
268	PC(P-35:2)(a)	[M+H]+	756.6	184.1	21	PC(13:0/13:0)	100
269	PC(P-35:2)(b)	[M+H]+	756.6	184.1	21	PC(13:0/13:0)	100
270	PC(P-15:0/20:4) (a)	[M+H]+	752.6	184.1	21	PC(13:0/13:0)	100
271	PC(P-15:0/20:4) (b)	[M+H]+	752.6	184.1	21	PC(13:0/13:0)	100
272	PC(P-18:1/18:1)	[M+H]+	770.6	184.1	21	PC(13:0/13:0)	100
273	PC(P-18:0/18:2)	[M+H]+	770.6	184.1	21	PC(13:0/13:0)	100
274	PC(P-36:3)	[M+H]+	768.5	184.1	21	PC(13:0/13:0)	100
275	PC(P-16:0/20:4)	[M+H]+	766.5	184.1	21	PC(13:0/13:0)	100
276	PC(P-16:0/20:5)	[M+H]+	764.6	184.1	21	PC(13:0/13:0)	100
277	PC(P-17:0/20:4) (a)	[M+H]+	780.5	184.1	21	PC(13:0/13:0)	100
278	PC(P-17:0/20:4) (b)	[M+H]+	780.5	184.1	21	PC(13:0/13:0)	100
279	PC(P-18:0/20:4)	[M+H]+	794.6	184.1	21	PC(13:0/13:0)	100
280	PC(P-38:5) (a)	[M+H]+	792.6	184.1	21	PC(13:0/13:0)	100
281	PC(P-38:5) (b)	[M+H]+	792.6	184.1	21	PC(13:0/13:0)	100
282	PC(P-16:0/22:6)	[M+H]+	790.6	184.1	21	PC(13:0/13:0)	100
283	PC(P-20:0/20:4)	[M+H]+	822.6	184.1	21	PC(13:0/13:0)	100
284	PC(P-18:0/22:5)	[M+H]+	820.6	184.1	21	PC(13:0/13:0)	100
285	PC(P-18:0/22:6)	[M+H]+	818.6	184.1	21	PC(13:0/13:0)	100
286	PC(P-18:1/22:6)	[M+H]+	816.6	184.1	21	PC(13:0/13:0)	100
287	LPC(14:0) [sn2]	[M+H]+	468.3	184.1	21	LPC(13:0)	100
288	LPC(14:0) [sn1]	[M+H]+	468.3	184.1	21	LPC(13:0)	100
289	LPC(15:0) [sn2]	[M+H]+	482.3	184.1	21	LPC(13:0)	100
290	LPC(15:0) [sn1]	[M+H]+	482.3	184.1	21	LPC(13:0)	100
291	LPC(16:0) [sn2]	[M+H]+	496.3	184.1	21	LPC(13:0)	100
292	LPC(16:0) [sn1]	[M+H]+	496.3	184.1	21	LPC(13:0)	100
293	LPC(16:1) [sn2]	[M+H]+	494.3	184.1	21	LPC(13:0)	100
294	LPC(16:1) [sn1]	[M+H]+	494.3	184.1	21	LPC(13:0)	100
295	LPC(15-MHDA) [sn2]	[M+H]+	510.4	184.1	21	LPC(13:0)	100
296	LPC(15-MHDA) [sn1] [104_sn1]	[M+H]+	510.4	104.1	21	LPC(13:0)	100
297	LPC(15-MHDA) [sn1] / LPC(17:0) [sn2]	[M+H]+	510.4	184.1	21	LPC(13:0)	100
298	LPC(17:0) [sn1]	[M+H]+	510.4	184.1	21	LPC(13:0)	100
299	LPC(17:1 ) [sn2] (a)	[M+H]+	508.4	184.1	21	LPC(13:0)	100
300	LPC(17:1) (a) [sn1] [104_sn1]	[M+H]+	508.4	104.1	21	LPC(13:0)	100
301	LPC(17:1) [sn1] (a) / LPC(17:1) [sn2] (b)	[M+H]+	508.4	184.1	21	LPC(13:0)	100
302	LPC(17:1) [sn1] (b)	[M+H]+	508.4	184.1	21	LPC(13:0)	100
303	LPC(18:0) [sn2]	[M+H]+	524.4	184.1	21	LPC(13:0)	100
304	LPC(18:0) [sn1]	[M+H]+	524.4	184.1	21	LPC(13:0)	100
305	LPC(18:1) [sn2]	[M+H]+	522.4	184.1	21	LPC(13:0)	100
306	LPC(18:1) [sn1]	[M+H]+	522.4	184.1	21	LPC(13:0)	100
307	LPC(18:2) [sn2]	[M+H]+	520.3	184.1	21	LPC(13:0)	100
308	LPC(18:2) [sn1]	[M+H]+	520.3	184.1	21	LPC(13:0)	100
309	LPC(18:3) [sn2] (a)	[M+H]+	518.3	184.1	21	LPC(13:0)	100
310	LPC(18:3) (a) [sn1] [104_sn1]	[M+H]+	518.3	104.1	21	LPC(13:0)	100
311	LPC(18:3) [sn1] (a)/LPC(18:3) [sn2] (b)	[M+H]+	518.3	184.1	21	LPC(13:0)	100
312	LPC(18:3) [sn1] (b)	[M+H]+	518.3	184.1	21	LPC(13:0)	100
313	LPC(19:0) [sn2] (a)	[M+H]+	538.4	184.1	21	LPC(13:0)	100
314	LPC(19:0) (a) [sn1] [104_sn1]	[M+H]+	538.4	104.1	21	LPC(13:0)	100
315	LPC(19:0) [sn1] (a) / LPC(19:0) [sn2] (b)	[M+H]+	538.4	184.1	21	LPC(13:0)	100
316	LPC(19:0) [sn1] (b)	[M+H]+	538.4	184.1	21	LPC(13:0)	100
317	LPC(19:1) (a)	[M+H]+	536.4	184.1	21	LPC(13:0)	100
318	LPC(19:1) (b)	[M+H]+	536.4	184.1	21	LPC(13:0)	100
319	LPC(19:1) (c)	[M+H]+	536.4	184.1	21	LPC(13:0)	100
320	LPC(20:0) [sn2]	[M+H]+	552.4	184.1	21	LPC(13:0)	100
321	LPC(20:0) [sn1]	[M+H]+	552.4	184.1	21	LPC(13:0)	100
322	LPC(20:1) [sn2]	[M+H]+	550.4	184.1	21	LPC(13:0)	100
323	LPC(20:1) [sn1]	[M+H]+	550.4	184.1	21	LPC(13:0)	100
324	LPC(20:2) [sn2]	[M+H]+	548.4	184.1	21	LPC(13:0)	100
325	LPC(20:2) [sn1]	[M+H]+	548.4	184.1	21	LPC(13:0)	100
326	LPC(20:3) [sn2]	[M+H]+	546.4	184.1	21	LPC(13:0)	100
327	LPC(20:3) [sn1]	[M+H]+	546.4	184.1	21	LPC(13:0)	100
328	LPC(20:4) [sn2]	[M+H]+	544.3	184.1	21	LPC(13:0)	100
329	LPC(20:4) [sn1]	[M+H]+	544.3	184.1	21	LPC(13:0)	100
330	LPC(20:5) [sn2]	[M+H]+	542.3	184.1	21	LPC(13:0)	100
331	LPC(20:5) [sn1]	[M+H]+	542.3	184.1	21	LPC(13:0)	100
332	LPC(22:0) [sn2]	[M+H]+	580.4	184.1	21	LPC(13:0)	100
333	LPC(22:0) [sn1]	[M+H]+	580.4	184.1	21	LPC(13:0)	100
334	LPC(22:1) [sn2]	[M+H]+	578.4	184.1	21	LPC(13:0)	100
335	LPC(22:1) [sn1]	[M+H]+	578.4	184.1	21	LPC(13:0)	100
336	LPC(22:4) [sn2]	[M+H]+	572.4	184.1	21	LPC(13:0)	100
337	LPC(22:4) [sn1]	[M+H]+	572.4	184.1	21	LPC(13:0)	100
338	LPC(22:5) [sn2] (n3)	[M+H]+	570.4	184.1	21	LPC(13:0)	100
339	LPC(22:5) (n3) [sn1] [104_sn1]	[M+H]+	570.4	104.1	21	LPC(13:0)	100
340	LPC(22:5) [sn1] (n3)/LPC(22:5) [sn2] (n6)	[M+H]+	570.4	184.1	21	LPC(13:0)	100
341	LPC(22:5) [sn1] (n6)	[M+H]+	570.4	184.1	21	LPC(13:0)	100
342	LPC(22:6) [sn2]	[M+H]+	568.3	184.1	21	LPC(13:0)	100
343	LPC(22:6) [sn1]	[M+H]+	568.3	184.1	21	LPC(13:0)	100
344	LPC(24:0) [sn2]	[M+H]+	608.5	184.1	21	LPC(13:0)	100
345	LPC(24:0) [sn1]	[M+H]+	608.5	184.1	21	LPC(13:0)	100
346	LPC(26:0) [sn2]	[M+H]+	636.5	184.1	21	LPC(13:0)	100
347	LPC(26:0) [sn1]	[M+H]+	636.5	184.1	21	LPC(13:0)	100
348	LPC(O-16:0)	[M+H]+	482.4	104.1	21	LPC(13:0)	100
349	LPC(O-18:0)	[M+H]+	510.4	104.1	21	LPC(13:0)	100
350	LPC(O-18:1)	[M+H]+	508.4	104.1	21	LPC(13:0)	100
351	LPC(O-20:0)	[M+H]+	538.4	104.1	21	LPC(13:0)	100
352	LPC(O-20:1)	[M+H]+	536.4	104.1	21	LPC(13:0)	100
353	LPC(O-22:0)	[M+H]+	566.5	104.1	21	LPC(13:0)	100
354	LPC(O-22:1)	[M+H]+	564.4	104.1	21	LPC(13:0)	100
355	LPC(O-24:0)	[M+H]+	594.5	104.1	21	LPC(13:0)	100
356	LPC(O-24:1)	[M+H]+	592.5	104.1	21	LPC(13:0)	100
357	LPC(O-24:2)	[M+H]+	590.5	104.1	21	LPC(13:0)	100
358	LPC(P-16:0)	[M+H]+	480.3	104.1	21	LPC(13:0)	100
359	LPC(P-17:0) (a)	[M+H]+	494.3	104.1	21	LPC(13:0)	100
360	LPC(P-17:0) (b)	[M+H]+	494.3	104.1	21	LPC(13:0)	100
361	LPC(P-18:0)	[M+H]+	508.3	104.1	21	LPC(13:0)	100
362	LPC(P-18:1)	[M+H]+	506.3	104.1	21	LPC(13:0)	100
363	LPC(P-20:0)	[M+H]+	536.3	104.1	21	LPC(13:0)	100
364	PE(16:0_16:0)	[M+H]+	692.5	551.5	17	PE(17:0/17:0)	100
365	PE(16:0_16:1)	[M+H]+	690.5	549.5	17	PE(17:0/17:0)	100
366	PE(16:0_18:1)	[M+H]+	718.5	577.5	17	PE(17:0/17:0)	100
367	PE(16:0_18:2)	[M+H]+	716.5	575.5	17	PE(17:0/17:0)	100
368	PE(16:1_18:2)	[M+H]+	714.5	573.5	17	PE(17:0/17:0)	100
369	PE(16:0_18:3) (a)	[M+H]+	714.5	573.5	17	PE(17:0/17:0)	100
370	PE(16:0_18:3) (b)	[M+H]+	714.5	573.5	17	PE(17:0/17:0)	100
371	PE(15-MHDA_18:1)	[M+H]+	732.6	591.5	17	PE(17:0/17:0)	100
372	PE(17:0_18:1)	[M+H]+	732.6	591.5	17	PE(17:0/17:0)	100
373	PE(15-MHDA_18:2)	[M+H]+	730.5	589.5	17	PE(17:0/17:0)	100
374	PE(17:0_18:2)	[M+H]+	730.5	589.5	17	PE(17:0/17:0)	100
375	PE(36:0)	[M+H]+	748.6	607.6	17	PE(17:0/17:0)	100
376	PE(18:0_18:1)	[M+H]+	746.6	605.6	17	PE(17:0/17:0)	100
377	PE(18:1_18:1)	[M+H]+	744.6	603.5	17	PE(17:0/17:0)	100
378	PE(18:0_18:2)	[M+H]+	744.6	603.5	17	PE(17:0/17:0)	100
379	PE(18:1_18:2)	[M+H]+	742.5	601.5	17	PE(17:0/17:0)	100
380	PE(16:0_20:3)	[M+H]+	742.5	601.5	17	PE(17:0/17:0)	100
381	PE(16:0_20:4)	[M+H]+	740.5	599.5	17	PE(17:0/17:0)	100
382	PE(16:1_20:4)	[M+H]+	738.5	597.5	17	PE(17:0/17:0)	100
383	PE(16:0_20:5)	[M+H]+	738.5	597.5	17	PE(17:0/17:0)	100
384	PE(15-MHDA_20:4)	[M+H]+	754.6	613.5	17	PE(17:0/17:0)	100
385	PE(17:0_20:4)	[M+H]+	754.6	613.5	17	PE(17:0/17:0)	100
386	PE(18:0_20:3) (a)	[M+H]+	770.6	629.6	17	PE(17:0/17:0)	100
387	PE(18:0_20:3) (b)	[M+H]+	770.6	629.6	17	PE(17:0/17:0)	100
388	PE(18:0_20:4)	[M+H]+	768.6	627.5	17	PE(17:0/17:0)	100
389	PE(38:5) (a)	[M+H]+	766.5	625.5	17	PE(17:0/17:0)	100
390	PE(38:5) (b)	[M+H]+	766.5	625.5	17	PE(17:0/17:0)	100
391	PE(16:0_22:6)	[M+H]+	764.5	623.5	17	PE(17:0/17:0)	100
392	PE(15-MHDA_22:6)	[M+H]+	778.5	637.5	17	PE(17:0/17:0)	100
393	PE(17:0_22:6)	[M+H]+	778.5	637.5	17	PE(17:0/17:0)	100
394	PE(18:0_22:4)	[M+H]+	796.6	655.6	17	PE(17:0/17:0)	100
395	PE(20:0_20:4)	[M+H]+	796.6	655.6	17	PE(17:0/17:0)	100
396	PE(18:0_22:5) (n3)	[M+H]+	794.6	653.6	17	PE(17:0/17:0)	100
397	PE(18:0_22:5) (n6)	[M+H]+	794.6	653.6	17	PE(17:0/17:0)	100
398	PE(18:0_22:6)	[M+H]+	792.6	651.5	17	PE(17:0/17:0)	100
399	PE(18:1_22:6) (a)	[M+H]+	790.5	649.5	17	PE(17:0/17:0)	100
400	PE(18:1_22:6) (b)	[M+H]+	790.5	649.5	17	PE(17:0/17:0)	100
401	PE(O-34:1)	[M+H]+	704.6	563.5	17	PE(17:0/17:0)	100
402	PE(O-16:0/18:2)	[M+H]+	702.5	561.5	17	PE(17:0/17:0)	100
403	PE(O-18:1/18:2)	[M+H]+	728.6	587.5	17	PE(17:0/17:0)	100
404	PE(O-16:0/20:3)	[M+H]+	728.6	587.5	17	PE(17:0/17:0)	100
405	PE(O-16:0/20:4)	[M+H]+	726.5	585.5	17	PE(17:0/17:0)	100
406	PE(O-36:5)	[M+H]+	724.5	583.5	17	PE(17:0/17:0)	100
407	PE(O-16:0/22:4)	[M+H]+	754.6	613.6	17	PE(17:0/17:0)	100
408	PE(O-18:0/20:4)	[M+H]+	754.6	613.6	17	PE(17:0/17:0)	100
409	PE(O-38:5) (a)	[M+H]+	752.6	611.5	17	PE(17:0/17:0)	100
410	PE(O-38:5) (b)	[M+H]+	752.6	611.5	17	PE(17:0/17:0)	100
411	PE(O-16:0/22:6)	[M+H]+	750.6	609.5	17	PE(17:0/17:0)	100
412	PE(O-18:0/22:5) (a)	[M+H]+	780.6	639.6	17	PE(17:0/17:0)	100
413	PE(O-18:0/22:6)	[M+H]+	778.5	637.5	17	PE(17:0/17:0)	100
414	PE(O-18:1/22:6)	[M+H]+	776.6	635.5	17	PE(17:0/17:0)	100
415	PE(P-15:0/20:4) (a)	[M+H]+	710.5	361.3	17	PE(17:0/17:0)	100
416	PE(P-15:0/20:4) (b)	[M+H]+	710.5	361.3	17	PE(17:0/17:0)	100
417	PE(P-15:0/22:6) (a)	[M+H]+	734.5	385.3	17	PE(17:0/17:0)	100
418	PE(P-15:0/22:6) (b)	[M+H]+	734.5	385.3	17	PE(17:0/17:0)	100
419	PE(P-16:0/18:1)	[M+H]+	702.5	339.3	17	PE(17:0/17:0)	100
420	PE(P-16:0/18:2)	[M+H]+	700.5	337.3	17	PE(17:0/17:0)	100
421	PE(P-16:0/18:3)	[M+H]+	698.5	335.3	17	PE(17:0/17:0)	100
422	PE(P-16:0/20:3) (a)	[M+H]+	726.5	363.3	17	PE(17:0/17:0)	100
423	PE(P-16:0/20:3) (b)	[M+H]+	726.5	363.3	17	PE(17:0/17:0)	100
424	PE(P-16:0/20:4)	[M+H]+	724.5	361.3	17	PE(17:0/17:0)	100
425	PE(P-16:0/20:5)	[M+H]+	722.5	359.3	17	PE(17:0/17:0)	100
426	PE(P-16:0/22:4)	[M+H]+	752.6	389.3	17	PE(17:0/17:0)	100
427	PE(P-16:0/22:5) (n3)	[M+H]+	750.5	387.3	17	PE(17:0/17:0)	100
428	PE(P-16:0/22:5) (n6)	[M+H]+	750.5	387.3	17	PE(17:0/17:0)	100
429	PE(P-16:0/22:6)	[M+H]+	748.5	385.3	17	PE(17:0/17:0)	100
430	PE(P-17:0/20:4) (a)	[M+H]+	738.6	361.3	17	PE(17:0/17:0)	100
431	PE(P-17:0/20:4) (b)	[M+H]+	738.6	361.3	17	PE(17:0/17:0)	100
432	PE(P-17:0/22:6) (a)	[M+H]+	762.6	385.3	17	PE(17:0/17:0)	100
433	PE(P-17:0/22:6) (b)	[M+H]+	762.6	385.3	17	PE(17:0/17:0)	100
434	PE(P-18:0/18:1)	[M+H]+	730.6	339.3	17	PE(17:0/17:0)	100
435	PE(P-18:0/18:2)	[M+H]+	728.6	337.3	17	PE(17:0/17:0)	100
436	PE(P-18:0/18:3)	[M+H]+	726.5	335.3	17	PE(17:0/17:0)	100
437	PE(P-18:0/20:3) (a)	[M+H]+	754.5	363.3	17	PE(17:0/17:0)	100
438	PE(P-18:0/20:3) (b)	[M+H]+	754.5	363.3	17	PE(17:0/17:0)	100
439	PE(P-18:0/20:4)	[M+H]+	752.6	361.3	17	PE(17:0/17:0)	100
440	PE(P-18:0/20:5)	[M+H]+	750.5	359.3	17	PE(17:0/17:0)	100
441	PE(P-18:0/22:4)	[M+H]+	780.6	389.3	17	PE(17:0/17:0)	100
442	PE(P-18:0/22:5) (n3)	[M+H]+	778.5	387.3	17	PE(17:0/17:0)	100
443	PE(P-18:0/22:5) (n6)	[M+H]+	778.5	387.3	17	PE(17:0/17:0)	100
444	PE(P-18:0/22:6)	[M+H]+	776.6	385.3	17	PE(17:0/17:0)	100
445	PE(P-18:1/18:1) (a)	[M+H]+	728.6	339.3	17	PE(17:0/17:0)	100
446	PE(P-18:1/18:1) (b)	[M+H]+	728.6	339.3	17	PE(17:0/17:0)	100
447	PE(P-18:1/18:2) (a)	[M+H]+	726.5	337.3	17	PE(17:0/17:0)	100
448	PE(P-18:1/18:2) (b)	[M+H]+	726.5	337.3	17	PE(17:0/17:0)	100
449	PE(P-18:1/18:3)	[M+H]+	724.5	335.3	17	PE(17:0/17:0)	100
450	PE(P-18:1/20:3) (a)	[M+H]+	752.5	363.3	17	PE(17:0/17:0)	100
451	PE(P-18:1/20:3) (b)	[M+H]+	752.5	363.3	17	PE(17:0/17:0)	100
452	PE(P-18:1/20:4) (a)	[M+H]+	750.5	361.3	17	PE(17:0/17:0)	100
453	PE(P-18:1/20:4) (b)	[M+H]+	750.5	361.3	17	PE(17:0/17:0)	100
454	PE(P-18:1/20:5) (a)	[M+H]+	748.5	359.3	17	PE(17:0/17:0)	100
455	PE(P-18:1/20:5) (b)	[M+H]+	748.5	359.3	17	PE(17:0/17:0)	100
456	PE(P-18:1/22:4)	[M+H]+	778.5	389.3	17	PE(17:0/17:0)	100
457	PE(P-18:1/22:5) (a)	[M+H]+	776.6	387.3	17	PE(17:0/17:0)	100
458	PE(P-18:1/22:5) (b)	[M+H]+	776.6	387.3	17	PE(17:0/17:0)	100
459	PE(P-18:1/22:6) (a)	[M+H]+	774.5	385.3	17	PE(17:0/17:0)	100
460	PE(P-18:1/22:6) (b)	[M+H]+	774.5	385.3	17	PE(17:0/17:0)	100
461	PE(P-19:0/20:4) (a)	[M+H]+	766.6	361.3	17	PE(17:0/17:0)	100
462	PE(P-19:0/20:4) (b)	[M+H]+	766.6	361.3	17	PE(17:0/17:0)	100
463	PE(P-20:0/18:1)	[M+H]+	758.6	339.3	17	PE(17:0/17:0)	100
464	PE(P-20:0/18:2)	[M+H]+	756.6	337.3	17	PE(17:0/17:0)	100
465	PE(P-20:0/20:4)	[M+H]+	780.6	361.3	17	PE(17:0/17:0)	100
466	PE(P-20:0/22:6)	[M+H]+	804.6	385.3	17	PE(17:0/17:0)	100
467	PE(P-20:1/20:4)	[M+H]+	778.5	361.3	17	PE(17:0/17:0)	100
468	PE(P-20:1/22:6) (a)	[M+H]+	802.6	385.3	17	PE(17:0/17:0)	100
469	PE(P-20:1/22:6) (b)	[M+H]+	802.6	385.3	17	PE(17:0/17:0)	100
470	LPE(16:0) [sn2]	[M+H]+	454.3	313.3	17	LPE(14:0)	100
471	LPE(16:0) [sn1]	[M+H]+	454.3	313.3	17	LPE(14:0)	100
472	LPE(17:0) [sn2]	[M+H]+	468.3	327.3	17	LPE(14:0)	100
473	LPE(17:0) [sn1]	[M+H]+	468.3	327.3	17	LPE(14:0)	100
474	LPE(18:0) [sn2]	[M+H]+	482.3	341.3	17	LPE(14:0)	100
475	LPE(18:0) [sn1]	[M+H]+	482.3	341.3	17	LPE(14:0)	100
476	LPE(18:1) [sn2]	[M+H]+	480.3	339.3	17	LPE(14:0)	100
477	LPE(18:1) [sn1]	[M+H]+	480.3	339.3	17	LPE(14:0)	100
478	LPE(18:2) [sn2]	[M+H]+	478.3	337.3	17	LPE(14:0)	100
479	LPE(18:2) [sn1]	[M+H]+	478.3	337.3	17	LPE(14:0)	100
480	LPE(20:4) [sn2]	[M+H]+	502.3	361.3	17	LPE(14:0)	100
481	LPE(20:4) [sn1]	[M+H]+	502.3	361.3	17	LPE(14:0)	100
482	LPE(22:6) [sn2]	[M+H]+	526.3	385.3	17	LPE(14:0)	100
483	LPE(22:6) [sn1]	[M+H]+	526.3	385.3	17	LPE(14:0)	100
484	LPE(P-16:0)	[M+H]+	438.3	266.4	19	LPE(14:0)	100
485	LPE(P-18:0)	[M+H]+	466.3	294.4	19	LPE(14:0)	100
486	LPE(P-18:1)	[M+H]+	464.3	292.4	19	LPE(14:0)	100
487	LPE(P-20:0)	[M+H]+	494.3	322.4	19	LPE(14:0)	100
488	PI(16:0/16:0)	[M+NH4]+	828.6	551.6	17	PE(17:0/17:0)	100
489	PI(16:0_16:1)	[M+NH4]+	826.5	549.5	17	PE(17:0/17:0)	100
490	PI(34:0)	[M+NH4]+	856.6	579.6	17	PE(17:0/17:0)	100
491	PI(34:1)	[M+NH4]+	854.6	577.6	17	PE(17:0/17:0)	100
492	PI(17:0_18:1) (a+b)	[M+NH4]+	868.6	591.6	17	PE(17:0/17:0)	100
493	PI(17:0_18:2) (a+b)	[M+NH4]+	866.6	589.6	17	PE(17:0/17:0)	100
494	PI(18:0_18:1)	[M+NH4]+	882.6	605.6	17	PE(17:0/17:0)	100
495	PI(36:2) (a+b)	[M+NH4]+	880.6	603.6	17	PE(17:0/17:0)	100
496	PI(18:1/18:2)	[M+NH4]+	878.6	601.6	17	PE(17:0/17:0)	100
497	PI(16:0/20:3) (a)	[M+NH4]+	878.6	601.6	17	PE(17:0/17:0)	100
498	PI(16:0/20:3) (b)	[M+NH4]+	878.6	601.6	17	PE(17:0/17:0)	100
499	PI(16:0_20:4)	[M+NH4]+	876.6	599.6	17	PE(17:0/17:0)	100
500	PI(17:0_20:4) (a+b)	[M+NH4]+	890.6	613.6	17	PE(17:0/17:0)	100
501	PI(37:6)	[M+NH4]+	886.6	609.6	17	PE(17:0/17:0)	100
502	PI(18:0/20:2)	[M+NH4]+	908.6	631.6	17	PE(17:0/17:0)	100
503	PI(18:0_20:3) (a)	[M+NH4]+	906.6	629.6	17	PE(17:0/17:0)	100
504	PI(18:0_20:3) (b)	[M+NH4]+	906.6	629.6	17	PE(17:0/17:0)	100
505	PI(18:0_20:4)	[M+NH4]+	904.6	627.6	17	PE(17:0/17:0)	100
506	PI(38:5) (a)	[M+NH4]+	902.6	625.6	17	PE(17:0/17:0)	100
507	PI (38:5) (b)	[M+NH4]+	902.6	625.6	17	PE(17:0/17:0)	100
508	PI(38:6)	[M+NH4]+	900.6	623.6	17	PE(17:0/17:0)	100
509	PI(39:6) (a+b)	[M+NH4]+	914.6	637.6	17	PE(17:0/17:0)	100
510	PI(18:0_22:4)	[M+NH4]+	932.6	655.6	17	PE(17:0/17:0)	100
511	PI(20:0_20:4)	[M+NH4]+	932.6	655.6	17	PE(17:0/17:0)	100
512	PI(18:0_22:5) (n3)	[M+NH4]+	930.6	653.6	17	PE(17:0/17:0)	100
513	PI(18:0_22:5) (n6)	[M+NH4]+	930.6	653.6	17	PE(17:0/17:0)	100
514	PI(18:0_22:6)	[M+NH4]+	928.6	651.6	17	PE(17:0/17:0)	100
515	LPI(18:0) [sn2]	[M+NH4]+	618.3	341.3	17	LPI(13:0)	20
516	LPI(18:0) [sn1]	[M+NH4]+	618.3	341.3	17	LPI(13:0)	20
517	LPI(18:1) [sn2]	[M+NH4]+	616.3	339.3	17	LPI(13:0)	20
518	LPI(18:1) [sn1]	[M+NH4]+	616.3	339.3	17	LPI(13:0)	20
519	LPI(18:2) [sn2]	[M+NH4]+	614.3	337.3	17	LPI(13:0)	20
520	LPI(18:2) [sn1]	[M+NH4]+	614.3	337.3	17	LPI(13:0)	20
521	LPI(20:4) [sn2]	[M+NH4]+	638.3	361.3	17	LPI(13:0)	20
522	LPI(20:4) [sn1]	[M+NH4]+	638.3	361.3	17	LPI(13:0)	20
523	PS(36:1)	[M+H]+	790.6	605.6	25	PS(17:0/17:0)	50
524	PS(36:2)	[M+H]+	788.5	603.5	25	PS(17:0/17:0)	50
525	PS(38:3)	[M+H]+	814.6	629.6	25	PS(17:0/17:0)	50
526	PS(38:4)	[M+H]+	812.5	627.5	25	PS(17:0/17:0)	50
527	PS(38:5)	[M+H]+	810.5	625.5	25	PS(17:0/17:0)	50
528	PS(40:5)	[M+H]+	838.6	653.6	25	PS(17:0/17:0)	50
529	PS(40:6)	[M+H]+	836.5	651.5	25	PS(17:0/17:0)	50
530	PG(34:1)	[M+NH4]+	766.6	577.5	21	PG(17:0/17:0)	50
531	PG(34:2)	[M+NH4]+	764.6	575.5	21	PG(17:0/17:0)	50
532	PG(36:1)	[M+NH4]+	794.6	605.6	21	PG(17:0/17:0)	50
533	PG(36:2)	[M+NH4]+	792.6	603.5	21	PG(17:0/17:0)	50
534	CE(14:0)	[M+NH4]+	614.6	369.3	10	CE(18:0) d6	1000
535	CE(15:0)	[M+NH4]+	628.6	369.3	10	CE(18:0) d6	1000
536	CE(16:0)	[M+NH4]+	642.6	369.3	10	CE(18:0) d6	1000
537	CE(16:1)	[M+NH4]+	640.6	369.3	10	CE(18:0) d6	1000
538	CE(16:2)	[M+NH4]+	638.6	369.3	10	CE(18:0) d6	1000
539	CE(17:0)	[M+NH4]+	656.6	369.3	10	CE(18:0) d6	1000
540	CE(17:1)	[M+NH4]+	654.6	369.3	10	CE(18:0) d6	1000
541	CE(18:0)	[M+NH4]+	670.7	369.3	10	CE(18:0) d6	1000
542	CE(18:1)	[M+NH4]+	668.6	369.3	10	CE(18:0) d6	1000
543	CE(18:2)	[M+NH4]+	666.6	369.3	10	CE(18:0) d6	1000
544	CE(18:3)	[M+NH4]+	664.6	369.3	10	CE(18:0) d6	1000
545	CE(20:1)	[M+NH4]+	696.7	369.3	10	CE(18:0) d6	1000
546	CE(20:2)	[M+NH4]+	694.7	369.3	10	CE(18:0) d6	1000
547	CE(20:3)	[M+NH4]+	692.6	369.3	10	CE(18:0) d6	1000
548	CE(20:4)	[M+NH4]+	690.6	369.3	10	CE(18:0) d6	1000
549	CE(20:5)	[M+NH4]+	688.6	369.3	10	CE(18:0) d6	1000
550	CE(22:0)	[M+NH4]+	726.7	369.3	10	CE(18:0) d6	1000
551	CE(22:1)	[M+NH4]+	724.7	369.3	10	CE(18:0) d6	1000
552	CE(22:4)	[M+NH4]+	718.7	369.3	10	CE(18:0) d6	1000
553	CE(22:5) (n3)	[M+NH4]+	716.6	369.3	10	CE(18:0) d6	1000
554	CE(22:5) (n6)	[M+NH4]+	716.6	369.3	10	CE(18:0) d6	1000
555	CE(22:6)	[M+NH4]+	714.6	369.3	10	CE(18:0) d6	1000
556	CE(24:0)	[M+NH4]+	754.7	369.3	10	CE(18:0) d6	1000
557	CE(24:1)	[M+NH4]+	752.7	369.3	10	CE(18:0) d6	1000
558	CE(24:4)	[M+NH4]+	746.7	369.3	10	CE(18:0) d6	1000
559	CE(24:5)	[M+NH4]+	744.7	369.3	10	CE(18:0) d6	1000
560	CE(24:6)	[M+NH4]+	742.7	369.3	10	CE(18:0) d6	1000
561	COH	[M+NH4]+	369.4	161.2	23	COH d7	10000
562	DE(16:0)	[M+NH4]+	640.8	367.4	23	CE(18:0) d6	1000
563	DE(18:1)	[M+NH4]+	666.8	367.4	23	CE(18:0) d6	1000
564	DE(18:2)	[M+NH4]+	664.8	367.4	23	CE(18:0) d6	1000
565	DE(20:4)	[M+NH4]+	688.8	367.4	23	CE(18:0) d6	1000
566	DE(20:5)	[M+NH4]+	686.8	367.4	23	CE(18:0) d6	1000
567	DE(22:6)	[M+NH4]+	712.8	367.4	23	CE(18:0) d6	1000
568	Acylcarnitine(12:0)	[M+H]+	344.3	85.1	30	AcylCarnitine 16:0 d3	10
569	Acylcarnitine(13:0)	[M+H]+	358.3	85.1	30	AcylCarnitine 16:0 d4	11
570	Acylcarnitine(14:0)	[M+H]+	372.3	85.1	30	AcylCarnitine 16:0 d5	12
571	Acylcarnitine(14:1)	[M+H]+	370.3	85.1	30	AcylCarnitine 16:0 d6	13
572	Acylcarnitine(14:2)	[M+H]+	368.3	85.1	30	AcylCarnitine 16:0 d7	14
573	Acylcarnitine(15:0) (a)	[M+H]+	386.3	85.1	30	AcylCarnitine 16:0 d8	15
574	Acylcarnitine(15:0) (b)	[M+H]+	386.3	85.1	30	AcylCarnitine 16:0 d9	16
575	Acylcarnitine(16:0)	[M+H]+	400.4	85.1	30	AcylCarnitine 16:0 d10	17
576	Acylcarnitine(16:1)	[M+H]+	398.3	85.1	30	AcylCarnitine 16:0 d11	18
577	Acylcarnitine(17:0) (a)	[M+H]+	414.4	85.1	30	AcylCarnitine 16:0 d12	19
578	Acylcarnitine(17:0) (b)	[M+H]+	414.4	85.1	30	AcylCarnitine 16:0 d13	20
579	Acylcarnitine(18:0)	[M+H]+	428.4	85.1	30	AcylCarnitine 16:0 d14	21
580	Acylcarnitine(18:1)	[M+H]+	426.4	85.1	30	AcylCarnitine 16:0 d15	22
581	Acylcarnitine(18:2)	[M+H]+	424.3	85.1	30	AcylCarnitine 16:0 d16	23
582	DG(14:0_16:0)	[M+H]+	558.5	313.3	21	DG(15:0/15:0)	200
583	DG(16:0_16:0)	[M+H]+	586.5	313.2	21	DG(15:0/15:0)	200
584	DG(16:0_16:1)	[M+H]+	584.5	313.2	21	DG(15:0/15:0)	200
585	DG(14:0_18:2)	[M+H]+	582.5	285.2	21	DG(15:0/15:0)	200
586	DG(16:0_18:1)	[M+H]+	612.6	313.3	21	DG(15:0/15:0)	200
587	DG(16:1_18:1)	[M+H]+	610.5	339.2	21	DG(15:0/15:0)	200
588	DG(16:0_18:2)	[M+H]+	610.5	313.2	21	DG(15:0/15:0)	200
589	DG(18:0_18:1)	[M+H]+	640.6	341.3	21	DG(15:0/15:0)	200
590	DG(18:1_18:1)	[M+H]+	638.6	339.3	21	DG(15:0/15:0)	200
591	DG(18:0_18:2)	[M+H]+	638.6	341.3	21	DG(15:0/15:0)	200
592	DG(18:1_18:2)	[M+H]+	636.6	339.3	21	DG(15:0/15:0)	200
593	DG(18:2_18:2)	[M+H]+	634.5	337.2	21	DG(15:0/15:0)	200
594	DG(18:1_18:3)	[M+H]+	634.5	339.2	21	DG(15:0/15:0)	200
595	DG(16:0_20:4)	[M+H]+	634.5	313.2	21	DG(15:0/15:0)	200
596	DG(18:1_20:3)	[M+H]+	662.6	339.3	21	DG(15:0/15:0)	200
597	DG(18:0_20:4)	[M+H]+	662.6	341.3	21	DG(15:0/15:0)	200
598	DG(18:1_20:4)	[M+H]+	660.6	339.3	21	DG(15:0/15:0)	200
599	DG(16:0_22:5)	[M+H]+	660.6	313.3	21	DG(15:0/15:0)	200
600	DG(18:2_20:4)	[M+H]+	658.5	337.2	21	DG(15:0/15:0)	200
601	DG(16:0_22:6)	[M+H]+	658.5	313.2	21	DG(15:0/15:0)	100
602	DG(18:1_20:5)	[M+H]+	658.6	339.3	21	DG(15:0/15:0)	100
603	DG(18:1_22:5)	[M+H]+	686.6	339.3	21	DG(15:0/15:0)	100
604	DG(18:0_22:6)	[M+H]+	686.6	341.3	21	DG(15:0/15:0)	100
605	DG(18:1_22:6)	[M+H]+	684.6	339.3	21	DG(15:0/15:0)	100
606	DG(18:2_22:6)	[M+H]+	682.6	337.3	21	DG(15:0/15:0)	100
607	TG(48:0) [NL-16:0]	[M+H]+	824.8	551.5	21	TG(51:0) [NL-17:0]	100
608	TG(48:0) [NL-18:0]	[M+H]+	824.8	523.5	21	TG(51:0) [NL-17:0]	100
609	TG(48:0) [SIM]	[M+H]+	824.8	824.8	21	TG(51:0) [SIM]	100
610	TG(48:1) [NL-16:1]	[M+H]+	822.8	551.5	21	TG(51:0) [NL-17:0]	100
611	TG(48:1) [NL-18:1]	[M+H]+	822.8	523.5	21	TG(51:0) [NL-17:0]	100
612	TG(48:1) [SIM]	[M+H]+	822.8	822.8	21	TG(51:0) [SIM]	100
613	TG(48:2) [NL-14:0]	[M+H]+	820.8	575.5	21	TG(51:0) [NL-17:0]	100
614	TG(48:2) [NL-14:1]	[M+H]+	820.8	577.5	21	TG(51:0) [NL-17:0]	100
615	TG(48:2) [NL-16:1]	[M+H]+	820.8	549.5	21	TG(51:0) [NL-17:0]	100
616	TG(48:2) [NL-18:2]	[M+H]+	820.8	523.5	21	TG(51:0) [NL-17:0]	100
617	TG(48:2) [SIM]	[M+H]+	820.8	820.8	21	TG(51:0) [SIM]	100
618	TG(48:3) [NL-14:0]	[M+H]+	818.8	573.5	21	TG(51:0) [NL-17:0]	100
619	TG(48:3) [NL-16:1]	[M+H]+	818.8	547.5	21	TG(51:0) [NL-17:0]	100
620	TG(48:3) [NL-18:3]	[M+H]+	818.8	523.5	21	TG(51:0) [NL-17:0]	100
621	TG(48:3) [SIM]	[M+H]+	818.8	818.8	21	TG(51:0) [SIM]	100
622	TG(49:1) [NL-16:1]	[M+H]+	836.8	565.5	21	TG(51:0) [NL-17:0]	100
623	TG(49:1) [NL-17:1]	[M+H]+	836.8	551.5	21	TG(51:0) [NL-17:0]	100
624	TG(49:1) [SIM]	[M+H]+	836.8	836.8	21	TG(51:0) [SIM]	100
625	TG(50:0) [NL-18:0]	[M+H]+	852.8	551.5	21	TG(51:0) [NL-17:0]	100
626	TG(50:0) [SIM]	[M+H]+	852.8	852.8	21	TG(51:0) [SIM]	100
627	TG(50:1) [NL-14:0]	[M+H]+	850.8	605.5	21	TG(51:0) [NL-17:0]	100
628	TG(50:1) [NL-16:0]	[M+H]+	850.8	577.5	21	TG(51:0) [NL-17:0]	100
629	TG(50:1) [NL-18:1]	[M+H]+	850.8	551.5	21	TG(51:0) [NL-17:0]	100
630	TG(50:1) [SIM]	[M+H]+	850.8	850.8	21	TG(51:0) [SIM]	100
631	TG(50:2) [NL-14:0]	[M+H]+	848.8	603.5	21	TG(51:0) [NL-17:0]	100
632	TG(50:2) [NL-16:1]	[M+H]+	848.8	577.5	21	TG(51:0) [NL-17:0]	100
633	TG(50:2) [NL-18:1]	[M+H]+	848.8	549.5	21	TG(51:0) [NL-17:0]	100
634	TG(50:2) [NL-18:2]	[M+H]+	848.8	551.5	21	TG(51:0) [NL-17:0]	100
635	TG(50:2) [SIM]	[M+H]+	848.8	848.8	21	TG(51:0) [SIM]	100
636	TG(50:3) [NL-14:0]	[M+H]+	846.8	601.5	21	TG(51:0) [NL-17:0]	100
637	TG(50:3) [NL-14:1]	[M+H]+	846.8	603.5	21	TG(51:0) [NL-17:0]	100
638	TG(50:3) [NL-16:1]	[M+H]+	846.8	575.5	21	TG(51:0) [NL-17:0]	100
639	TG(50:3) [NL-18:2]	[M+H]+	846.8	549.5	21	TG(51:0) [NL-17:0]	100
640	TG(50:3) [NL-18:3]	[M+H]+	846.8	551.5	21	TG(51:0) [NL-17:0]	100
641	TG(50:3) [SIM]	[M+H]+	846.8	846.8	21	TG(51:0) [SIM]	100
642	TG(50:4) [NL-14:0]	[M+H]+	844.8	599.5	21	TG(51:0) [NL-17:0]	100
643	TG(50:4) [NL-18:3]	[M+H]+	844.8	549.5	21	TG(51:0) [NL-17:0]	100
644	TG(50:4) [NL-20:4]	[M+H]+	844.8	523.5	21	TG(51:0) [NL-17:0]	100
645	TG(50:4) [SIM]	[M+H]+	844.8	844.8	21	TG(51:0) [SIM]	100
646	TG(51:0) [NL-16:0]	[M+H]+	866.7	593.4	21	TG(51:0) [NL-17:0]	100
647	TG(51:0) [SIM]	[M+H]+	866.7	866.7	21	TG(51:0) [SIM]	100
648	TG(51:1) [NL-17:0]	[M+H]+	864.8	577.5	21	TG(51:0) [NL-17:0]	100
649	TG(51:1) [SIM]	[M+H]+	864.8	864.8	21	TG(51:0) [NL-17:0]	100
650	TG(51:2) [NL-15:0]	[M+H]+	862.8	603.5	21	TG(51:0) [NL-17:0]	100
651	TG(51:2) [NL-17:0]	[M+H]+	862.8	575.5	21	TG(51:0) [SIM]	100
652	TG(51:2) [NL-17:1]	[M+H]+	862.8	577.5	21	TG(51:0) [NL-17:0]	100
653	TG(51:2) [SIM]	[M+H]+	862.8	862.8	21	TG(51:0) [NL-17:0]	100
654	TG(52:1) [NL-18:0]	[M+H]+	878.8	577.5	21	TG(51:0) [SIM]	100
655	TG(52:1) [NL-18:1]	[M+H]+	878.8	579.5	21	TG(51:0) [NL-17:0]	100
656	TG(52:1) [SIM]	[M+H]+	878.8	878.8	21	TG(51:0) [NL-17:0]	100
657	TG(52:2) [NL-16:0]	[M+H]+	876.8	603.5	21	TG(51:0) [SIM]	100
658	TG(52:2) [NL-18:2]	[M+H]+	876.8	579.5	21	TG(51:0) [NL-17:0]	100
659	TG(52:2) [SIM]	[M+H]+	876.8	876.8	21	TG(51:0) [NL-17:0]	100
660	TG(52:3) [NL-16:1]	[M+H]+	874.8	603.5	21	TG(51:0) [SIM]	100
661	TG(52:3) [NL-18:2]	[M+H]+	874.8	577.5	21	TG(51:0) [NL-17:0]	100
662	TG(52:3) [SIM]	[M+H]+	874.8	874.8	21	TG(51:0) [NL-17:0]	100
663	TG(52:4) [NL-16:1]	[M+H]+	872.8	601.5	21	TG(51:0) [NL-17:0]	100
664	TG(52:4) [NL-18:2]	[M+H]+	872.8	575.5	21	TG(51:0) [SIM]	100
665	TG(52:4) [NL-18:3]	[M+H]+	872.8	577.5	21	TG(51:0) [NL-17:0]	100
666	TG(52:4) [SIM]	[M+H]+	872.8	872.8	21	TG(51:0) [NL-17:0]	100
667	TG(52:5) [NL-18:3]	[M+H]+	870.8	575.5	21	TG(51:0) [NL-17:0]	100
668	TG(52:5) [NL-20:4]	[M+H]+	870.8	549.5	21	TG(51:0) [SIM]	100
669	TG(52:5) [NL-20:5]	[M+H]+	870.8	551.5	21	TG(51:0) [NL-17:0]	100
670	TG(52:5) [SIM]	[M+H]+	870.8	870.8	21	TG(51:0) [NL-17:0]	100
671	TG(53:2) [NL-17:1]	[M+H]+	890.8	605.5	21	TG(51:0) [SIM]	100
672	TG(53:2) [NL-18:1]	[M+H]+	890.8	591.5	21	TG(51:0) [NL-17:0]	100
673	TG(53:2) [SIM]	[M+H]+	890.8	890.8	21	TG(51:0) [SIM]	100
674	TG(54:0) [NL-18:0]	[M+H]+	908.8	607.5	21	TG(51:0) [NL-17:0]	100
675	TG(54:0) [SIM]	[M+H]+	908.8	908.8	21	TG(51:0) [SIM]	100
676	TG(54:1) [NL-18:1]	[M+H]+	906.8	607.5	21	TG(51:0) [NL-17:0]	100
677	TG(54:1) [SIM]	[M+H]+	906.8	906.8	21	TG(51:0) [NL-17:0]	100
678	TG(54:2) [NL-18:0]	[M+H]+	904.8	603.5	21	TG(51:0) [SIM]	100
679	TG(54:2) [NL-20:1]	[M+H]+	904.8	577.5	21	TG(51:0) [NL-17:0]	100
680	TG(54:2) [SIM]	[M+H]+	904.8	904.8	21	TG(51:0) [NL-17:0]	100
681	TG(54:3) [NL-18:1]	[M+H]+	902.8	603.5	21	TG(51:0) [SIM]	100
682	TG(54:3) [NL-18:2]	[M+H]+	902.8	605.5	21	TG(51:0) [NL-17:0]	100
683	TG(54:3) [SIM]	[M+H]+	902.8	902.8	21	TG(51:0) [NL-17:0]	100
684	TG(54:4) [NL-18:2]	[M+H]+	900.8	603.5	21	TG(51:0) [SIM]	100
685	TG(54:4) [NL-20:3]	[M+H]+	900.8	577.5	21	TG(51:0) [NL-17:0]	100
686	TG(54:4) [SIM]	[M+H]+	900.8	900.8	21	TG(51:0) [NL-17:0]	100
687	TG(54:5) [NL-18:3]	[M+H]+	898.8	603.5	21	TG(51:0) [SIM]	100
688	TG(54:5) [NL-20:4]	[M+H]+	898.8	577.5	21	TG(51:0) [NL-17:0]	100
689	TG(54:5) [SIM]	[M+H]+	898.8	898.8	21	TG(51:0) [NL-17:0]	100
690	TG(54:6) [NL-18:3]	[M+H]+	896.8	601.5	21	TG(51:0) [NL-17:0]	100
691	TG(54:6) [NL-20:4]	[M+H]+	896.8	575.5	21	TG(51:0) [NL-17:0]	100
692	TG(54:6) [NL-20:5]	[M+H]+	896.8	577.5	21	TG(51:0) [SIM]	100
693	TG(54:6) [NL-22:6]	[M+H]+	896.8	551.5	21	TG(51:0) [NL-17:0]	100
694	TG(54:6) [SIM]	[M+H]+	896.8	896.8	21	TG(51:0) [NL-17:0]	100
695	TG(54:7) [NL-20:5]	[M+H]+	894.8	575.5	21	TG(51:0) [SIM]	100
696	TG(54:7) [NL-22:6]	[M+H]+	894.8	549.5	21	TG(51:0) [NL-17:0]	100
697	TG(54:7) [SIM]	[M+H]+	894.8	894.8	21	TG(51:0) [NL-17:0]	100
698	TG(56:6) [NL-20:4]	[M+H]+	924.8	603.5	21	TG(51:0) [NL-17:0]	100
699	TG(56:6) [NL-22:5](a/b)	[M+H]+	924.8	577.5	21	TG(51:0) [SIM]	100
700	TG(56:6) [SIM]	[M+H]+	924.8	924.8	21	TG(51:0) [NL-17:0]	100
701	TG(56:7) [NL-20:4]	[M+H]+	922.8	601.5	21	TG(51:0) [NL-17:0]	100
702	TG(56:7) [NL-20:5]	[M+H]+	922.8	603.5	21	TG(51:0) [NL-17:0]	100
703	TG(56:7) [NL-22:5](a/b)	[M+H]+	922.8	575.5	21	TG(51:0) [NL-17:0]	100
704	TG(56:7) [NL-22:6]	[M+H]+	922.8	577.5	21	TG(51:0) [NL-17:0]	100
705	TG(56:7) [SIM]	[M+H]+	922.8	922.8	21	TG(51:0) [SIM]	100
706	TG(56:8) [NL-20:4]	[M+H]+	920.8	599.5	21	TG(51:0) [NL-17:0]	100
707	TG(56:8) [NL-20:5]	[M+H]+	920.8	601.5	21	TG(51:0) [NL-17:0]	100
708	TG(56:8) [NL-22:6]	[M+H]+	920.8	575.5	21	TG(51:0) [NL-17:0]	100
709	TG(56:8) [SIM]	[M+H]+	920.8	920.8	21	TG(51:0) [SIM]	100
710	TG(56:9) [NL-22:6]	[M+H]+	918.8	573.5	21	TG(51:0) [NL-17:0]	100
711	TG(56:9) [SIM]	[M+H]+	918.8	918.8	21	TG(51:0) [SIM]	100
712	TG(58:10) [NL-22:6]	[M+H]+	944.9	599.5	21	TG(51:0) [NL-17:0]	100
713	TG(58:10) [SIM]	[M+H]+	944.9	944.9	21	TG(51:0) [SIM]	100
714	TG(58:8) [NL-22:6]	[M+H]+	948.8	603.5	21	TG(51:0) [NL-17:0]	100
715	TG(58:8) [SIM]	[M+H]+	948.8	948.8	21	TG(51:0) [SIM]	100
716	TG(58:9) [NL-22:6]	[M+H]+	946.9	601.5	21	TG(51:0) [NL-17:0]	100
717	TG(58:9) [SIM]	[M+H]+	946.9	946.9	21	TG(51:0) [SIM]	100
718	TG(O-50:1) [NL-15:0]	[M+H]+	836.8	577.5	21	TG(51:0) [NL-17:0]	100
719	TG(O-50:1) [NL-16:0]	[M+H]+	836.8	563.5	21	TG(51:0) [NL-17:0]	100
720	TG(O-50:1) [NL-17:1]	[M+H]+	836.8	551.5	21	TG(51:0) [NL-17:0]	100
721	TG(O-50:1) [NL-18:1]	[M+H]+	836.8	537.5	21	TG(51:0) [NL-17:0]	100
722	TG(O-50:1) [SIM]	[M+H]+	836.8	836.8	21	TG(51:0) [SIM]	100
723	TG(O-50:2) [NL-16:1]	[M+H]+	834.8	563.5	21	TG(51:0) [NL-17:0]	100
724	TG(O-50:2) [NL-18:1]	[M+H]+	834.8	535.5	21	TG(51:0) [NL-17:0]	100
725	TG(O-50:2) [NL-18:2]	[M+H]+	834.8	537.5	21	TG(51:0) [NL-17:0]	100
726	TG(O-50:2) [SIM]	[M+H]+	834.8	834.8	21	TG(51:0) [SIM]	100
727	TG(O-50:3) [NL-18:2]	[M+H]+	832.8	535.5	21	TG(51:0) [NL-17:0]	100
728	TG(O-50:3) [SIM]	[M+H]+	832.8	832.8	21	TG(51:0) [SIM]	100
729	TG(O-52:0) [NL-16:0]	[M+H]+	866.8	593.5	21	TG(51:0) [NL-17:0]	100
730	TG(O-52:0) [SIM]	[M+H]+	866.8	866.8	21	TG(51:0) [SIM]	100
731	TG(O-52:1) [NL-16:0]	[M+H]+	864.8	591.5	21	TG(51:0) [NL-17:0]	100
732	TG(O-52:1) [NL-18:1]	[M+H]+	864.8	565.5	21	TG(51:0) [NL-17:0]	100
733	TG(O-52:1) [SIM]	[M+H]+	864.8	864.8	21	TG(51:0) [SIM]	100
734	TG(O-52:2) [NL-16:0]	[M+H]+	862.8	589.5	21	TG(51:0) [NL-17:0]	100
735	TG(O-52:2) [NL-17:1]	[M+H]+	862.8	577.5	21	TG(51:0) [NL-17:0]	100
736	TG(O-52:2) [NL-18:1]	[M+H]+	862.8	563.5	21	TG(51:0) [NL-17:0]	100
737	TG(O-52:2) [SIM]	[M+H]+	862.8	862.8	21	TG(51:0) [SIM]	100
738	TG(O-54:2) [NL-17:1]	[M+H]+	890.8	605.5	21	TG(51:0) [NL-17:0]	100
739	TG(O-54:2) [NL-18:1]	[M+H]+	890.8	591.5	21	TG(51:0) [NL-17:0]	100
740	TG(O-54:2) [SIM]	[M+H]+	890.8	890.8	21	TG(51:0) [SIM]	100
741	TG(O-54:3) [NL-17:1]	[M+H]+	888.8	603.5	21	TG(51:0) [NL-17:0]	100
742	TG(O-54:3) [NL-18:1]	[M+H]+	888.8	589.5	21	TG(51:0) [NL-17:0]	100
743	TG(O-54:3) [SIM]	[M+H]+	888.8	888.8	21	TG(51:0) [SIM]	100
744	TG(O-54:4) [NL-17:1]	[M+H]+	886.8	601.5	21	TG(51:0) [NL-17:0]	100
745	TG(O-54:4) [NL-18:2]	[M+H]+	886.8	589.5	21	TG(51:0) [NL-17:0]	100
746	TG(O-54:4) [SIM]	[M+H]+	886.8	886.8	21	TG(51:0) [SIM]	100
747	Ubiquinone	[M+H]+	880.7	197	21	Hex3Cer(d18:1/17:0)	100
