# Supplementary material for: Alterations in ether lipid metabolism in obesity revealed by systems genomics of multi-omics datasets
Source: PLoS Biol. 2025 Aug 28;23(8):e3003349. doi: 10.1371/journal.pbio.3003349 (PMC12393746; doi:10.1371/journal.pbio.3003349)
Supplement: S3 Table — 1Lipid nomenclature is read as follows: letters denote the head group; () brackets denote the sum composition of the lipid measured including total number of carbons and double bonds; [] denote the position of the acyl chain; n3 and n6 denote omega-3 and omega-6 poly-unsaturated fatty acid species. PEDS1, plasmanylethanolamine desaturase; PEMT, phosphatidylethanolamine N-methyltransferase; C-PT, choline-phosphotransferase; PLC, phospholipase C; iPLAT, calcium-independent phospholipase A2; LPCAT, lyso-phosphatidylcholine acyltransferase 1; PLA2, phospholipase A2; LCAT, lecithin-cholesterol acyltransferase. (XLSX) [file pbio.3003349.s004.xlsx]

## Sheet: Table S3
S3 Table: Description of the 82 lipid ratios
Ratio1	Biological Information Captured by Ratio
PE/PC	Diacyl-phospholipid Synthesis: Lipid Classes [Kennedy Pathway]
Total PE Ether/PE	Structural Differences: Presence of a vinyl-ether/ether linkage
Total PC Ether/PC	Structural Differences: Presence of a vinyl-ether/ether linkage
PE(P)/PE	Structural Differences: Presence of a vinyl-ether linkage
PE(O)/PE	Structural Differences: Presence of an ether linkage
PC(P)/PC	Structural Differences: Presence of a vinyl-ether linkage
PC(O)/PC	Structural Differences: Presence of an ether linkage
TG(O)/TG	Structural Differences: Presence of an ether linkage
PE(O)/PE(P)	Metabolic Flux: Addition of the vinyl-ether linkage [PEDS1]
PC(O)/PC(P)	Metabolic Flux: Addition of the vinyl-ether linkage [PEDS1]
PC(P)/PE(P)	Metabolic Flux: Conversion of PE to PC plasmalogen [PEMT / CPT + PLC activity]
LPE(P)/PE(P)	Metabolic Flux: Plasmalogen Degredation [iPLA2 / LPAT activity]
LPC(P)/PC(P)	Metabolic Flux: Plasmalogen Degredation [iPLA2 / LPAT activity]
LPC(O)/PC(O)	Metabolic Flux: Alkyl-Lipid Degredation [iPLA2 / LPAT activity]
LPE/PE	Metabolic Flux: Phospholipid Degredation [PLA2 / LPAT activity]
LPC/PC	Metabolic Flux: Phospholipid Degredation [PLA2 / LPAT activity]
PE(P-16:0/18:2)/PE(16:0_18:2)	Structural Differences: Presence of a vinyl-ether linkage
PE(P-16:0/20:4)/PE(16:0_20:4)	Structural Differences: Presence of a vinyl-ether linkage
PE(P-16:0/22:6)/PE(16:0_22:6)	Structural Differences: Presence of a vinyl-ether linkage
PE(P-18:0/18:2)/PE(18:0_18:2)	Structural Differences: Presence of a vinyl-ether linkage
PE(P-18:0/20:4)/PE(18:0_20:4)	Structural Differences: Presence of a vinyl-ether linkage
PE(P-18:0/22:6)/PE(18:0_22:6)	Structural Differences: Presence of a vinyl-ether linkage
PE(P-18:0/22:5)/PE(18:0_22:5) [n3]	Structural Differences: Presence of a vinyl-ether linkage
PE(O-16:0/18:2)/PE(P-16:0/18:2)	Metabolic Flux: Addition of the vinyl-ether linkage [PEDS1]
PE(O-16:0/20:4)/PE(P-16:0/20:4)	Metabolic Flux: Addition of the vinyl-ether linkage [PEDS1]
PE(O-16:0/22:6)/PE(P-16:0/22:6)	Metabolic Flux: Addition of the vinyl-ether linkage [PEDS1]
PE(O-18:0/20:4)/PE(P-18:0/20:4)	Metabolic Flux: Addition of the vinyl-ether linkage [PEDS1]
PE(O-18:0/22:6)/PE(P-18:0/22:6)	Metabolic Flux: Addition of the vinyl-ether linkage [PEDS1]
PC(P-16:0/18:2)/PE(P-16:0/18:2)	Metabolic Flux: Conversion of PE to PC plasmalogen [PEMT / CPT + PLC activity]
PC(P-16:0/20:4)/PE(P-16:0/20:4)	Metabolic Flux: Conversion of PE to PC plasmalogen [PEMT / CPT + PLC activity]
PC(P-16:0/22:6)/PE(P-16:0/22:6)	Metabolic Flux: Conversion of PE to PC plasmalogen [PEMT / CPT + PLC activity]
PC(P-18:0/18:2)/PE(P-18:0/18:2)	Metabolic Flux: Conversion of PE to PC plasmalogen [PEMT / CPT + PLC activity]
PC(P-18:0/20:4)/PE(P-18:0/20:4)	Metabolic Flux: Conversion of PE to PC plasmalogen [PEMT / CPT + PLC activity]
PC(P-18:0/22:6)/PE(P-18:0/22:6)	Metabolic Flux: Conversion of PE to PC plasmalogen [PEMT / CPT + PLC activity]
PC(P-16:0/18:3)/PE(P-16:0/18:3)	Metabolic Flux: Conversion of PE to PC plasmalogen [PEMT / CPT + PLC activity]
PE(P-16:0/18:3)/PE(P-16:0/20:5)	Compositional Differences: PUFA Metabolism [PE(P) species, sn-2, n3 pathway]
PE(P-18:0/18:3)/PE(P-18:0/20:5)	Compositional Differences: PUFA Metabolism [PE(P) species, sn-2, n3 pathway]
PE(P-16:0/20:5)/PE(P-16:0/22:5) [n3]	Compositional Differences: PUFA Metabolism [PE(P) species, sn-2, n3 pathway]
PE(P-18:0/20:5)/PE(P-18:0/22:5) [n3]	Compositional Differences: PUFA Metabolism [PE(P) species, sn-2, n3 pathway]
PE(P-16:0/22:5) [n3]/PE(P-16:0/22:6)	Compositional Differences: PUFA Metabolism [PE(P) species, sn-2, n3 pathway]
PE(P-18:0/22:5) [n3]/PE(P-18:0/22:6)	Compositional Differences: PUFA Metabolism [PE(P) species, sn-2, n3 pathway]
PE(P-16:0/18:2)/PE(P-16:0/20:4)	Compositional Differences: PUFA Metabolism [PE(P) species, sn-2, n6 pathway]
PE(P-18:0/18:2)/PE(P-18:0/20:4)	Compositional Differences: PUFA Metabolism [PE(P) species, sn-2, n6 pathway]
PE(P-16:0/20:4)/PE(P-16:0/22:4)	Compositional Differences: PUFA Metabolism [PE(P) species, sn-2, n6 pathway]
PE(P-18:0/20:4)/PE(P-18:0/22:4)	Compositional Differences: PUFA Metabolism [PE(P) species, sn-2, n6 pathway]
PE(P-16:0/22:4)/PE(P-16:0/22:5) [n6]	Compositional Differences: PUFA Metabolism [PE(P) species, sn-2, n6 pathway]
PE(P-18:0/22:4)/PE(P-18:0/22:5) [n6]	Compositional Differences: PUFA Metabolism [PE(P) species, sn-2, n6 pathway]
PE(P-16:0/18:3)/PE(P-18:0/18:3)	Compositional Differences: Alkenyl-Chain [PE(P) species, sn-1, n3 pathway]
PE(P-18:0/18:3)/PE(P-18:1/18:3)	Compositional Differences: Alkenyl-Chain [PE(P) species, sn-1, n3 pathway]
PE(P-16:0/18:3)/PE(P-18:1/18:3)	Compositional Differences: Alkenyl-Chain [PE(P) species, sn-1, n3 pathway]
PE(P-16:0/18:2)/PE(P-18:0/18:2)	Compositional Differences: Alkenyl-Chain [PE(P) species, sn-1, n6 pathway]
PE(P-16:0/20:4)/PE(P-18:0/20:4)	Compositional Differences: Alkenyl-Chain [PE(P) species, sn-1, n6 pathway]
PE(P-16:0/22:4)/PE(P-18:0/22:4)	Compositional Differences: Alkenyl-Chain [PE(P) species, sn-1, n6 pathway]
PE(P-18:0/22:4)/PE(P-18:1/22:4)	Compositional Differences: Alkenyl-Chain [PE(P) species, sn-1, n6 pathway]
PE(P-16:0/22:4)/PE(P-18:1/22:4)	Compositional Differences: Alkenyl-Chain [PE(P) species, sn-1, n6 pathway]
PE(P-16:0/22:6)/PE(P-18:0/22:6)	Compositional Differences: Alkenyl-Chain [PE(P) species, sn-1, n6 pathway]
PE(16:0_18:2)/PE(16:0_20:4)	Compositional Differences: PUFA Metabolism [PE Species, sn-2, n6 pathway]
PE(18:0_18:2)/PE(18:0_20:4)	Compositional Differences: PUFA Metabolism [PE Species, sn-2, n6 pathway]
PE(18:0_20:4)/PE(18:0_22:4)	Compositional Differences: PUFA Metabolism [PE Species, sn-2, n6 pathway]
PE(18:0_22:4)/PE(18:0_22:5) [n6]	Compositional Differences: PUFA Metabolism [PE Species, sn-2, n6 pathway]
PE(18:0_22:5) [n3]/PE(18:0_22:6)	Compositional Differences: PUFA Metabolism [PE Species, sn-2, n6 pathway]
PC(16:0_18:2)/PC(16:0_20:4)	Compositional Differences: PUFA Metabolism [PC Species, sn-2, n6 pathway]
PC(18:0_18:2)/PC(18:0_20:4)	Compositional Differences: PUFA Metabolism [PC Species, sn-2, n6 pathway]
PC(18:0_20:4)/PC(18:0_22:4)	Compositional Differences: PUFA Metabolism [PC Species, sn-2, n6 pathway]
PC(18:0_22:4)/PC(18:0_22:5) [n6]	Compositional Differences: PUFA Metabolism [PC Species, sn-2, n6 pathway]
LPE(16:0) [sn1]/LPE(18:0) [sn1]	Compositional Differences: Fatty Acid Synthesis: [LPE species, sn-1, n6 pathway]
LPE(16:0) [sn2]/LPE(18:0) [sn2]	Compositional Differences: Fatty Acid Synthesis: [LPE species, sn-2, n6 pathway]
LPE(16:0) [sn1]/LPE(18:1) [sn1]	Compositional Differences: Fatty Acid Synthesis: [LPE species, sn-1, n6 pathway]
LPE(16:0) [sn2]/LPE(18:2) [sn2]	Compositional Differences: Fatty Acid Synthesis: [LPE species, sn-2, n6 pathway]
LPE(18:0) [sn1]/LPE(18:1) [sn1]	Compositional Differences: Fatty Acid Synthesis: [LPE species, sn-1, n6 pathway]
LPE(18:0) [sn2]/LPE(18:1) [sn2]	Compositional Differences: Fatty Acid Synthesis: [LPE species, sn-2, n6 pathway]
LPE(18:2) [sn2]/LPE(20:4) [sn2]	Compositional Differences: Fatty Acid Synthesis: [LPE species, sn-2, n6 pathway]
LPC(16:0) [sn1]/LPC(18:0) [sn1]	Compositional Differences: Fatty Acid Synthesis: [LPC species, sn-1, n6 pathway]
LPC(16:0) [sn2]/LPC(18:0) [sn2]	Compositional Differences: Fatty Acid Synthesis: [LPC species, sn-2, n6 pathway]
LPC(16:0) [sn1]/LPC(18:1) [sn1]	Compositional Differences: Fatty Acid Synthesis: [LPC species, sn-1, n6 pathway]
LPC(16:0) [sn2]/LPC(18:2) [sn2]	Compositional Differences: Fatty Acid Synthesis: [LPC species, sn-2, n6 pathway]
LPC(18:0) [sn1]/LPC(18:1) [sn1]	Compositional Differences: Fatty Acid Synthesis: [LPC species, sn-1, n6 pathway]
LPC(18:0) [sn2]/LPC(18:1) [sn2]	Compositional Differences: Fatty Acid Synthesis: [LPC species, sn-2, n6 pathway]
LPC(18:2) [sn2]/LPC(20:4) [sn2]	Compositional Differences: Fatty Acid Synthesis: [LPC species, sn-1, n6 pathway]
LPC(20:4) [sn2]/LPC(22:4) [sn2]	Compositional Differences: Fatty Acid Synthesis: [LPC species, sn-2, n6 pathway]
LPC(20:5) [sn2]/LPC(22:5) [sn2] [n3]	Compositional Differences: Fatty Acid Synthesis: [LPC species, sn-1, n3 pathway]
LPC(22:5) [sn2] (n3)/LPC(22:6) [sn2]	Compositional Differences: Fatty Acid Synthesis: [LPC species, sn-2, n3 pathway]
