# Supplementary material for: Alterations in ether lipid metabolism in obesity revealed by systems genomics of multi-omics datasets
Source: PLoS Biol. 2025 Aug 28;23(8):e3003349. doi: 10.1371/journal.pbio.3003349 (PMC12393746; doi:10.1371/journal.pbio.3003349)
Supplement: S4 Table — Linear regression analysis, adjusting for age and sex, was performed between 82 lipid ratios and various markers of obesity in the AusDiab cohort (n = 10,399). 1Lipid nomenclature is read as follows: letters denote the head group; () brackets denote the sum composition of the lipid measured; including total number of carbons and double bonds; [] denote the position of the acyl chain; n3 and n6 denote omega-3 and omega-6 poly-unsaturated fatty acid species; 2SD-change denotes the standard deviation change per unit of waist circumference (WC), body-mass-index (BMI) or waist–hip ratio (WHR); 3p-gain was calculated by dividing the lowest p-value among the lipid species used in the ratio by the p-value of the lipid ratio. The p-gain was deemed significant if it exceeded 10 × the number of ratios tested (p-gain >820). (XLSX) [file pbio.3003349.s005.xlsx]

## Sheet: Table S4
S4 Table: Associations between 82 lipid ratios and markers of obesity in the Australian Diabetes Obesity and Lifestyle Study
		Waist Circumference						Body-Mass-Index						Waist to Hip Ratio
#	Lipid Ratio1	SD-Change per unit WC [UCI + LCI]2	p-value	Lipid	SD-Change per unit WC [UCI + LCI]	p-value	p-gain3	SD-Change per unit BMI [UCI + LCI]	p-value	Lipid	SD-Change per unit BMI [UCI + LCI]	p-value	p-gain	SD-Change per unit WHR [UCI + LCI]	p-value	Lipid	SD-Change per unit WHR [UCI + LCI]	p-value	p-gain
1	PE/PC	0.010 [0.008 to 0.011]	1.0836e-35	Total PE	0.010 [0.008 to 0.011]	3.35519e-35	3.09633	0.018 [0.014 to 0.022]	1.41719e-20	Total PE	0.018 [0.014 to 0.022]	3.71996e-21	0.262489	2.593 [2.301 to 2.884]	5.64398e-67	Total PE	2.557 [2.269 to 2.845]	8.47297e-67	1.50124
				Total PC	0.005 [0.003 to 0.006]	1.37554e-09				Total PC	0.010 [0.006 to 0.014]	2.60539e-07				Total PC	1.297 [1.005 to 1.590]	3.83204e-18
2	Total PE Ether/PE	-0.006 [-0.007 to -0.004]	7.39084e-13	Total PE Ether	-0.003 [-0.004 to -0.001]	0.00104639	4.53966e-23	-0.009 [-0.013 to -0.005]	2.3391e-06	Total PE Ether	-0.003 [-0.007 to 0.001]	0.129082	1.59034e-15	-0.825 [-1.127 to -0.524]	8.47552e-08	Total PE Ether	-0.069 [-0.372 to 0.235]	0.657544	9.99699e-60
				Total PE	0.010 [0.008 to 0.011]	3.35519e-35				Total PE	0.018 [0.014 to 0.022]	3.71996e-21				Total PE	2.557 [2.269 to 2.845]	8.47297e-67
3	Total PC Ether/PC	-0.015 [-0.016 to -0.013]	3.93774e-77	Total PC Ether	-0.013 [-0.015 to -0.012]	7.78222e-75	197.632	-0.028 [-0.032 to -0.024]	1.93183e-47	Total PC Ether	-0.027 [-0.030 to -0.023]	2.58538e-41	1.3383e+06	-3.372 [-3.660 to -3.083]	3.00949e-113	Total PC Ether	-2.398 [-2.697 to -2.100]	3.3374e-55	1.10896e+58
				Total PC	0.005 [0.003 to 0.006]	1.37554e-09				Total PC	0.010 [0.006 to 0.014]	2.60539e-07				Total PC	1.297 [1.005 to 1.590]	3.83204e-18
4	PE(P)/PE	-0.010 [-0.012 to -0.009]	4.41402e-39	Total PE(P)	-0.002 [-0.004 to -0.001]	0.00304848	7601.21	-0.018 [-0.022 to -0.014]	1.34442e-20	Total PE(P)	-0.002 [-0.006 to 0.002]	0.236627	0.276697	-2.379 [-2.671 to -2.086]	1.55701e-56	Total PE(P)	-0.040 [-0.343 to 0.263]	0.796669	5.44183e-11
				Total PE	0.010 [0.008 to 0.011]	3.35519e-35				Total PE	0.018 [0.014 to 0.022]	3.71996e-21				Total PE	2.557 [2.269 to 2.845]	8.47297e-67
5	PE(O)/PE	-0.014 [-0.015 to -0.012]	4.29986e-68	Total PE(O)	-0.008 [-0.009 to -0.006]	4.31481e-22	7.80302e+32	-0.026 [-0.030 to -0.023]	5.68046e-42	Total PE(O)	-0.015 [-0.019 to -0.012]	5.28133e-15	6.5487e+20	-2.750 [-3.042 to -2.457]	9.80926e-75	Total PE(O)	-0.700 [-1.001 to -0.399]	5.09597e-06	8.63772e+07
				Total PE	0.010 [0.008 to 0.011]	3.35519e-35				Total PE	0.018 [0.014 to 0.022]	3.71996e-21				Total PE	2.557 [2.269 to 2.845]	8.47297e-67
6	PC(P)/PC	-0.020 [-0.021 to -0.018]	1.08544e-133	Total PC(P)	-0.015 [-0.016 to -0.013]	3.47721e-78	3.20349e+55	-0.040 [-0.044 to -0.036]	1.15236e-90	Total PC(P)	-0.030 [-0.034 to -0.026]	7.12494e-53	6.18293e+37	-3.919 [-4.212 to -3.625]	3.82398e-146	Total PC(P)	-2.758 [-3.055 to -2.461]	8.17501e-73	2.13783e+73
				Total PC	0.005 [0.003 to 0.006]	1.37554e-09				Total PC	0.010 [0.006 to 0.014]	2.60539e-07				Total PC	1.297 [1.005 to 1.590]	3.83204e-18
7	PC(O)/PC	-0.014 [-0.016 to -0.013]	4.21414e-73	Total PC(O)	-0.011 [-0.013 to -0.010]	1.47626e-45	3.5031e+27	-0.029 [-0.032 to -0.025]	2.27409e-48	Total PC(O)	-0.022 [-0.026 to -0.019]	1.52475e-29	6.70491e+18	-2.798 [-3.091 to -2.504]	1.68802e-76	Total PC(O)	-1.938 [-2.239 to -1.638]	2.67053e-36	1.58205e+40
				Total PC	0.005 [0.003 to 0.006]	1.37554e-09				Total PC	0.010 [0.006 to 0.014]	2.60539e-07				Total PC	1.297 [1.005 to 1.590]	3.83204e-18
8	TG(O)/TG	-0.015 [-0.017 to -0.014]	6.06898e-82	Total TG(O) [NL]	0.013 [0.012 to 0.015]	3.08209e-63	7.56011e-209	-0.030 [-0.033 to -0.026]	2.11559e-51	Total TG(O) [NL]	0.034 [0.030 to 0.038]	4.19625e-68	2.41381e-186	-2.661 [-2.956 to -2.365]	1.24721e-68	Total TG(O) [NL]	2.673 [2.379 to 2.968]	6.86085e-70	2.19809e-210
				Total TG [NL]	0.028 [0.026 to 0.029]	4.58822e-290				Total TG [NL]	0.062 [0.059 to 0.066]	5.10664e-237				Total TG [NL]	5.229 [4.951 to 5.508]	2.74147e-278
9	PE(O)/PE(P)	-0.008 [-0.010 to -0.007]	1.29172e-25	Total PE(O)	-0.008 [-0.009 to -0.006]	4.31481e-22	3340.35	-0.019 [-0.023 to -0.016]	7.61407e-24	Total PE(O)	-0.015 [-0.019 to -0.012]	5.28133e-15	6.93628e+08	-0.968 [-1.262 to -0.674]	1.14514e-10	Total PE(O)	-0.700 [-1.001 to -0.399]	5.09597e-06	44500.7
				Total PE(P)	-0.002 [-0.004 to -0.001]	0.00304848				Total PE(P)	-0.002 [-0.006 to 0.002]	0.236627				Total PE(P)	-0.040 [-0.343 to 0.263]	0.796669
10	PC(O)/PC(P)	0.008 [0.007 to 0.010]	1.21075e-24	Total PC(O)	-0.011 [-0.013 to -0.010]	1.47626e-45	2.87195e-54	0.017 [0.013 to 0.021]	1.53943e-18	Total PC(O)	-0.022 [-0.026 to -0.019]	1.52475e-29	4.62829e-35	1.722 [1.423 to 2.021]	2.21409e-29	Total PC(O)	-1.938 [-2.239 to -1.638]	2.67053e-36	3.69226e-44
				Total PC(P)	-0.015 [-0.016 to -0.013]	3.47721e-78				Total PC(P)	-0.030 [-0.034 to -0.026]	7.12494e-53				Total PC(P)	-2.758 [-3.055 to -2.461]	8.17501e-73
11	PC(P)/PE(P)	-0.013 [-0.015 to -0.011]	3.2126e-59	Total PC(P)	-0.015 [-0.016 to -0.013]	3.47721e-78	1.08237e-19	-0.030 [-0.033 to -0.026]	4.59143e-51	Total PC(P)	-0.030 [-0.034 to -0.026]	7.12494e-53	0.0155179	-2.951 [-3.247 to -2.655]	1.26527e-83	Total PC(P)	-2.758 [-3.055 to -2.461]	8.17501e-73	6.46106e+10
				Total PE(P)	-0.002 [-0.004 to -0.001]	0.00304848				Total PE(P)	-0.002 [-0.006 to 0.002]	0.236627				Total PE(P)	-0.040 [-0.343 to 0.263]	0.796669
12	LPE(P)/PE(P)	-0.004 [-0.005 to -0.002]	9.61382e-06	Total LPE(P)	-0.005 [-0.007 to -0.004]	7.77714e-12	8.08953e-07	-0.010 [-0.014 to -0.006]	5.3237e-07	Total LPE(P)	-0.011 [-0.015 to -0.007]	4.53504e-08	0.085186	-0.181 [-0.479 to 0.117]	0.233867	Total LPE(P)	-0.195 [-0.494 to 0.105]	0.202867	0.867447
				Total PE(P)	-0.002 [-0.004 to -0.001]	0.00304848				Total PE(P)	-0.002 [-0.006 to 0.002]	0.236627				Total PE(P)	-0.040 [-0.343 to 0.263]	0.796669
13	LPC(P)/PC(P)	-0.001 [-0.002 to 0.001]	0.321575	Total LPC(P)	-0.014 [-0.015 to -0.012]	1.45725e-66	1.08131e-77	-0.001 [-0.005 to 0.002]	0.456256	Total LPC(P)	-0.028 [-0.032 to -0.024]	1.03165e-44	1.56161e-52	0.262 [-0.032 to 0.557]	0.080719	Total LPC(P)	-2.168 [-2.467 to -1.869]	1.88242e-45	1.01277e-71
				Total PC(P)	-0.015 [-0.016 to -0.013]	3.47721e-78				Total PC(P)	-0.030 [-0.034 to -0.026]	7.12494e-53				Total PC(P)	-2.758 [-3.055 to -2.461]	8.17501e-73
14	LPC(O)/PC(O)	-0.004 [-0.006 to -0.003]	2.50034e-07	Total LPC(O)	-0.013 [-0.014 to -0.011]	2.27218e-56	9.08749e-50	-0.010 [-0.014 to -0.006]	4.8729e-07	Total LPC(O)	-0.027 [-0.030 to -0.023]	3.4821e-41	7.14586e-35	-0.306 [-0.606 to -0.005]	0.0463275	Total LPC(O)	-1.791 [-2.091 to -1.491]	2.3104e-31	5.76445e-35
				Total PC(O)	-0.011 [-0.013 to -0.010]	1.47626e-45				Total PC(O)	-0.022 [-0.026 to -0.019]	1.52475e-29				Total PC(O)	-1.938 [-2.239 to -1.638]	2.67053e-36
15	LPE/PE	-0.018 [-0.019 to -0.017]	2.37884e-123	Total LPE	-0.009 [-0.010 to -0.007]	3.9845e-28	1.41043e+88	-0.040 [-0.044 to -0.037]	4.28191e-102	Total LPE	-0.026 [-0.030 to -0.022]	7.18908e-39	1.67894e+63	-3.281 [-3.564 to -2.998]	8.93597e-112	Total LPE	-0.228 [-0.530 to 0.075]	0.14012	9.48187e+44
				Total PE	0.010 [0.008 to 0.011]	3.35519e-35				Total PE	0.018 [0.014 to 0.022]	3.71996e-21				Total PE	2.557 [2.269 to 2.845]	8.47297e-67
16	LPC/PC	-0.010 [-0.011 to -0.008]	2.24854e-37	Total LPC	-0.007 [-0.008 to -0.005]	2.61988e-16	1.16515e+21	-0.022 [-0.026 to -0.019]	1.45163e-31	Total LPC	-0.015 [-0.019 to -0.011]	9.64356e-15	6.64328e+16	-0.853 [-1.143 to -0.562]	9.03306e-09	Total LPC	0.004 [-0.298 to 0.305]	0.980504	4.24224e-10
				Total PC	0.005 [0.003 to 0.006]	1.37554e-09				Total PC	0.010 [0.006 to 0.014]	2.60539e-07				Total PC	1.297 [1.005 to 1.590]	3.83204e-18
17	PE(P-16:0/18:2)/PE(16:0_18:2)	-0.009 [-0.010 to -0.007]	1.13503e-27	PE(P-16:0/18:2)	-0.004 [-0.006 to -0.002]	8.98864e-07	8.4969e+10	-0.014 [-0.018 to -0.010]	3.26404e-13	PE(P-16:0/18:2)	-0.007 [-0.011 to -0.003]	0.000624535	142574	-2.080 [-2.376 to -1.784]	9.10687e-43	PE(P-16:0/18:2)	-0.501 [-0.805 to -0.196]	0.00125751	5.36757e+06
				PE(16:0_18:2)	0.007 [0.005 to 0.008]	9.64425e-17				PE(16:0_18:2)	0.011 [0.007 to 0.014]	4.65367e-08				PE(16:0_18:2)	1.894 [1.599 to 2.189]	4.88818e-36
18	PE(P-16:0/20:4)/PE(16:0_20:4)	-0.001 [-0.002 to 0.001]	0.250866	PE(P-16:0/20:4)	0.006 [0.005 to 0.008]	4.34792e-15	1.73316e-14	0.005 [0.001 to 0.009]	0.0151654	PE(P-16:0/20:4)	0.018 [0.015 to 0.022]	2.25771e-20	1.48872e-18	-0.796 [-1.092 to -0.500]	1.40548e-07	PE(P-16:0/20:4)	1.107 [0.804 to 1.409]	8.19872e-13	7.37337e-25
				PE(16:0_20:4)	0.006 [0.004 to 0.007]	9.84168e-14				PE(16:0_20:4)	0.008 [0.005 to 0.012]	1.29351e-05				PE(16:0_20:4)	1.764 [1.470 to 2.058]	1.03631e-31
19	PE(P-16:0/22:6)/PE(16:0_22:6)	-0.002 [-0.004 to -0.001]	0.00746118	PE(P-16:0/22:6)	0.0000 [-0.002 to 0.002]	0.967637	2.1197	0.001 [-0.003 to 0.005]	0.606733	PE(P-16:0/22:6)	0.003 [-0.001 to 0.007]	0.11087	0.182732	-1.191 [-1.482 to -0.900]	1.19005e-15	PE(P-16:0/22:6)	0.419 [0.121 to 0.717]	0.00585688	0.000700984
				PE(16:0_22:6)	0.002 [0.0003 to 0.003]	0.0158155				PE(16:0_22:6)	0.001 [-0.003 to 0.005]	0.599533				PE(16:0_22:6)	1.282 [0.999 to 1.565]	8.34208e-19
20	PE(P-18:0/18:2)/PE(18:0_18:2)	-0.020 [-0.022 to -0.019]	1.09823e-142	PE(P-18:0/18:2)	-0.010 [-0.011 to -0.008]	2.13403e-34	6.87643e+66	-0.043 [-0.047 to -0.039]	7.00088e-107	PE(P-18:0/18:2)	-0.023 [-0.026 to -0.019]	1.07761e-29	1.69074e+53	-3.821 [-4.113 to -3.530]	3.51857e-141	PE(P-18:0/18:2)	-1.255 [-1.558 to -0.952]	5.63202e-16	3.07031e+39
				PE(18:0_18:2)	0.015 [0.013 to 0.016]	7.55191e-76				PE(18:0_18:2)	0.030 [0.026 to 0.034]	1.18366e-53				PE(18:0_18:2)	3.239 [2.946 to 3.532]	1.08031e-101
21	PE(P-18:0/20:4)/PE(18:0_20:4)	-0.012 [-0.014 to -0.011]	9.67541e-55	PE(P-18:0/20:4)	-0.0004 [-0.002 to 0.001]	0.59761	5.74629e-20	-0.023 [-0.027 to -0.019]	4.63655e-32	PE(P-18:0/20:4)	0.002 [-0.002 to 0.006]	0.369182	6.4247e-19	-2.524 [-2.817 to -2.232]	3.26741e-63	PE(P-18:0/20:4)	0.099 [-0.204 to 0.403]	0.522099	1.34089e-32
				PE(18:0_20:4)	0.014 [0.013 to 0.016]	5.55977e-74				PE(18:0_20:4)	0.029 [0.025 to 0.033]	2.97885e-50				PE(18:0_20:4)	3.089 [2.799 to 3.378]	4.38125e-95
22	PE(P-18:0/22:6)/PE(18:0_22:6)	-0.021 [-0.022 to -0.020]	2.08952e-164	PE(P-18:0/22:6)	-0.009 [-0.011 to -0.008]	1.5935e-31	1.32844e+80	-0.046 [-0.049 to -0.042]	2.22306e-126	PE(P-18:0/22:6)	-0.019 [-0.023 to -0.015]	7.35761e-23	1.15103e+59	-3.929 [-4.213 to -3.645]	1.7485e-156	PE(P-18:0/22:6)	-0.995 [-1.294 to -0.696]	7.1474e-11	2.07873e+47
				PE(18:0_22:6)	0.015 [0.013 to 0.016]	2.7758e-84				PE(18:0_22:6)	0.032 [0.029 to 0.036]	2.5588e-67				PE(18:0_22:6)	3.189 [2.911 to 3.467]	3.63466e-109
23	PE(P-18:0/22:5) (n3)/PE(18:0_22:5) (n3)	-0.016 [-0.018 to -0.015]	7.93259e-95	PE(P-18:0/22:5) (n3)	-0.002 [-0.004 to -0.001]	0.00415421	7.15631e+10	-0.033 [-0.037 to -0.029]	3.63382e-65	PE(P-18:0/22:5) (n3)	-0.004 [-0.008 to -0.0003]	0.0365154	921410	-3.417 [-3.707 to -3.126]	7.3852e-115	PE(P-18:0/22:5) (n3)	-0.041 [-0.342 to 0.259]	0.78748	6.34804e-07
				PE(18:0_22:5) (n3)	0.015 [0.014 to 0.017]	5.67681e-84				PE(18:0_22:5) (n3)	0.032 [0.028 to 0.035]	3.34824e-59				PE(18:0_22:5) (n3)	3.512 [3.221 to 3.802]	4.68815e-121
24	PE(O-16:0/18:2)/PE(P-16:0/18:2)	-0.013 [-0.014 to -0.011]	5.34291e-61	PE(O-16:0/18:2)	-0.014 [-0.015 to -0.012]	1.61607e-65	3.0247e-05	-0.030 [-0.033 to -0.026]	5.26891e-53	PE(O-16:0/18:2)	-0.029 [-0.033 to -0.025]	1.97181e-50	374.234	-1.820 [-2.114 to -1.525]	1.3291e-33	PE(O-16:0/18:2)	-1.861 [-2.159 to -1.563]	3.101e-34	0.233316
				PE(P-16:0/18:2)	-0.004 [-0.006 to -0.002]	8.98864e-07				PE(P-16:0/18:2)	-0.007 [-0.011 to -0.003]	0.000624535				PE(P-16:0/18:2)	-0.501 [-0.805 to -0.196]	0.00125751
25	PE(O-16:0/20:4)/PE(P-16:0/20:4)	-0.014 [-0.015 to -0.012]	3.39605e-70	PE(O-16:0/20:4)	-0.005 [-0.007 to -0.004]	1.05446e-10	1.28029e+55	-0.033 [-0.036 to -0.029]	7.71343e-65	PE(O-16:0/20:4)	-0.009 [-0.013 to -0.006]	1.97748e-06	2.92698e+44	-1.752 [-2.045 to -1.460]	1.34201e-31	PE(O-16:0/20:4)	-0.404 [-0.705 to -0.102]	0.00864339	6.1093e+18
				PE(P-16:0/20:4)	0.006 [0.005 to 0.008]	4.34792e-15				PE(P-16:0/20:4)	0.018 [0.015 to 0.022]	2.25771e-20				PE(P-16:0/20:4)	1.107 [0.804 to 1.409]	8.19872e-13
26	PE(O-16:0/22:6)/PE(P-16:0/22:6)	-0.012 [-0.013 to -0.010]	8.37753e-51	PE(O-16:0/22:6)	-0.007 [-0.008 to -0.005]	1.52592e-17	1.82145e+33	-0.028 [-0.032 to -0.024]	2.56586e-45	PE(O-16:0/22:6)	-0.013 [-0.017 to -0.009]	3.23285e-11	1.25995e+34	-1.496 [-1.794 to -1.198]	1.07142e-22	PE(O-16:0/22:6)	-0.478 [-0.777 to -0.178]	0.00176802	1.65017e+19
				PE(P-16:0/22:6)	0.00003 [-0.002 to 0.002]	0.967637				PE(P-16:0/22:6)	0.003 [-0.001 to 0.007]	0.11087				PE(P-16:0/22:6)	0.419 [0.121 to 0.717]	0.00585688
27	PE(O-18:0/20:4)/PE(P-18:0/20:4)	-0.008 [-0.009 to -0.006]	2.08176e-23	PE(O-18:0/20:4)	-0.007 [-0.009 to -0.005]	3.28562e-18	157828	-0.020 [-0.024 to -0.016]	1.24012e-24	PE(O-18:0/20:4)	-0.015 [-0.019 to -0.011]	1.9529e-14	1.57477e+10	-1.114 [-1.409 to -0.819]	1.46707e-13	PE(O-18:0/20:4)	-0.848 [-1.148 to -0.547]	3.31788e-08	226157
				PE(P-18:0/20:4)	-0.0004 [-0.002 to 0.001]	0.59761				PE(P-18:0/20:4)	0.002 [-0.002 to 0.006]	0.369182				PE(P-18:0/20:4)	0.099 [-0.204 to 0.403]	0.522099
28	PE(O-18:0/22:6)/PE(P-18:0/22:6)	-0.002 [-0.004 to -0.0004]	0.0146117	PE(O-18:0/22:6)	-0.011 [-0.013 to -0.010]	1.88887e-44	1.29271e-42	-0.006 [-0.010 to -0.002]	0.00335512	PE(O-18:0/22:6)	-0.024 [-0.028 to -0.020]	1.93561e-35	5.76913e-33	-0.303 [-0.602 to -0.005]	0.0465284	PE(O-18:0/22:6)	-1.256 [-1.554 to -0.958]	1.63079e-16	3.50494e-15
				PE(P-18:0/22:6)	-0.009 [-0.011 to -0.008]	1.5935e-31				PE(P-18:0/22:6)	-0.019 [-0.023 to -0.015]	7.35761e-23				PE(P-18:0/22:6)	-0.995 [-1.294 to -0.696]	7.1474e-11
29	PC(P-16:0/18:2)/PE(P-16:0/18:2)	-0.018 [-0.020 to -0.017]	3.97928e-118	PC(P-16:0/18:2)	-0.023 [-0.024 to -0.021]	2.18653e-189	5.49478e-72	-0.041 [-0.044 to -0.037]	6.87834e-97	PC(P-16:0/18:2)	-0.049 [-0.052 to -0.045]	1.09232e-139	1.58805e-43	-3.477 [-3.768 to -3.186]	2.32997e-118	PC(P-16:0/18:2)	-4.076 [-4.365 to -3.788]	1.54258e-162	6.62061e-45
				PE(P-16:0/18:2)	-0.004 [-0.006 to -0.002]	8.98864e-07				PE(P-16:0/18:2)	-0.007 [-0.011 to -0.003]	0.000624535				PE(P-16:0/18:2)	-0.501 [-0.805 to -0.196]	0.00125751
30	PC(P-16:0/20:4)/PE(P-16:0/20:4)	-0.011 [-0.013 to -0.009]	9.95028e-43	PC(P-16:0/20:4)	-0.002 [-0.004 to -0.001]	0.0023581	4.36964e+27	-0.028 [-0.032 to -0.024]	3.68753e-44	PC(P-16:0/20:4)	-0.003 [-0.007 to 0.001]	0.183134	6.12254e+23	-2.144 [-2.445 to -1.844]	4.47258e-44	PC(P-16:0/20:4)	-0.652 [-0.956 to -0.348]	2.59256e-05	1.83311e+31
				PE(P-16:0/20:4)	0.006 [0.005 to 0.008]	4.34792e-15				PE(P-16:0/20:4)	0.018 [0.015 to 0.022]	2.25771e-20				PE(P-16:0/20:4)	1.107 [0.804 to 1.409]	8.19872e-13
31	PC(P-16:0/22:6)/PE(P-16:0/22:6)	-0.017 [-0.018 to -0.015]	5.4977e-98	PC(P-16:0/22:6)	-0.011 [-0.013 to -0.010]	1.28154e-44	2.33104e+53	-0.035 [-0.039 to -0.032]	1.59857e-72	PC(P-16:0/22:6)	-0.020 [-0.024 to -0.017]	9.40651e-26	5.88434e+46	-3.205 [-3.500 to -2.911]	1.05432e-98	PC(P-16:0/22:6)	-1.725 [-2.021 to -1.429]	4.75372e-30	4.50882e+68
				PE(P-16:0/22:6)	0.00003 [-0.002 to 0.002]	0.967637				PE(P-16:0/22:6)	0.003 [-0.001 to 0.007]	0.11087				PE(P-16:0/22:6)	0.419 [0.121 to 0.717]	0.00585688
32	PC(P-18:0/18:2)/PE(P-18:0/18:2)	-0.019 [-0.020 to -0.017]	9.24844e-125	PC(P-18:0/18:2)	-0.025 [-0.027 to -0.024]	4.19794e-232	4.53908e-108	-0.041 [-0.045 to -0.037]	2.89956e-99	PC(P-18:0/18:2)	-0.057 [-0.061 to -0.053]	2.69768e-189	9.30374e-91	-3.631 [-3.922 to -3.340]	1.87789e-128	PC(P-18:0/18:2)	-4.239 [-4.529 to -3.949]	1.47212e-173	7.83923e-46
				PE(P-18:0/18:2)	-0.010 [-0.011 to -0.008]	2.13403e-34				PE(P-18:0/18:2)	-0.023 [-0.026 to -0.019]	1.07761e-29				PE(P-18:0/18:2)	-1.255 [-1.558 to -0.952]	5.63202e-16
33	PC(P-18:0/20:4)/PE(P-18:0/20:4)	-0.008 [-0.009 to -0.006]	1.05004e-20	PC(P-18:0/20:4)	-0.006 [-0.008 to -0.005]	9.28056e-15	883830	-0.019 [-0.023 to -0.015]	1.83068e-21	PC(P-18:0/20:4)	-0.012 [-0.016 to -0.008]	9.39763e-10	5.13342e+11	-1.638 [-1.940 to -1.336]	2.8509e-26	PC(P-18:0/20:4)	-1.123 [-1.426 to -0.820]	4.04082e-13	1.41739e+13
				PE(P-18:0/20:4)	-0.0004 [-0.002 to 0.001]	0.59761				PE(P-18:0/20:4)	0.002 [-0.002 to 0.006]	0.369182				PE(P-18:0/20:4)	0.099 [-0.204 to 0.403]	0.522099
34	PC(P-18:0/22:6)/PE(P-18:0/22:6)	-0.016 [-0.018 to -0.015]	2.04896e-93	PC(P-18:0/22:6)	-0.018 [-0.020 to -0.017]	5.9019e-124	2.88043e-31	-0.035 [-0.039 to -0.031]	3.97734e-71	PC(P-18:0/22:6)	-0.039 [-0.043 to -0.035]	3.32265e-91	8.35395e-21	-3.223 [-3.518 to -2.928]	1.96363e-99	PC(P-18:0/22:6)	-2.807 [-3.098 to -2.516]	1.71918e-78	8.75511e+20
				PE(P-18:0/22:6)	-0.009 [-0.011 to -0.008]	1.5935e-31				PE(P-18:0/22:6)	-0.019 [-0.023 to -0.015]	7.35761e-23				PE(P-18:0/22:6)	-0.995 [-1.294 to -0.696]	7.1474e-11
35	PC(P-16:0/18:3)/PE(P-16:0/18:3)	-0.013 [-0.015 to -0.012]	1.55911e-59	PC(P-16:0/18:3)	-0.017 [-0.018 to -0.015]	2.49072e-95	1.59753e-36	-0.028 [-0.032 to -0.024]	1.89173e-44	PC(P-16:0/18:3)	-0.036 [-0.040 to -0.032]	8.67189e-75	4.5841e-31	-2.820 [-3.119 to -2.521]	3.34787e-75	PC(P-16:0/18:3)	-2.934 [-3.232 to -2.637]	6.42633e-82	1.91953e-07
				PE(P-16:0/18:3)	-0.003 [-0.004 to -0.001]	0.000765486				PE(P-16:0/18:3)	-0.007 [-0.011 to -0.003]	0.000873447				PE(P-16:0/18:3)	-0.042 [-0.346 to 0.262]	0.785761
36	PE(P-16:0/18:2)/PE(P-16:0/20:4)	-0.012 [-0.014 to -0.011]	7.3071e-52	PE(P-16:0/18:2)	-0.004 [-0.006 to -0.002]	8.98864e-07	5.95026e+36	-0.030 [-0.034 to -0.026]	1.49733e-51	PE(P-16:0/18:2)	-0.007 [-0.011 to -0.003]	0.000624535	1.50782e+31	-1.904 [-2.205 to -1.603]	4.9914e-35	PE(P-16:0/18:2)	-0.501 [-0.805 to -0.196]	0.00125751	1.64257e+22
				PE(P-16:0/20:4)	0.006 [0.005 to 0.008]	4.34792e-15				PE(P-16:0/20:4)	0.018 [0.015 to 0.022]	2.25771e-20				PE(P-16:0/20:4)	1.107 [0.804 to 1.409]	8.19872e-13
37	PE(P-18:0/18:2)/PE(P-18:0/20:4)	-0.011 [-0.012 to -0.009]	7.25031e-39	PE(P-18:0/18:2)	-0.010 [-0.011 to -0.008]	2.13403e-34	29433.7	-0.027 [-0.031 to -0.023]	1.01177e-42	PE(P-18:0/18:2)	-0.023 [-0.026 to -0.019]	1.07761e-29	1.06507e+13	-1.515 [-1.817 to -1.212]	1.16905e-22	PE(P-18:0/18:2)	-1.255 [-1.558 to -0.952]	5.63202e-16	4.81762e+06
				PE(P-18:0/20:4)	-0.0004 [-0.002 to 0.001]	0.59761				PE(P-18:0/20:4)	0.002 [-0.002 to 0.006]	0.369182				PE(P-18:0/20:4)	0.099 [-0.204 to 0.403]	0.522099
38	PE(P-16:0/20:4)/PE(P-16:0/22:4)	0.004 [0.002 to 0.006]	4.85646e-07	PE(P-16:0/20:4)	0.006 [0.005 to 0.008]	4.34792e-15	8.95285e-09	0.014 [0.010 to 0.018]	1.10285e-12	PE(P-16:0/20:4)	0.018 [0.015 to 0.022]	2.25771e-20	2.04717e-08	0.871 [0.571 to 1.171]	1.26836e-08	PE(P-16:0/20:4)	1.107 [0.804 to 1.409]	8.19872e-13	6.46401e-05
				PE(P-16:0/22:4)	0.004 [0.003 to 0.006]	6.23689e-08				PE(P-16:0/22:4)	0.010 [0.006 to 0.014]	9.85278e-07				PE(P-16:0/22:4)	0.548 [0.247 to 0.850]	0.000365261
39	PE(P-18:0/20:4)/PE(P-18:0/22:4)	-0.001 [-0.003 to 0.001]	0.215439	PE(P-18:0/20:4)	-0.0004 [-0.002 to 0.001]	0.59761	2.049	0.002 [-0.001 to 0.006]	0.214706	PE(P-18:0/20:4)	0.002 [-0.002 to 0.006]	0.369182	1.71948	-0.013 [-0.314 to 0.288]	0.932796	PE(P-18:0/20:4)	0.099 [-0.204 to 0.403]	0.522099	0.357208
				PE(P-18:0/22:4)	0.001 [-0.001 to 0.002]	0.441433				PE(P-18:0/22:4)	-0.001 [-0.004 to 0.003]	0.786051				PE(P-18:0/22:4)	0.149 [-0.152 to 0.449]	0.333202
40	PE(P-16:0/22:4)/PE(P-16:0/22:5) (n6)	0.006 [0.005 to 0.008]	4.15141e-15	PE(P-16:0/22:4)	0.004 [0.003 to 0.006]	6.23689e-08	1.50235e+07	0.013 [0.009 to 0.017]	4.70117e-11	PE(P-16:0/22:4)	0.010 [0.006 to 0.014]	9.85278e-07	20958.2	0.262 [-0.041 to 0.564]	0.0897288	PE(P-16:0/22:4)	0.548 [0.247 to 0.850]	0.000365261	0.00407072
				PE(P-16:0/22:5) (n6)	-0.002 [-0.003 to -0.0003]	0.0204713				PE(P-16:0/22:5) (n6)	-0.003 [-0.007 to 0.001]	0.0969247				PE(P-16:0/22:5) (n6)	0.214 [-0.089 to 0.518]	0.166713
41	PE(P-18:0/22:4)/PE(P-18:0/22:5) (n6)	0.008 [0.007 to 0.010]	3.92257e-26	PE(P-18:0/22:4)	0.001 [-0.001 to 0.002]	0.441433	6.37296e+09	0.019 [0.015 to 0.023]	3.57525e-22	PE(P-18:0/22:4)	-0.001 [-0.004 to 0.003]	0.786051	502213	0.969 [0.668 to 1.270]	2.76086e-10	PE(P-18:0/22:4)	0.149 [-0.152 to 0.449]	0.333202	23436
				PE(P-18:0/22:5) (n6)	-0.007 [-0.008 to -0.005]	2.49984e-16				PE(P-18:0/22:5) (n6)	-0.016 [-0.020 to -0.012]	1.79553e-16				PE(P-18:0/22:5) (n6)	-0.696 [-0.998 to -0.393]	6.47036e-06
42	PE(P-16:0/18:3)/PE(P-16:0/20:5)	-0.004 [-0.005 to -0.002]	3.03899e-06	PE(P-16:0/18:3)	-0.003 [-0.004 to -0.001]	0.000765486	251.888	-0.012 [-0.016 to -0.008]	1.08047e-09	PE(P-16:0/18:3)	-0.007 [-0.011 to -0.003]	0.000873447	808394	-0.775 [-1.075 to -0.474]	4.41103e-07	PE(P-16:0/18:3)	-0.042 [-0.346 to 0.262]	0.785761	6.34754
				PE(P-16:0/20:5)	0.001 [-0.0002 to 0.003]	0.082596				PE(P-16:0/20:5)	0.006 [0.002 to 0.010]	0.00162417				PE(P-16:0/20:5)	0.719 [0.418 to 1.019]	2.79992e-06
43	PE(P-18:0/18:3)/PE(P-18:0/20:5)	-0.002 [-0.004 to -0.001]	0.00814821	PE(P-18:0/18:3)	-0.010 [-0.011 to -0.008]	1.5948e-34	1.95724e-32	-0.006 [-0.010 to -0.002]	0.00157717	PE(P-18:0/18:3)	-0.021 [-0.025 to -0.017]	4.56749e-26	2.89601e-23	-0.795 [-1.096 to -0.495]	2.10505e-07	PE(P-18:0/18:3)	-1.408 [-1.710 to -1.106]	8.00517e-20	3.80284e-13
				PE(P-18:0/20:5)	-0.005 [-0.006 to -0.003]	5.82443e-09				PE(P-18:0/20:5)	-0.008 [-0.012 to -0.004]	2.99948e-05				PE(P-18:0/20:5)	-0.188 [-0.489 to 0.113]	0.220867
44	PE(P-16:0/20:5)/PE(P-16:0/22:5) (n3)	-0.0001 [-0.002 to 0.002]	0.930291	PE(P-16:0/20:5)	0.001 [-0.0002 to 0.003]	0.082596	0.00173268	0.002 [-0.002 to 0.005]	0.411575	PE(P-16:0/20:5)	0.006 [0.002 to 0.010]	0.00162417	3.62284e-05	0.416 [0.115 to 0.716]	0.00681351	PE(P-16:0/20:5)	0.719 [0.418 to 1.019]	2.79992e-06	0.000410937
				PE(P-16:0/22:5) (n3)	0.003 [0.001 to 0.004]	0.0016119				PE(P-16:0/22:5) (n3)	0.009 [0.005 to 0.013]	1.49107e-05				PE(P-16:0/22:5) (n3)	0.668 [0.365 to 0.971]	1.54173e-05
45	PE(P-18:0/20:5)/PE(P-18:0/22:5) (n3)	-0.004 [-0.006 to -0.002]	7.72742e-07	PE(P-18:0/20:5)	-0.005 [-0.006 to -0.003]	5.82443e-09	0.00753736	-0.007 [-0.011 to -0.003]	0.000439174	PE(P-18:0/20:5)	-0.008 [-0.012 to -0.004]	2.99948e-05	0.0682982	-0.200 [-0.502 to 0.102]	0.193523	PE(P-18:0/20:5)	-0.188 [-0.489 to 0.113]	0.220867	1.1413
				PE(P-18:0/22:5) (n3)	-0.002 [-0.004 to -0.001]	0.00415421				PE(P-18:0/22:5) (n3)	-0.004 [-0.008 to -0.0003]	0.0365154				PE(P-18:0/22:5) (n3)	-0.041 [-0.342 to 0.259]	0.78748
46	PE(P-16:0/22:5) (n3)/PE(P-16:0/22:6)	0.002 [0.001 to 0.004]	0.00442837	PE(P-16:0/22:5) (n3)	0.003 [0.001 to 0.004]	0.0016119	0.363993	0.005 [0.001 to 0.008]	0.0160571	PE(P-16:0/22:5) (n3)	0.009 [0.005 to 0.013]	1.49107e-05	0.000928605	0.192 [-0.104 to 0.487]	0.204048	PE(P-16:0/22:5) (n3)	0.668 [0.365 to 0.971]	1.54173e-05	7.55574e-05
				PE(P-16:0/22:6)	0.0000 [-0.002 to 0.002]	0.967637				PE(P-16:0/22:6)	0.003 [-0.001 to 0.007]	0.11087				PE(P-16:0/22:6)	0.419 [0.121 to 0.717]	0.00585688
47	PE(P-18:0/22:5) (n3)/PE(P-18:0/22:6)	0.006 [0.005 to 0.008]	1.99334e-16	PE(P-18:0/22:5) (n3)	-0.002 [-0.004 to -0.001]	0.00415421	7.9941e-16	0.014 [0.010 to 0.018]	5.05756e-13	PE(P-18:0/22:5) (n3)	-0.004 [-0.008 to -0.0003]	0.0365154	1.45477e-10	0.874 [0.579 to 1.169]	6.7431e-09	PE(P-18:0/22:5) (n3)	-0.041 [-0.342 to 0.259]	0.78748	0.0105996
				PE(P-18:0/22:6)	-0.009 [-0.011 to -0.008]	1.5935e-31				PE(P-18:0/22:6)	-0.019 [-0.023 to -0.015]	7.35761e-23				PE(P-18:0/22:6)	-0.995 [-1.294 to -0.696]	7.1474e-11
48	PE(P-16:0/18:3)/PE(P-18:0/18:3)	0.006 [0.005 to 0.008]	2.0675e-15	PE(P-16:0/18:3)	-0.003 [-0.004 to -0.001]	0.000765486	7.71368e-20	0.013 [0.009 to 0.017]	2.13649e-10	PE(P-16:0/18:3)	-0.007 [-0.011 to -0.003]	0.000873447	2.13785e-16	1.315 [1.012 to 1.617]	1.94371e-17	PE(P-16:0/18:3)	-0.042 [-0.346 to 0.262]	0.785761	0.0041185
				PE(P-18:0/18:3)	-0.010 [-0.011 to -0.008]	1.5948e-34				PE(P-18:0/18:3)	-0.021 [-0.025 to -0.017]	4.56749e-26				PE(P-18:0/18:3)	-1.408 [-1.710 to -1.106]	8.00517e-20
49	PE(P-18:0/18:3)/PE(P-18:1/18:3)	-0.002 [-0.004 to -0.0004]	0.0128553	PE(P-18:0/18:3)	-0.010 [-0.011 to -0.008]	1.5948e-34	1.24058e-32	-0.003 [-0.007 to 0.001]	0.0889734	PE(P-18:0/18:3)	-0.021 [-0.025 to -0.017]	4.56749e-26	5.13355e-25	-0.590 [-0.894 to -0.287]	0.000136059	PE(P-18:0/18:3)	-1.408 [-1.710 to -1.106]	8.00517e-20	5.8836e-16
				PE(P-18:1/18:3)	-0.008 [-0.010 to -0.006]	2.83148e-23				PE(P-18:1/18:3)	-0.018 [-0.021 to -0.014]	7.22315e-19				PE(P-18:1/18:3)	-0.935 [-1.237 to -0.633]	1.31619e-09
50	PE(P-16:0/18:3)/PE(P-18:1/18:3)	0.005 [0.004 to 0.007]	2.47577e-11	PE(P-16:0/18:3)	-0.003 [-0.004 to -0.001]	0.000765486	1.14368e-12	0.011 [0.007 to 0.015]	2.70792e-08	PE(P-16:0/18:3)	-0.007 [-0.011 to -0.003]	0.000873447	2.66742e-11	0.973 [0.670 to 1.276]	3.16892e-10	PE(P-16:0/18:3)	-0.042 [-0.346 to 0.262]	0.785761	4.15342
				PE(P-18:1/18:3)	-0.008 [-0.010 to -0.006]	2.83148e-23				PE(P-18:1/18:3)	-0.018 [-0.021 to -0.014]	7.22315e-19				PE(P-18:1/18:3)	-0.935 [-1.237 to -0.633]	1.31619e-09
51	PE(P-16:0/18:2)/PE(P-18:0/18:2)	0.013 [0.012 to 0.015]	2.81452e-61	PE(P-16:0/18:2)	-0.004 [-0.006 to -0.002]	8.98864e-07	7.58223e+26	0.035 [0.032 to 0.039]	3.65973e-71	PE(P-16:0/18:2)	-0.007 [-0.011 to -0.003]	0.000624535	2.94449e+41	1.700 [1.398 to 2.002]	4.40218e-28	PE(P-16:0/18:2)	-0.501 [-0.805 to -0.196]	0.00125751	1.27937e+12
				PE(P-18:0/18:2)	-0.010 [-0.011 to -0.008]	2.13403e-34				PE(P-18:0/18:2)	-0.023 [-0.026 to -0.019]	1.07761e-29				PE(P-18:0/18:2)	-1.255 [-1.558 to -0.952]	5.63202e-16
52	PE(P-16:0/20:4)/PE(P-18:0/20:4)	0.012 [0.011 to 0.014]	1.32385e-53	PE(P-16:0/20:4)	0.006 [0.005 to 0.008]	4.34792e-15	3.28429e+38	0.030 [0.027 to 0.034]	5.11015e-53	PE(P-16:0/20:4)	0.018 [0.015 to 0.022]	2.25771e-20	4.41809e+32	1.846 [1.544 to 2.148]	7.25279e-33	PE(P-16:0/20:4)	1.107 [0.804 to 1.409]	8.19872e-13	1.13042e+20
				PE(P-18:0/20:4)	-0.0004 [-0.002 to 0.001]	0.59761				PE(P-18:0/20:4)	0.002 [-0.002 to 0.006]	0.369182				PE(P-18:0/20:4)	0.099 [-0.204 to 0.403]	0.522099
53	PE(P-16:0/22:4)/PE(P-18:0/22:4)	0.006 [0.004 to 0.007]	6.79594e-13	PE(P-16:0/22:4)	0.004 [0.003 to 0.006]	6.23689e-08	91773.8	0.016 [0.012 to 0.020]	2.23772e-16	PE(P-16:0/22:4)	0.010 [0.006 to 0.014]	9.85278e-07	4.40304e+09	0.597 [0.298 to 0.896]	9.04009e-05	PE(P-16:0/22:4)	0.548 [0.247 to 0.850]	0.000365261	4.04046
				PE(P-18:0/22:4)	0.001 [-0.001 to 0.002]	0.441433				PE(P-18:0/22:4)	-0.001 [-0.004 to 0.003]	0.786051				PE(P-18:0/22:4)	0.149 [-0.152 to 0.449]	0.333202
54	PE(P-18:0/22:4)/PE(P-18:1/22:4)	0.004 [0.002 to 0.005]	2.61269e-06	PE(P-18:0/22:4)	0.001 [-0.001 to 0.002]	0.441433	309.574	0.004 [0.0004 to 0.008]	0.0317014	PE(P-18:0/22:4)	-0.001 [-0.004 to 0.003]	0.786051	1.02341	0.110 [-0.189 to 0.409]	0.469915	PE(P-18:0/22:4)	0.149 [-0.152 to 0.449]	0.333202	0.709069
				PE(P-18:1/22:4)	-0.003 [-0.004 to -0.001]	0.00080882				PE(P-18:1/22:4)	-0.004 [-0.008 to -0.0004]	0.0324435				PE(P-18:1/22:4)	0.048 [-0.255 to 0.351]	0.756356
55	PE(P-16:0/22:4)/PE(P-18:1/22:4)	0.007 [0.006 to 0.009]	5.84247e-20	PE(P-16:0/22:4)	0.004 [0.003 to 0.006]	6.23689e-08	1.06751e+12	0.014 [0.010 to 0.018]	4.16469e-13	PE(P-16:0/22:4)	0.010 [0.006 to 0.014]	9.85278e-07	2.36579e+06	0.481 [0.183 to 0.779]	0.00156681	PE(P-16:0/22:4)	0.548 [0.247 to 0.850]	0.000365261	0.233124
				PE(P-18:1/22:4)	-0.003 [-0.004 to -0.001]	0.00080882				PE(P-18:1/22:4)	-0.004 [-0.008 to -0.0004]	0.0324435				PE(P-18:1/22:4)	0.048 [-0.255 to 0.351]	0.756356
56	PE(P-16:0/22:6)/PE(P-18:0/22:6)	0.017 [0.016 to 0.019]	4.80408e-105	PE(P-16:0/22:6)	0.0000 [-0.002 to 0.002]	0.967637	3.31697e+73	0.041 [0.037 to 0.045]	5.22328e-98	PE(P-16:0/22:6)	0.003 [-0.001 to 0.007]	0.11087	1.40862e+75	2.569 [2.271 to 2.868]	4.60409e-63	PE(P-16:0/22:6)	0.419 [0.121 to 0.717]	0.00585688	1.5524e+52
				PE(P-18:0/22:6)	-0.009 [-0.011 to -0.008]	1.5935e-31				PE(P-18:0/22:6)	-0.019 [-0.023 to -0.015]	7.35761e-23				PE(P-18:0/22:6)	-0.995 [-1.294 to -0.696]	7.1474e-11
57	PE(16:0_18:2)/PE(16:0_20:4)	0.002 [0.0004 to 0.004]	0.0141723	PE(16:0_18:2)	0.007 [0.005 to 0.008]	9.64425e-17	6.80501e-15	0.005 [0.001 to 0.009]	0.0110602	PE(16:0_18:2)	0.011 [0.007 to 0.014]	4.65367e-08	4.20757e-06	0.441 [0.137 to 0.744]	0.00450772	PE(16:0_18:2)	1.894 [1.599 to 2.189]	4.88818e-36	1.0844e-33
				PE(16:0_20:4)	0.006 [0.004 to 0.007]	9.84168e-14				PE(16:0_20:4)	0.008 [0.005 to 0.012]	1.29351e-05				PE(16:0_20:4)	1.764 [1.470 to 2.058]	1.03631e-31
58	PE(18:0_18:2)/PE(18:0_20:4)	0.003 [0.002 to 0.005]	0.000105151	PE(18:0_18:2)	0.015 [0.013 to 0.016]	7.55191e-76	7.18198e-72	0.007 [0.003 to 0.011]	0.000224445	PE(18:0_18:2)	0.030 [0.026 to 0.034]	1.18366e-53	5.27374e-50	0.790 [0.487 to 1.093]	3.33668e-07	PE(18:0_18:2)	3.239 [2.946 to 3.532]	1.08031e-101	3.23768e-95
				PE(18:0_20:4)	0.014 [0.013 to 0.016]	5.55977e-74				PE(18:0_20:4)	0.029 [0.025 to 0.033]	2.97885e-50				PE(18:0_20:4)	3.089 [2.799 to 3.378]	4.38125e-95
59	PE(18:0_20:4)/PE(18:0_22:4)	-0.015 [-0.017 to -0.014]	1.48071e-84	PE(18:0_20:4)	0.014 [0.013 to 0.016]	5.55977e-74	1.19741e-45	-0.034 [-0.038 to -0.030]	9.5345e-69	PE(18:0_20:4)	0.029 [0.025 to 0.033]	2.97885e-50	8.85819e-27	-2.736 [-3.030 to -2.442]	5.52129e-73	PE(18:0_20:4)	3.089 [2.799 to 3.378]	4.38125e-95	1.00164e-68
				PE(18:0_22:4)	0.019 [0.018 to 0.021]	1.77302e-129				PE(18:0_22:4)	0.041 [0.037 to 0.045]	8.44584e-95				PE(18:0_22:4)	3.846 [3.553 to 4.140]	5.53036e-141
60	PE(18:0_22:4)/PE(18:0_22:5) (n6)	0.001 [0.0000 to 0.003]	0.0574108	PE(18:0_22:4)	0.019 [0.018 to 0.021]	1.77302e-129	3.0883e-128	0.004 [-0.0001 to 0.007]	0.0570101	PE(18:0_22:4)	0.041 [0.037 to 0.045]	8.44584e-95	1.48146e-93	0.177 [-0.115 to 0.469]	0.233659	PE(18:0_22:4)	3.846 [3.553 to 4.140]	5.53036e-141	2.36685e-140
				PE(18:0_22:5) (n6)	0.018 [0.016 to 0.019]	5.52594e-116				PE(18:0_22:5) (n6)	0.038 [0.034 to 0.041]	8.27246e-84				PE(18:0_22:5) (n6)	3.634 [3.346 to 3.923]	1.44752e-130
61	PE(18:0_22:5) (n3)/PE(18:0_22:6)	-0.001 [-0.003 to 0.0001]	0.0583998	PE(18:0_22:5) (n3)	0.015 [0.014 to 0.017]	5.67681e-84	4.75309e-83	-0.029 [-0.032 to -0.025]	0.00244558	PE(18:0_22:5) (n3)	0.032 [0.028 to 0.035]	3.34824e-59	1.0463e-64	-0.096 [-0.386 to 0.195]	0.517675	PE(18:0_22:5) (n3)	3.512 [3.221 to 3.802]	4.68815e-121	9.05617e-121
				PE(18:0_22:6)	0.015 [0.013 to 0.016]	2.7758e-84				PE(18:0_22:6)	0.032 [0.029 to 0.036]	2.5588e-67				PE(18:0_22:6)	3.189 [2.911 to 3.467]	3.63466e-109
62	PC(16:0_18:2)/PC(16:0_20:4)	-0.012 [-0.013 to -0.010]	2.00397e-47	PC(16:0_18:2)	-0.005 [-0.007 to -0.004]	4.48256e-11	1.00225e+15	-0.031 [-0.035 to -0.027]	5.58124e-47	PC(16:0_18:2)	-0.014 [-0.018 to -0.011]	2.2869e-13	4.01638e+17	-1.681 [-1.983 to -1.379]	1.79758e-29	PC(16:0_18:2)	-0.583 [-0.883 to -0.284]	0.000133528	172399
				PC(16:0_20:4)	0.009 [0.008 to 0.011]	2.00847e-32				PC(16:0_20:4)	0.022 [0.018 to 0.026]	2.24164e-29				PC(16:0_20:4)	1.559 [1.259 to 1.859]	3.09902e-24
63	PC(18:0_18:2)/PC(18:0_20:4)	-0.013 [-0.014 to -0.011]	9.37027e-56	PC(18:0_18:2)	0.0004 [-0.001 to 0.002]	0.621991	4.06783e-17	-0.031 [-0.035 to -0.027]	6.6765e-56	PC(18:0_18:2)	0.001 [-0.003 to 0.005]	0.534402	8.48455e-18	-1.681 [-1.983 to -1.379]	1.28395e-27	PC(18:0_18:2)	0.308 [0.009 to 0.607]	0.0433179	1.79832e-15
				PC(18:0_20:4)	0.014 [0.013 to 0.016]	3.81167e-72				PC(18:0_20:4)	0.035 [0.031 to 0.039]	5.66471e-73				PC(18:0_20:4)	2.066 [1.770 to 2.361]	2.30894e-42
64	PC(18:0_20:4)/PC(18:0_22:4)	-0.011 [-0.013 to -0.010]	3.86718e-45	PC(18:0_20:4)	0.014 [0.013 to 0.016]	3.81167e-72	3.28105e-83	-0.025 [-0.028 to -0.021]	2.30534e-35	PC(18:0_20:4)	0.035 [0.031 to 0.039]	5.66471e-73	4.40261e-79	-2.262 [-2.561 to -1.964]	2.46866e-49	PC(18:0_20:4)	2.066 [1.770 to 2.361]	2.30894e-42	7.29481e-55
				PC(18:0_22:4)	0.019 [0.018 to 0.021]	1.26884e-127				PC(18:0_22:4)	0.045 [0.041 to 0.048]	1.01495e-113				PC(18:0_22:4)	3.301 [3.005 to 3.597]	1.80084e-103
65	PC(18:0_22:4)/PC(18:0_22:5) (n6)	0.006 [0.005 to 0.008]	2.58469e-15	PC(18:0_22:4)	0.019 [0.018 to 0.021]	1.26884e-127	4.90907e-113	0.018 [0.014 to 0.022]	1.67652e-20	PC(18:0_22:4)	0.045 [0.041 to 0.048]	1.01495e-113	6.0539e-94	0.725 [0.426 to 1.023]	1.97753e-06	PC(18:0_22:4)	3.301 [3.005 to 3.597]	1.80084e-103	9.10648e-98
				PC(18:0_22:5) (n6)	0.016 [0.014 to 0.017]	1.87301e-89				PC(18:0_22:5) (n6)	0.035 [0.031 to 0.039]	1.46317e-69				PC(18:0_22:5) (n6)	2.997 [2.701 to 3.292]	2.38511e-86
66	LPE(16:0) [sn1]/LPE(18:0) [sn1]	-0.020 [-0.022 to -0.019]	3.68502e-140	LPE(16:0) [sn1]	-0.009 [-0.010 to -0.007]	9.96077e-29	2.70304e+111	-0.049 [-0.053 to -0.045]	3.19479e-138	LPE(16:0) [sn1]	-0.025 [-0.029 to -0.021]	1.98028e-37	6.19845e+100	-3.158 [-3.455 to -2.861]	2.00745e-94	LPE(16:0) [sn1]	-0.209 [-0.510 to 0.091]	0.172222	5.86837e+71
				LPE(18:0) [sn1]	0.001 [-0.0003 to 0.003]	0.121693				LPE(18:0) [sn1]	-0.001 [-0.005 to 0.003]	0.721096				LPE(18:0) [sn1]	1.498 [1.199 to 1.797]	1.17804e-22
67	LPE(16:0) [sn2]/LPE(18:0) [sn2]	-0.018 [-0.020 to -0.017]	1.43238e-114	LPE(16:0) [sn2]	-0.009 [-0.010 to -0.007]	4.5302e-27	3.16271e+87	-0.044 [-0.048 to -0.040]	4.04659e-112	LPE(16:0) [sn2]	-0.025 [-0.029 to -0.021]	9.34127e-37	2.30843e+75	-3.040 [-3.337 to -2.742]	2.07415e-87	LPE(16:0) [sn2]	-0.165 [-0.466 to 0.136]	0.28185	1.06445e+62
				LPE(18:0) [sn2]	0.001 [-0.0002 to 0.003]	0.0804172				LPE(18:0) [sn2]	-0.001 [-0.005 to 0.003]	0.693844				LPE(18:0) [sn2]	1.595 [1.296 to 1.895]	2.20782e-25
68	LPE(16:0) [sn1]/LPE(18:1) [sn1]	0.0001 [-0.001 to 0.002]	0.785261	LPE(16:0) [sn1]	-0.009 [-0.010 to -0.007]	9.96077e-29	1.26847e-28	-0.0001 [-0.004 to 0.004]	0.962797	LPE(16:0) [sn1]	-0.025 [-0.029 to -0.021]	1.98028e-37	2.05679e-37	0.339 [0.050 to 0.627]	0.0216319	LPE(16:0) [sn1]	-0.209 [-0.510 to 0.091]	0.172222	0.102505
				LPE(18:1) [sn1]	-0.008 [-0.010 to -0.007]	1.20406e-25				LPE(18:1) [sn1]	-0.023 [-0.027 to -0.019]	7.09147e-32				LPE(18:1) [sn1]	-0.470 [-0.771 to -0.169]	0.00221739
69	LPE(16:0) [sn2]/LPE(18:2) [sn2]	0.006 [0.004 to 0.007]	4.71344e-13	LPE(16:0) [sn2]	-0.009 [-0.010 to -0.007]	4.5302e-27	3.04485e-47	0.014 [0.010 to 0.017]	2.35288e-12	LPE(16:0) [sn2]	-0.025 [-0.029 to -0.021]	9.34127e-37	6.07315e-59	1.332 [1.040 to 1.625]	5.343e-19	LPE(16:0) [sn2]	-0.165 [-0.466 to 0.136]	0.28185	0.0706209
				LPE(18:2) [sn2]	-0.013 [-0.015 to -0.011]	1.43517e-59				LPE(18:2) [sn2]	-0.035 [-0.039 to -0.031]	1.42894e-70				LPE(18:2) [sn2]	-1.410 [-1.711 to -1.110]	3.77327e-20
70	LPE(18:0) [sn1]/LPE(18:1) [sn1]	0.012 [0.010 to 0.013]	1.8349e-53	LPE(18:0) [sn1]	0.001 [-0.0003 to 0.003]	0.121693	6.562e+27	0.028 [0.025 to 0.032]	1.50855e-50	LPE(18:0) [sn1]	-0.001 [-0.005 to 0.003]	0.721096	4.70084e+18	2.179 [1.891 to 2.466]	1.89069e-49	LPE(18:0) [sn1]	1.498 [1.199 to 1.797]	1.17804e-22	6.23077e+26
				LPE(18:1) [sn1]	-0.008 [-0.010 to -0.007]	1.20406e-25				LPE(18:1) [sn1]	-0.023 [-0.027 to -0.019]	7.09147e-32				LPE(18:1) [sn1]	-0.470 [-0.771 to -0.169]	0.00221739
71	LPE(18:0) [sn2]/LPE(18:1) [sn2]	0.011 [0.010 to 0.013]	4.34069e-49	LPE(18:0) [sn2]	0.001 [-0.0002 to 0.003]	0.0804172	1.57711e+23	0.027 [0.023 to 0.031]	9.33186e-45	LPE(18:0) [sn2]	-0.001 [-0.005 to 0.003]	0.693844	5.52018e+12	2.175 [1.886 to 2.464]	1.17044e-48	LPE(18:0) [sn2]	1.595 [1.296 to 1.895]	2.20782e-25	1.88633e+23
				LPE(18:1) [sn2]	-0.008 [-0.010 to -0.007]	6.84574e-26				LPE(18:1) [sn2]	-0.023 [-0.027 to -0.019]	5.15135e-32				LPE(18:1) [sn2]	-0.487 [-0.788 to -0.187]	0.0014861
72	LPE(18:2) [sn2]/LPE(20:4) [sn2]	-0.011 [-0.013 to -0.010]	2.87026e-45	LPE(18:2) [sn2]	-0.013 [-0.015 to -0.011]	1.43517e-59	5.00013e-15	-0.027 [-0.031 to -0.023]	1.14853e-42	LPE(18:2) [sn2]	-0.035 [-0.039 to -0.031]	1.42894e-70	1.24415e-28	-1.597 [-1.898 to -1.297]	2.78263e-25	LPE(18:2) [sn2]	-1.410 [-1.711 to -1.110]	3.77327e-20	135601
				LPE(20:4) [sn2]	-0.004 [-0.006 to -0.003]	3.67113e-08				LPE(20:4) [sn2]	-0.016 [-0.019 to -0.012]	3.15853e-15				LPE(20:4) [sn2]	-0.070 [-0.372 to 0.231]	0.647366
73	LPC(16:0) [sn1]/LPC(18:0) [sn1]	-0.003 [-0.004 to -0.001]	0.00176193	LPC(16:0) [sn1]	-0.001 [-0.002 to 0.001]	0.323111	183.385	-0.010 [-0.014 to -0.006]	1.11356e-06	LPC(16:0) [sn1]	-0.002 [-0.006 to 0.002]	0.400309	34885.1	-0.031 [-0.334 to 0.271]	0.838545	LPC(16:0) [sn1]	1.017 [0.714 to 1.320]	4.6789e-11	5.57979e-11
				LPC(18:0) [sn1]	0.001 [-0.001 to 0.002]	0.337269				LPC(18:0) [sn1]	0.004 [0.0002 to 0.008]	0.0388468				LPC(18:0) [sn1]	0.853 [0.550 to 1.155]	3.32133e-08
74	LPC(16:0) [sn2]/LPC(18:0) [sn2]	-0.002 [-0.004 to -0.001]	0.00330535	LPC(16:0) [sn2]	-0.001 [-0.002 to 0.001]	0.481322	96.6101	-0.010 [-0.014 to -0.006]	4.89771e-07	LPC(16:0) [sn2]	-0.002 [-0.006 to 0.002]	0.262635	152235	0.144 [-0.158 to 0.446]	0.350553	LPC(16:0) [sn2]	1.043 [0.741 to 1.345]	1.3923e-11	3.97172e-11
				LPC(18:0) [sn2]	0.001 [-0.001 to 0.002]	0.31933				LPC(18:0) [sn2]	0.004 [-0.0004 to 0.007]	0.0745603				LPC(18:0) [sn2]	0.910 [0.607 to 1.212]	3.76217e-09
75	LPC(16:0) [sn1]/LPC(18:1) [sn1]	0.024 [0.023 to 0.026]	1.91146e-209	LPC(16:0) [sn1]	-0.001 [-0.002 to 0.001]	0.323111	4.37761e+108	0.058 [0.055 to 0.062]	6.88634e-203	LPC(16:0) [sn1]	-0.002 [-0.006 to 0.002]	0.400309	1.43597e+106	3.900 [3.611 to 4.190]	1.38682e-148	LPC(16:0) [sn1]	1.017 [0.714 to 1.320]	4.6789e-11	6.78299e+116
				LPC(18:1) [sn1]	-0.017 [-0.018 to -0.015]	8.36761e-101				LPC(18:1) [sn1]	-0.041 [-0.044 to -0.037]	9.88858e-97				LPC(18:1) [sn1]	-1.785 [-2.083 to -1.488]	9.40681e-32
76	LPC(16:0) [sn2]/LPC(18:2) [sn2]	0.025 [0.023 to 0.026]	1.01212e-226	LPC(16:0) [sn2]	-0.001 [-0.002 to 0.001]	0.481322	1.07848e-21	0.059 [0.055 to 0.062]	2.68713e-206	LPC(16:0) [sn2]	-0.002 [-0.006 to 0.002]	0.262635	5.95329e-26	4.408 [4.123 to 4.693]	8.55049e-194	LPC(16:0) [sn2]	1.043 [0.741 to 1.345]	1.3923e-11	7.7174e+68
				LPC(18:2) [sn2]	-0.025 [-0.027 to -0.024]	1.09155e-247				LPC(18:2) [sn2]	-0.061 [-0.064 to -0.057]	1.59972e-231				LPC(18:2) [sn2]	-3.498 [-3.782 to -3.213]	6.59875e-125
77	LPC(18:0) [sn1]/LPC(18:1) [sn1]	0.024 [0.023 to 0.026]	1.01386e-214	LPC(18:0) [sn1]	0.001 [-0.001 to 0.002]	0.337269	8.25318e+113	0.062 [0.058 to 0.066]	1.04752e-228	LPC(18:0) [sn1]	0.004 [0.0002 to 0.008]	0.0388468	9.44e+131	3.658 [3.367 to 3.949]	6.40813e-130	LPC(18:0) [sn1]	0.853 [0.550 to 1.155]	3.32133e-08	1.46795e+98
				LPC(18:1) [sn1]	-0.017 [-0.018 to -0.015]	8.36761e-101				LPC(18:1) [sn1]	-0.041 [-0.044 to -0.037]	9.88858e-97				LPC(18:1) [sn1]	-1.785 [-2.083 to -1.488]	9.40681e-32
78	LPC(18:0) [sn2]/LPC(18:1) [sn2]	0.022 [0.020 to 0.024]	1.49819e-170	LPC(18:0) [sn2]	0.001 [-0.001 to 0.002]	0.31933	8.41166e+56	0.056 [0.052 to 0.060]	1.51118e-180	LPC(18:0) [sn2]	0.004 [-0.0004 to 0.007]	0.0745603	9.20326e+68	3.490 [3.195 to 3.784]	2.23999e-116	LPC(18:0) [sn2]	0.910 [0.607 to 1.212]	3.76217e-09	3.99015e+77
				LPC(18:1) [sn2]	-0.018 [-0.019 to -0.016]	1.26022e-113				LPC(18:1) [sn2]	-0.044 [-0.047 to -0.040]	1.39078e-111				LPC(18:1) [sn2]	-1.985 [-2.282 to -1.687]	8.93791e-39
79	LPC(18:2) [sn2]/LPC(20:4) [sn2]	-0.022 [-0.024 to -0.021]	4.70836e-176	LPC(18:2) [sn2]	-0.025 [-0.027 to -0.024]	1.09155e-247	2.31833e-72	-0.054 [-0.058 to -0.050]	7.08426e-171	LPC(18:2) [sn2]	-0.061 [-0.064 to -0.057]	1.59972e-231	2.25814e-61	-3.378 [-3.672 to -3.083]	1.99048e-109	LPC(18:2) [sn2]	-3.498 [-3.782 to -3.213]	6.59875e-125	3.31516e-16
				LPC(20:4) [sn2]	-0.002 [-0.004 to -0.001]	0.00351767				LPC(20:4) [sn2]	-0.005 [-0.008 to -0.001]	0.0221198				LPC(20:4) [sn2]	0.035 [-0.265 to 0.335]	0.819581
80	LPC(20:4) [sn2]/LPC(22:4) [sn2]	-0.004 [-0.006 to -0.002]	1.25783e-06	LPC(20:4) [sn2]	-0.002 [-0.004 to -0.001]	0.00351767	2796.63	-0.004 [-0.007 to 0.0004]	0.0771285	LPC(20:4) [sn2]	-0.005 [-0.008 to -0.001]	0.0221198	0.286792	-0.885 [-1.188 to -0.582]	1.08695e-08	LPC(20:4) [sn2]	0.035 [-0.265 to 0.335]	0.819581	3916.31
				LPC(22:4) [sn2]	0.001 [-0.001 to 0.002]	0.423603				LPC(22:4) [sn2]	-0.001 [-0.005 to 0.002]	0.448876				LPC(22:4) [sn2]	0.625 [0.326 to 0.925]	4.25683e-05
81	LPC(20:5) [sn2]/LPC(22:5) [sn2] (n3)	0.008 [0.006 to 0.009]	1.04413e-22	LPC(20:5) [sn2]	-0.002 [-0.003 to -0.0003]	0.0201441	7.041e-17	0.021 [0.017 to 0.025]	2.634e-26	LPC(20:5) [sn2]	-0.003 [-0.007 to 0.001]	0.14347	5.13753e-11	1.220 [0.918 to 1.521]	2.38897e-15	LPC(20:5) [sn2]	0.262 [-0.035 to 0.559]	0.0841552	1.56554e+07
				LPC(22:5) [sn2] (n3)	-0.010 [-0.012 to -0.009]	7.35173e-39				LPC(22:5) [sn2] (n3)	-0.024 [-0.028 to -0.020]	1.35323e-36				LPC(22:5) [sn2] (n3)	-0.816 [-1.107 to -0.526]	3.74002e-08
82	LPC(22:5) [sn2] (n3)/LPC(22:6) [sn2]	0.002 [0.0000 to 0.003]	0.0445958	LPC(22:5) [sn2] (n3)	-0.010 [-0.012 to -0.009]	7.35173e-39	6.84295e-48	0.002 [-0.002 to 0.006]	0.354818	LPC(22:5) [sn2] (n3)	-0.024 [-0.028 to -0.020]	1.35323e-36	6.09449e-40	0.368 [0.073 to 0.663]	0.0146027	LPC(22:5) [sn2] (n3)	-0.816 [-1.107 to -0.526]	3.74002e-08	6.5817e-13
				LPC(22:6) [sn2]	-0.012 [-0.013 to -0.010]	3.05167e-49				LPC(22:6) [sn2]	-0.026 [-0.030 to -0.022]	2.16244e-40				LPC(22:6) [sn2]	-1.182 [-1.481 to -0.883]	9.61107e-15
