# Supplementary material for: Alterations in ether lipid metabolism in obesity revealed by systems genomics of multi-omics datasets
Source: PLoS Biol. 2025 Aug 28;23(8):e3003349. doi: 10.1371/journal.pbio.3003349 (PMC12393746; doi:10.1371/journal.pbio.3003349)
Supplement: S5 Table — Linear regression analysis, adjusting for age and sex, was performed between 82 lipid ratios and various markers of obesity in the BHS cohort (n = 4,492). 1Lipid nomenclature is read as follows: letters denote the head group; () brackets denote the sum composition of the lipid measured including total number of carbons and double bonds; [] denote the position of the acyl chain; n3 and n6 denote omega-3 and omega-6 poly-unsaturated fatty acid species; 2SD-change denotes the standard deviation change per unit of waist circumference (WC), body-mass-index (BMI) or waist–hip ratio (WHR); 3p-gain was calculated by dividing the lowest p-value among the lipid species used in the ratio by the p-value of the lipid ratio. The p-gain was deemed significant if it exceeded 10 × the number of ratios tested (p-gain >820). (XLSX) [file pbio.3003349.s006.xlsx]

## Sheet: Table S5
S5 Table: Associations between 82 lipid ratios and markers of obesity in the Busselton Health Study
		Waist Circumference						Body-Mass-Index						Waist to Hip Ratio
#	Lipid Ratio1	SD-Change per unit WC [UCI + LCI]2	p-value	Lipid	SD-Change per unit WC [UCI + LCI]	p-value	p-gain3	SD-Change per unit BMI [UCI + LCI]	p-value	Lipid	SD-Change per unit BMI [UCI + LCI]	p-value	p-gain	SD-Change per unit WHR [UCI + LCI]	p-value	Lipid	SD-Change per unit WHR [UCI + LCI]	p-value	p-gain
1	PE/PC	0.008 [0.006 to 0.011]	3.12772e-09	Total PE	0.005 [0.002 to 0.007]	0.000856817	1.15628	0.011 [0.005 to 0.018]	0.00111405	Total PE	0.004 [-0.003 to 0.010]	0.307733	1.33248e-05	1.988 [1.493 to 2.483]	4.28931e-15	Total PE	1.359 [0.873 to 1.845]	4.48708e-08	1.04611e+07
				Total PC	-0.008 [-0.011 to -0.005]	3.61654e-09				Total PC	-0.019 [-0.026 to -0.013]	1.48445e-08				Total PC	-1.175 [-1.661 to -0.688]	2.27659e-06
2	Total PE Ether/PE	-0.004 [-0.007 to -0.002]	0.00258394	Total PE Ether	-0.009 [-0.012 to -0.006]	1.22206e-09	4.72943e-07	-0.011 [-0.018 to -0.004]	0.00148232	Total PE Ether	-0.022 [-0.029 to -0.015]	1.7807e-09	1.20129e-06	-0.116 [-0.620 to 0.388]	0.651092	Total PE Ether	-0.795 [-1.308 to -0.282]	0.00239033	6.89162e-08
				Total PE	0.005 [0.002 to 0.007]	0.000856817				Total PE	0.004 [-0.003 to 0.010]	0.307733				Total PE	1.359 [0.873 to 1.845]	4.48708e-08
3	Total PC Ether/PC	-0.014 [-0.016 to -0.011]	5.99617e-22	Total PC Ether	-0.024 [-0.026 to -0.021]	7.07664e-62	1.1802e-40	-0.024 [-0.031 to -0.017]	1.03899e-11	Total PC Ether	-0.052 [-0.059 to -0.045]	9.08934e-49	8.74827e-38	-2.648 [-3.137 to -2.159]	5.15103e-26	Total PC Ether	-3.643 [-4.139 to -3.146]	7.60533e-46	1.47647e-20
				Total PC	-0.008 [-0.011 to -0.005]	3.61654e-09				Total PC	-0.019 [-0.026 to -0.013]	1.48445e-08				Total PC	-1.175 [-1.661 to -0.688]	2.27659e-06
4	PE(P)/PE	-0.008 [-0.011 to -0.006]	2.57039e-09	Total PE(P)	-0.008 [-0.011 to -0.005]	1.19121e-08	4.63434	-0.014 [-0.021 to -0.007]	6.49439e-05	Total PE(P)	-0.021 [-0.028 to -0.014]	1.1767e-08	0.000181188	-1.540 [-2.030 to -1.051]	7.54598e-10	Total PE(P)	-0.726 [-1.235 to -0.216]	0.00527502	59.4632
				Total PE	0.005 [0.002 to 0.007]	0.000856817				Total PE	0.004 [-0.003 to 0.010]	0.307733				Total PE	1.359 [0.873 to 1.845]	4.48708e-08
5	PE(O)/PE	-0.011 [-0.014 to -0.008]	5.26907e-15	Total PE(O)	-0.012 [-0.015 to -0.009]	1.64204e-16	0.0311637	-0.021 [-0.028 to -0.014]	3.6319e-09	Total PE(O)	-0.029 [-0.036 to -0.022]	2.44052e-16	6.71967e-08	-1.749 [-2.245 to -1.252]	5.87347e-12	Total PE(O)	-1.030 [-1.535 to -0.526]	6.36664e-05	7639.57
				Total PE	0.005 [0.002 to 0.007]	0.000856817				Total PE	0.004 [-0.003 to 0.010]	0.307733				Total PE	1.359 [0.873 to 1.845]	4.48708e-08
6	PC(P)/PC	-0.023 [-0.025 to -0.020]	2.1388e-56	Total PC(P)	-0.026 [-0.028 to -0.023]	3.04146e-72	1.42204e-16	-0.046 [-0.052 to -0.039]	5.46513e-38	Total PC(P)	-0.054 [-0.061 to -0.047]	1.04591e-51	1.9138e-14	-3.643 [-4.138 to -3.149]	3.72537e-46	Total PC(P)	-4.046 [-4.540 to -3.551]	3.14503e-56	8.44219e-11
				Total PC	-0.008 [-0.011 to -0.005]	3.61654e-09				Total PC	-0.019 [-0.026 to -0.013]	1.48445e-08				Total PC	-1.175 [-1.661 to -0.688]	2.27659e-06
7	PC(O)/PC	-0.014 [-0.017 to -0.012]	1.33511e-24	Total PC(O)	-0.021 [-0.024 to -0.018]	6.75988e-48	5.06317e-24	-0.032 [-0.039 to -0.025]	4.66154e-20	Total PC(O)	-0.047 [-0.054 to -0.040]	2.72805e-40	5.85226e-21	-2.218 [-2.709 to -1.727]	1.24743e-18	Total PC(O)	-3.140 [-3.639 to -2.640]	2.54246e-34	2.03816e-16
				Total PC	-0.008 [-0.011 to -0.005]	3.61654e-09				Total PC	-0.019 [-0.026 to -0.013]	1.48445e-08				Total PC	-1.175 [-1.661 to -0.688]	2.27659e-06
8	TG(O)/TG	-0.020 [-0.023 to -0.017]	3.71231e-45	Total TG(O) [NL]	0.012 [0.009 to 0.015]	3.26575e-17	6.28339e-58	-0.041 [-0.048 to -0.034]	1.86487e-31	Total TG(O) [NL]	0.028 [0.021 to 0.035]	4.19575e-15	1.39407e-45	-3.013 [-3.511 to -2.516]	4.9245e-32	Total TG(O) [NL]	2.097 [1.601 to 2.593]	1.53563e-16	1.29876e-48
				Total TG [NL]	0.029 [0.027 to 0.032]	2.33259e-102				Total TG [NL]	0.062 [0.056 to 0.069]	2.59975e-76				Total TG [NL]	4.606 [4.139 to 5.073]	6.39574e-80
9	PE(O)/PE(P)	-0.007 [-0.010 to -0.004]	6.27048e-07	Total PE(O)	-0.012 [-0.015 to -0.009]	1.64204e-16	2.61868e-10	-0.017 [-0.024 to -0.010]	1.18804e-06	Total PE(O)	-0.029 [-0.036 to -0.022]	2.44052e-16	2.05424e-10	-0.613 [-1.114 to -0.112]	0.0165488	Total PE(O)	-1.030 [-1.535 to -0.526]	6.36664e-05	0.0038472
				Total PE(P)	-0.008 [-0.011 to -0.005]	1.19121e-08				Total PE(P)	-0.021 [-0.028 to -0.014]	1.1767e-08				Total PE(P)	-0.726 [-1.235 to -0.216]	0.00527502
10	PC(O)/PC(P)	0.015 [0.012 to 0.018]	2.36048e-24	Total PC(O)	-0.021 [-0.024 to -0.018]	6.75988e-48	1.28849e-48	0.026 [0.019 to 0.033]	3.72244e-13	Total PC(O)	-0.047 [-0.054 to -0.040]	2.72805e-40	2.80976e-39	2.534 [2.029 to 3.039]	1.33083e-22	Total PC(O)	-3.140 [-3.639 to -2.640]	2.54246e-34	2.3632e-34
				Total PC(P)	-0.026 [-0.028 to -0.023]	3.04146e-72				Total PC(P)	-0.054 [-0.061 to -0.047]	1.04591e-51				Total PC(P)	-4.046 [-4.540 to -3.551]	3.14503e-56
11	PC(P)/PE(P)	-0.018 [-0.021 to -0.016]	3.19954e-37	Total PC(P)	-0.026 [-0.028 to -0.023]	3.04146e-72	9.50592e-36	-0.034 [-0.041 to -0.027]	1.25804e-21	Total PC(P)	-0.054 [-0.061 to -0.047]	1.04591e-51	8.31383e-31	-3.698 [-4.197 to -3.199]	1.07043e-46	Total PC(P)	-4.046 [-4.540 to -3.551]	3.14503e-56	2.93811e-10
				Total PE(P)	-0.008 [-0.011 to -0.005]	1.19121e-08				Total PE(P)	-0.021 [-0.028 to -0.014]	1.1767e-08				Total PE(P)	-0.726 [-1.235 to -0.216]	0.00527502
12	LPE(P)/PE(P)	0.011 [0.009 to 0.014]	8.78964e-16	Total LPE(P)	0.0003 [-0.003 to 0.003]	0.82382	1.35524e+07	0.029 [0.023 to 0.036]	3.20774e-17	Total LPE(P)	0.002 [-0.005 to 0.009]	0.663818	3.66833e+08	1.637 [1.140 to 2.134]	1.17241e-10	Total LPE(P)	0.518 [0.013 to 1.023]	0.0442674	4.49931e+07
				Total PE(P)	-0.008 [-0.011 to -0.005]	1.19121e-08				Total PE(P)	-0.021 [-0.028 to -0.014]	1.1767e-08				Total PE(P)	-0.726 [-1.235 to -0.216]	0.00527502
13	LPC(P)/PC(P)	0.023 [0.021 to 0.026]	2.21423e-66	Total LPC(P)	-0.003 [-0.006 to -0.001]	0.0175396	1.3736e-06	0.056 [0.050 to 0.063]	2.77476e-64	Total LPC(P)	-0.001 [-0.007 to 0.006]	0.882427	3.76939e+12	4.061 [3.594 to 4.528]	5.69849e-63	Total LPC(P)	-0.203 [-0.703 to 0.296]	0.42519	5.51906e+06
				Total PC(P)	-0.026 [-0.028 to -0.023]	3.04146e-72				Total PC(P)	-0.054 [-0.061 to -0.047]	1.04591e-51				Total PC(P)	-4.046 [-4.540 to -3.551]	3.14503e-56
14	LPC(O)/PC(O)	0.018 [0.015 to 0.021]	8.4722e-41	Total LPC(O)	4.13E-06 [-0.003 to 0.003]	0.997688	7.9789e-08	0.043 [0.037 to 0.050]	3.40563e-38	Total LPC(O)	0.002 [-0.005 to 0.009]	0.5729	0.00801043	3.114 [2.645 to 3.584]	6.49334e-38	Total LPC(O)	0.357 [-0.142 to 0.856]	0.161206	3915.49
				Total PC(O)	-0.0208 [-0.024 to -0.018]	6.75988e-48				Total PC(O)	-0.047 [-0.054 to -0.040]	2.72805e-40				Total PC(O)	-3.140 [-3.639 to -2.640]	2.54246e-34
15	LPE/PE	-0.012 [-0.014 to -0.009]	1.54475e-17	Total LPE	-0.006 [-0.009 to -0.004]	7.61956e-06	4.93254e+11	-0.022 [-0.028 to -0.015]	1.31182e-10	Total LPE	-0.021 [-0.028 to -0.014]	1.59401e-09	12.1511	-1.979 [-2.458 to -1.500]	7.24346e-16	Total LPE	-0.026 [-0.526 to 0.473]	0.917738	6.19466e+07
				Total PE	0.005 [0.002 to 0.007]	0.000856817				Total PE	0.004 [-0.003 to 0.010]	0.307733				Total PE	1.359 [0.873 to 1.845]	4.48708e-08
16	LPC/PC	0.010 [0.007 to 0.013]	1.24366e-13	Total LPC	0.005 [0.002 to 0.008]	0.00052705	29079.7	0.027 [0.020 to 0.033]	3.644e-15	Total LPC	0.014 [0.007 to 0.021]	4.4657e-05	4.07368e+06	2.670 [2.196 to 3.144]	5.288e-28	Total LPC	1.962 [1.479 to 2.444]	2.06338e-15	3.90199e+12
				Total PC	-0.008 [-0.011 to -0.005]	3.61654e-09				Total PC	-0.019 [-0.026 to -0.013]	1.48445e-08				Total PC	-1.175 [-1.661 to -0.688]	2.27659e-06
17	PE(P-16:0/18:2)/PE(16:0_18:2)	-0.009 [-0.011 to -0.006]	1.02898e-09	PE(P-16:0/18:2)	-0.015 [-0.018 to -0.012]	3.67072e-25	3.56733e-16	-0.015 [-0.022 to -0.008]	3.35232e-05	PE(P-16:0/18:2)	-0.036 [-0.043 to -0.029]	5.19881e-23	1.55081e-18	-1.490 [-1.987 to -0.994]	4.30889e-09	PE(P-16:0/18:2)	-1.956 [-2.464 to -1.449]	5.14173e-14	1.19328e-05
				PE(16:0_18:2)	-0.001 [-0.004 to 0.002]	0.469022				PE(16:0_18:2)	-0.009 [-0.016 to -0.002]	0.0097104				PE(16:0_18:2)	0.281 [-0.214 to 0.777]	0.265442
18	PE(P-16:0/20:4)/PE(16:0_20:4)	0.003 [0.0004 to 0.006]	0.0247501	PE(P-16:0/20:4)	0.005 [0.002 to 0.007]	0.00167417	0.0676431	0.012 [0.005 to 0.019]	0.000817925	PE(P-16:0/20:4)	0.009 [0.002 to 0.016]	0.0122871	15.0223	0.173 [-0.322 to 0.667]	0.493634	PE(P-16:0/20:4)	1.057 [0.549 to 1.565]	4.67173e-05	9.46396e-05
				PE(16:0_20:4)	-0.001 [-0.003 to 0.002]	0.684157				PE(16:0_20:4)	-0.008 [-0.015 to -0.001]	0.0289238				PE(16:0_20:4)	0.536 [0.039 to 1.033]	0.0345536
19	PE(P-16:0/22:6)/PE(16:0_22:6)	-0.001 [-0.004 to 0.001]	0.343609	PE(P-16:0/22:6)	0.001 [-0.002 to 0.004]	0.510856	0.576132	0.0002 [-0.007 to 0.007]	0.951986	PE(P-16:0/22:6)	-0.004 [-0.011 to 0.003]	0.218525	0.229547	-0.515 [-1.000 to -0.029]	0.0376913	PE(P-16:0/22:6)	0.858 [0.355 to 1.362]	0.000844128	0.00191955
				PE(16:0_22:6)	0.002 [-0.001 to 0.004]	0.197964				PE(16:0_22:6)	-0.003 [-0.009 to 0.004]	0.42509				PE(16:0_22:6)	0.960 [0.486 to 1.434]	7.23503e-05
20	PE(P-18:0/18:2)/PE(18:0_18:2)	-0.022 [-0.024 to -0.019]	2.4882e-52	PE(P-18:0/18:2)	-0.022 [-0.024 to -0.019]	1.65017e-50	66.3198	-0.044 [-0.051 to -0.037]	1.38126e-35	PE(P-18:0/18:2)	-0.050 [-0.057 to -0.043]	4.1877e-44	3.03179e-09	-3.291 [-3.783 to -2.799]	1.54186e-38	PE(P-18:0/18:2)	-2.920 [-3.423 to -2.416]	1.77749e-29	1.15282e+09
				PE(18:0_18:2)	0.008 [0.006 to 0.011]	3.86045e-09				PE(18:0_18:2)	0.012 [0.005 to 0.019]	0.000445554				PE(18:0_18:2)	1.590 [1.092 to 2.087]	4.15198e-10
21	PE(P-18:0/20:4)/PE(18:0_20:4)	-0.008 [-0.011 to -0.006]	1.79374e-09	PE(P-18:0/20:4)	-0.004 [-0.007 to -0.001]	0.00288057	85.732	-0.014 [-0.021 to -0.007]	5.18705e-05	PE(P-18:0/20:4)	-0.009 [-0.016 to -0.002]	0.0122315	35.7043	-1.506 [-1.998 to -1.014]	2.17112e-09	PE(P-18:0/20:4)	-0.387 [-0.897 to 0.123]	0.136881	0.0348422
				PE(18:0_20:4)	0.007 [0.005 to 0.010]	1.53781e-07				PE(18:0_20:4)	0.011 [0.004 to 0.018]	0.001852				PE(18:0_20:4)	1.637 [1.145 to 2.128]	7.56465e-11
22	PE(P-18:0/22:6)/PE(18:0_22:6)	-0.022 [-0.025 to -0.019]	1.67362e-57	PE(P-18:0/22:6)	-0.011 [-0.014 to -0.008]	1.04167e-14	2.46443e+21	-0.047 [-0.053 to -0.040]	9.65316e-42	PE(P-18:0/22:6)	-0.030 [-0.037 to -0.023]	1.04336e-16	1.67663e+20	-3.430 [-3.910 to -2.950]	1.34783e-43	PE(P-18:0/22:6)	-0.985 [-1.492 to -0.479]	0.000139505	490459
				PE(18:0_22:6)	0.017 [0.014 to 0.019]	4.12453e-36				PE(18:0_22:6)	0.032 [0.025 to 0.038]	1.61848e-21				PE(18:0_22:6)	3.070 [2.607 to 3.533]	6.61054e-38
23	PE(P-18:0/22:5) (n3)/PE(18:0_22:5) (n3)	-0.016 [-0.019 to -0.014]	1.39531e-31	PE(P-18:0/22:5) (n3)	-0.010 [-0.013 to -0.007]	7.52644e-12	1.72094e+15	-0.034 [-0.041 to -0.027]	4.86276e-22	PE(P-18:0/22:5) (n3)	-0.023 [-0.030 to -0.016]	1.50355e-10	3.09198e+11	-2.823 [-3.312 to -2.334]	3.11872e-29	PE(P-18:0/22:5) (n3)	-1.013 [-1.521 to -0.505]	9.38225e-05	3.70925e+06
				PE(18:0_22:5) (n3)	0.012 [0.009 to 0.015]	2.40124e-16				PE(18:0_22:5) (n3)	0.022 [0.015 to 0.029]	3.23755e-10				PE(18:0_22:5) (n3)	2.503 [2.005 to 3.000]	1.15681e-22
24	PE(O-16:0/18:2)/PE(P-16:0/18:2)	-0.009 [-0.012 to -0.006]	3.53395e-10	PE(O-16:0/18:2)	-0.020 [-0.023 to -0.017]	2.14827e-45	6.07895e-36	-0.020 [-0.027 to -0.013]	1.54933e-08	PE(O-16:0/18:2)	-0.047 [-0.053 to -0.040]	3.03545e-40	1.9592e-32	-1.257 [-1.760 to -0.755]	9.65945e-07	PE(O-16:0/18:2)	-2.687 [-3.185 to -2.189]	8.94704e-26	9.26247e-20
				PE(P-16:0/18:2)	-0.015 [-0.018 to -0.012]	3.67072e-25				PE(P-16:0/18:2)	-0.036 [-0.043 to -0.029]	5.19881e-23				PE(P-16:0/18:2)	-1.956 [-2.464 to -1.449]	5.14173e-14
25	PE(O-16:0/20:4)/PE(P-16:0/20:4)	-0.017 [-0.020 to -0.015]	1.10118e-34	PE(O-16:0/20:4)	-0.010 [-0.012 to -0.007]	1.8519e-11	1.68175e+23	-0.040 [-0.047 to -0.033]	1.03457e-30	PE(O-16:0/20:4)	-0.024 [-0.031 to -0.017]	2.75376e-11	2.66175e+19	-2.127 [-2.623 to -1.631]	5.57968e-17	PE(O-16:0/20:4)	-0.789 [-1.295 to -0.284]	0.00221301	8.37276e+11
				PE(P-16:0/20:4)	0.005 [0.002 to 0.007]	0.00167417				PE(P-16:0/20:4)	0.009 [0.002 to 0.016]	0.0122871				PE(P-16:0/20:4)	1.057 [0.549 to 1.565]	4.67173e-05
26	PE(O-16:0/22:6)/PE(P-16:0/22:6)	-0.009 [-0.012 to -0.007]	1.02103e-10	PE(O-16:0/22:6)	-0.005 [-0.008 to -0.002]	0.000373047	3.65363e+06	-0.019 [-0.026 to -0.012]	6.75112e-08	PE(O-16:0/22:6)	-0.016 [-0.023 to -0.009]	5.35783e-06	79.362	-1.033 [-1.545 to -0.521]	7.81052e-05	PE(O-16:0/22:6)	0.113 [-0.390 to 0.616]	0.659068	10.8076
				PE(P-16:0/22:6)	0.001 [-0.002 to 0.004]	0.510856				PE(P-16:0/22:6)	-0.004 [-0.011 to 0.003]	0.218525				PE(P-16:0/22:6)	0.858 [0.355 to 1.362]	0.000844128
27	PE(O-18:0/20:4)/PE(P-18:0/20:4)	-0.010 [-0.013 to -0.008]	4.88203e-13	PE(O-18:0/20:4)	-0.012 [-0.015 to -0.009]	4.36911e-17	8.94937e-05	-0.025 [-0.032 to -0.019]	3.63621e-13	PE(O-18:0/20:4)	-0.029 [-0.036 to -0.022]	7.42099e-16	0.00204086	-1.143 [-1.643 to -0.643]	7.54644e-06	PE(O-18:0/20:4)	-1.268 [-1.774 to -0.762]	9.35551e-07	0.123972
				PE(P-18:0/20:4)	-0.004 [-0.007 to -0.001]	0.00288057				PE(P-18:0/20:4)	-0.009 [-0.016 to -0.002]	0.0122315				PE(P-18:0/20:4)	-0.387 [-0.897 to 0.123]	0.136881
28	PE(O-18:0/22:6)/PE(P-18:0/22:6)	-0.006 [-0.009 to -0.003]	1.74683e-05	PE(O-18:0/22:6)	-0.015 [-0.018 to -0.012]	5.97071e-26	3.41803e-21	-0.014 [-0.021 to -0.007]	6.61344e-05	PE(O-18:0/22:6)	-0.038 [-0.045 to -0.031]	1.10862e-27	1.67631e-23	-0.902 [-1.406 to -0.397]	0.000462352	PE(O-18:0/22:6)	-1.581 [-2.082 to -1.080]	6.73038e-10	1.45568e-06
				PE(P-18:0/22:6)	-0.011 [-0.014 to -0.008]	1.04167e-14				PE(P-18:0/22:6)	-0.030 [-0.037 to -0.023]	1.04336e-16				PE(P-18:0/22:6)	-0.985 [-1.492 to -0.479]	0.000139505
29	PC(P-16:0/18:2)/PE(P-16:0/18:2)	-0.020 [-0.022 to -0.017]	5.10276e-43	PC(P-16:0/18:2)	-0.034 [-0.037 to -0.032]	1.41682e-139	2.77657e-97	-0.038 [-0.044 to -0.031]	1.22623e-26	PC(P-16:0/18:2)	-0.073 [-0.080 to -0.067]	2.32196e-102	1.89358e-76	-3.532 [-4.023 to -3.040]	4.60221e-44	PC(P-16:0/18:2)	-5.340 [-5.809 to -4.872]	9.38958e-105	2.04023e-61
				PE(P-16:0/18:2)	-0.015 [-0.018 to -0.012]	3.67072e-25				PE(P-16:0/18:2)	-0.036 [-0.043 to -0.029]	5.19881e-23				PE(P-16:0/18:2)	-1.956 [-2.464 to -1.449]	5.14173e-14
30	PC(P-16:0/20:4)/PE(P-16:0/20:4)	-0.017 [-0.020 to -0.014]	5.35836e-31	PC(P-16:0/20:4)	-0.012 [-0.015 to -0.009]	6.91217e-16	1.28998e+15	-0.034 [-0.041 to -0.027]	2.2976e-21	PC(P-16:0/20:4)	-0.024 [-0.031 to -0.017]	1.88697e-11	8.21278e+09	-3.052 [-3.556 to -2.548]	5.45934e-32	PC(P-16:0/20:4)	-1.808 [-2.316 to -1.300]	3.46537e-12	6.3476e+19
				PE(P-16:0/20:4)	0.005 [0.002 to 0.007]	0.00167417				PE(P-16:0/20:4)	0.009 [0.002 to 0.016]	0.0122871				PE(P-16:0/20:4)	1.057 [0.549 to 1.565]	4.67173e-05
31	PC(P-16:0/22:6)/PE(P-16:0/22:6)	-0.017 [-0.020 to -0.014]	8.26501e-34	PC(P-16:0/22:6)	-0.012 [-0.015 to -0.009]	1.5423e-17	1.86606e+16	-0.030 [-0.036 to -0.023]	4.07961e-17	PC(P-16:0/22:6)	-0.027 [-0.034 to -0.020]	4.58636e-14	1124.21	-3.307 [-3.798 to -2.816]	5.23709e-39	PC(P-16:0/22:6)	-1.714 [-2.218 to -1.209]	3.14018e-11	5.99603e+27
				PE(P-16:0/22:6)	0.001 [-0.002 to 0.004]	0.510856				PE(P-16:0/22:6)	-0.004 [-0.011 to 0.003]	0.218525				PE(P-16:0/22:6)	0.858 [0.355 to 1.362]	0.000844128
32	PC(P-18:0/18:2)/PE(P-18:0/18:2)	-0.018 [-0.020 to -0.015]	7.95159e-35	PC(P-18:0/18:2)	-0.036 [-0.038 to -0.033]	4.46929e-146	5.62062e-112	-0.035 [-0.041 to -0.028]	1.42509e-22	PC(P-18:0/18:2)	-0.078 [-0.084 to -0.071]	4.87352e-112	3.41979e-90	-3.205 [-3.700 to -2.710]	3.21694e-36	PC(P-18:0/18:2)	-5.439 [-5.915 to -4.963]	4.90182e-105	1.52375e-69
				PE(P-18:0/18:2)	-0.022 [-0.024 to -0.019]	1.65017e-50				PE(P-18:0/18:2)	-0.050 [-0.057 to -0.043]	4.1877e-44				PE(P-18:0/18:2)	-2.920 [-3.423 to -2.416]	1.77749e-29
33	PC(P-18:0/20:4)/PE(P-18:0/20:4)	-0.013 [-0.015 to -0.010]	1.96539e-18	PC(P-18:0/20:4)	-0.015 [-0.018 to -0.012]	3.89371e-24	1.98114e-06	-0.028 [-0.035 to -0.021]	9.25676e-15	PC(P-18:0/20:4)	-0.032 [-0.039 to -0.025]	1.1879e-18	0.000128328	-2.261 [-2.765 to -1.757]	2.10369e-18	PC(P-18:0/20:4)	-2.183 [-2.692 to -1.675]	5.40049e-17	25.6715
				PE(P-18:0/20:4)	-0.004 [-0.007 to -0.001]	0.00288057				PE(P-18:0/20:4)	-0.009 [-0.016 to -0.002]	0.0122315				PE(P-18:0/20:4)	-0.387 [-0.897 to 0.123]	0.136881
34	PC(P-18:0/22:6)/PE(P-18:0/22:6)	-0.017 [-0.019 to -0.014]	8.72068e-31	PC(P-18:0/22:6)	-0.021 [-0.024 to -0.018]	3.5002e-50	4.01368e-20	-0.029 [-0.036 to -0.022]	1.67717e-16	PC(P-18:0/22:6)	-0.047 [-0.053 to -0.040]	1.00905e-40	6.0164e-25	-3.396 [-3.893 to -2.898]	4.97161e-40	PC(P-18:0/22:6)	-3.044 [-3.536 to -2.551]	2.83435e-33	5.70106e+06
				PE(P-18:0/22:6)	-0.011 [-0.014 to -0.008]	1.04167e-14				PE(P-18:0/22:6)	-0.030 [-0.037 to -0.023]	1.04336e-16				PE(P-18:0/22:6)	-0.985 [-1.492 to -0.479]	0.000139505
35	PC(P-16:0/18:3)/PE(P-16:0/18:3)	-0.012 [-0.015 to -0.009]	6.82155e-16	PC(P-16:0/18:3)	-0.023 [-0.026 to -0.020]	5.01196e-58	7.34724e-43	-0.021 [-0.028 to -0.014]	1.18414e-08	PC(P-16:0/18:3)	-0.047 [-0.054 to -0.040]	2.37396e-39	2.00479e-31	-2.205 [-2.714 to -1.695]	3.10374e-17	PC(P-16:0/18:3)	-3.628 [-4.127 to -3.129]	4.55517e-45	1.46764e-28
				PE(P-16:0/18:3)	-0.011 [-0.014 to -0.008]	6.24589e-14				PE(P-16:0/18:3)	-0.025 [-0.032 to -0.018]	1.8556e-12				PE(P-16:0/18:3)	-1.398 [-1.908 to -0.888]	8.06524e-08
36	PE(P-16:0/18:2)/PE(P-16:0/20:4)	-0.022 [-0.025 to -0.019]	5.21222e-52	PE(P-16:0/18:2)	-0.015 [-0.018 to -0.012]	3.67072e-25	7.04252e+26	-0.049 [-0.056 to -0.043]	8.5522e-44	PE(P-16:0/18:2)	-0.036 [-0.043 to -0.029]	5.19881e-23	6.07892e+20	-3.339 [-3.839 to -2.840]	1.7157e-38	PE(P-16:0/18:2)	-1.956 [-2.464 to -1.449]	5.14173e-14	2.99686e+24
				PE(P-16:0/20:4)	0.005 [0.002 to 0.007]	0.00167417				PE(P-16:0/20:4)	0.009 [0.002 to 0.016]	0.0122871				PE(P-16:0/20:4)	1.057 [0.549 to 1.565]	4.67173e-05
37	PE(P-18:0/18:2)/PE(P-18:0/20:4)	-0.020 [-0.023 to -0.017]	9.22471e-44	PE(P-18:0/18:2)	-0.022 [-0.024 to -0.019]	1.65017e-50	1.78886e-07	-0.047 [-0.054 to -0.040]	4.34663e-40	PE(P-18:0/18:2)	-0.050 [-0.057 to -0.043]	4.1877e-44	9.63435e-05	-2.929 [-3.432 to -2.427]	8.2154e-30	PE(P-18:0/18:2)	-2.920 [-3.423 to -2.416]	1.77749e-29	2.1636
				PE(P-18:0/20:4)	-0.004 [-0.007 to -0.001]	0.00288057				PE(P-18:0/20:4)	-0.009 [-0.016 to -0.002]	0.0122315				PE(P-18:0/20:4)	-0.387 [-0.897 to 0.123]	0.136881
38	PE(P-16:0/20:4)/PE(P-16:0/22:4)	0.012 [0.010 to 0.015]	3.46449e-18	PE(P-16:0/20:4)	0.005 [0.002 to 0.007]	0.00167417	2.00772e+06	0.027 [0.020 to 0.034]	2.45429e-14	PE(P-16:0/20:4)	0.009 [0.002 to 0.016]	0.0122871	6350.05	1.985 [1.483 to 2.487]	1.09053e-14	PE(P-16:0/20:4)	1.057 [0.549 to 1.565]	4.67173e-05	2.5676e+09
				PE(P-16:0/22:4)	-0.010 [-0.012 to -0.007]	6.95571e-12				PE(P-16:0/22:4)	-0.022 [-0.029 to -0.015]	1.55849e-10				PE(P-16:0/22:4)	-1.053 [-1.545 to -0.561]	2.80005e-05
39	PE(P-18:0/20:4)/PE(P-18:0/22:4)	0.005 [0.003 to 0.008]	0.000168078	PE(P-18:0/20:4)	-0.004 [-0.007 to -0.001]	0.00288057	8.0741e-14	0.015 [0.008 to 0.022]	1.73583e-05	PE(P-18:0/20:4)	-0.009 [-0.016 to -0.002]	0.0122315	7.84238e-13	0.656 [0.149 to 1.164]	0.0113176	PE(P-18:0/20:4)	-0.387 [-0.897 to 0.123]	0.136881	4.23513e-05
				PE(P-18:0/22:4)	-0.012 [-0.015 to -0.009]	1.35708e-17				PE(P-18:0/22:4)	-0.030 [-0.037 to -0.023]	1.3613e-17				PE(P-18:0/22:4)	-1.282 [-1.781 to -0.784]	4.79316e-07
40	PE(P-16:0/22:4)/PE(P-16:0/22:5) (n6)	0.002 [-0.001 to 0.005]	0.17953	PE(P-16:0/22:4)	-0.010 [-0.012 to -0.007]	6.95571e-12	3.8744e-11	0.012 [0.005 to 0.019]	0.00124117	PE(P-16:0/22:4)	-0.022 [-0.029 to -0.015]	1.55849e-10	8.54134e-12	-0.289 [-0.797 to 0.220]	0.266193	PE(P-16:0/22:4)	-1.053 [-1.545 to -0.561]	2.80005e-05	0.000105189
				PE(P-16:0/22:5) (n6)	-0.009 [-0.012 to -0.006]	5.81751e-11				PE(P-16:0/22:5) (n6)	-0.027 [-0.034 to -0.020]	1.06013e-14				PE(P-16:0/22:5) (n6)	-0.623 [-1.118 to -0.128]	0.0137076
41	PE(P-18:0/22:4)/PE(P-18:0/22:5) (n6)	0.007 [0.004 to 0.010]	3.46937e-06	PE(P-18:0/22:4)	-0.012 [-0.015 to -0.009]	1.35708e-17	6.90288e-21	0.020 [0.013 to 0.027]	3.90369e-08	PE(P-18:0/22:4)	-0.030 [-0.037 to -0.023]	1.3613e-17	6.17981e-22	0.565 [0.055 to 1.076]	0.0301068	PE(P-18:0/22:4)	-1.282 [-1.781 to -0.784]	4.79316e-07	4.89714e-07
				PE(P-18:0/22:5) (n6)	-0.015 [-0.018 to -0.012]	2.39486e-26				PE(P-18:0/22:5) (n6)	-0.040 [-0.046 to -0.033]	2.4124e-29				PE(P-18:0/22:5) (n6)	-1.454 [-1.956 to -0.952]	1.47437e-08
42	PE(P-16:0/18:3)/PE(P-16:0/20:5)	-0.014 [-0.017 to -0.011]	1.31108e-22	PE(P-16:0/18:3)	-0.011 [-0.014 to -0.008]	6.24589e-14	4.76394e+08	-0.031 [-0.038 to -0.024]	1.39441e-18	PE(P-16:0/18:3)	-0.025 [-0.032 to -0.018]	1.8556e-12	1.33075e+06	-2.426 [-2.926 to -1.927]	2.65232e-21	PE(P-16:0/18:3)	-1.398 [-1.908 to -0.888]	8.06524e-08	3.04083e+13
				PE(P-16:0/20:5)	0.005 [0.002 to 0.008]	0.000654845				PE(P-16:0/20:5)	0.010 [0.003 to 0.017]	0.00506429				PE(P-16:0/20:5)	1.258 [0.752 to 1.763]	1.11415e-06
43	PE(P-18:0/18:3)/PE(P-18:0/20:5)	-0.009 [-0.011 to -0.006]	3.21026e-09	PE(P-18:0/18:3)	-0.015 [-0.018 to -0.013]	3.87407e-26	1.20678e-17	-0.019 [-0.026 to -0.012]	1.35684e-07	PE(P-18:0/18:3)	-0.035 [-0.042 to -0.028]	8.50821e-22	6.27061e-15	-1.638 [-2.143 to -1.133]	2.28118e-10	PE(P-18:0/18:3)	-2.030 [-2.540 to -1.520]	7.60921e-15	3.33565e-05
				PE(P-18:0/20:5)	-0.002 [-0.005 to 0.001]	0.111148				PE(P-18:0/20:5)	-0.005 [-0.013 to 0.002]	0.125946				PE(P-18:0/20:5)	0.136 [-0.372 to 0.645]	0.599141
44	PE(P-16:0/20:5)/PE(P-16:0/22:5) (n3)	0.009 [0.007 to 0.012]	3.82533e-11	PE(P-16:0/20:5)	0.005 [0.002 to 0.008]	0.000654845	1.53361e+07	0.021 [0.014 to 0.028]	2.05536e-09	PE(P-16:0/20:5)	0.010 [0.003 to 0.017]	0.00506429	194836	1.620 [1.118 to 2.121]	2.65457e-10	PE(P-16:0/20:5)	1.258 [0.752 to 1.763]	1.11415e-06	4197.12
				PE(P-16:0/22:5) (n3)	-0.005 [-0.008 to -0.002]	0.000586657				PE(P-16:0/22:5) (n3)	-0.013 [-0.020 to -0.006]	0.000400457				PE(P-16:0/22:5) (n3)	-0.189 [-0.695 to 0.317]	0.464297
45	PE(P-18:0/20:5)/PE(P-18:0/22:5) (n3)	0.005 [0.002 to 0.008]	0.000359648	PE(P-18:0/20:5)	-0.002 [-0.005 to 0.001]	0.111148	2.09272e-08	0.012 [0.005 to 0.019]	0.000954203	PE(P-18:0/20:5)	-0.005 [-0.013 to 0.002]	0.125946	1.57572e-07	1.013 [0.504 to 1.522]	9.67415e-05	PE(P-18:0/20:5)	0.136 [-0.372 to 0.645]	0.599141	0.969827
				PE(P-18:0/22:5) (n3)	-0.010 [-0.013 to -0.007]	7.52644e-12				PE(P-18:0/22:5) (n3)	-0.023 [-0.030 to -0.016]	1.50355e-10				PE(P-18:0/22:5) (n3)	-1.013 [-1.521 to -0.505]	9.38225e-05
46	PE(P-16:0/22:5) (n3)/PE(P-16:0/22:6)	-0.005 [-0.008 to -0.003]	0.00018004	PE(P-16:0/22:5) (n3)	-0.005 [-0.008 to -0.002]	0.000586657	3.25849	-0.007 [-0.014 to -0.001]	0.032994	PE(P-16:0/22:5) (n3)	-0.013 [-0.020 to -0.006]	0.000400457	0.0121373	-0.927 [-1.420 to -0.434]	0.000233732	PE(P-16:0/22:5) (n3)	-0.189 [-0.695 to 0.317]	0.464297	3.61152
				PE(P-16:0/22:6)	0.001 [-0.002 to 0.004]	0.510856				PE(P-16:0/22:6)	-0.004 [-0.011 to 0.003]	0.218525				PE(P-16:0/22:6)	0.858 [0.355 to 1.362]	0.000844128
47	PE(P-18:0/22:5) (n3)/PE(P-18:0/22:6)	0.001 [-0.002 to 0.004]	0.451112	PE(P-18:0/22:5) (n3)	-0.010 [-0.013 to -0.007]	7.52644e-12	2.30911e-14	0.006 [-0.001 to 0.013]	0.0781819	PE(P-18:0/22:5) (n3)	-0.023 [-0.030 to -0.016]	1.50355e-10	1.33453e-15	-0.043 [-0.536 to 0.451]	0.865012	PE(P-18:0/22:5) (n3)	-1.013 [-1.521 to -0.505]	9.38225e-05	0.000108464
				PE(P-18:0/22:6)	-0.011 [-0.014 to -0.008]	1.04167e-14				PE(P-18:0/22:6)	-0.030 [-0.037 to -0.023]	1.04336e-16				PE(P-18:0/22:6)	-0.985 [-1.492 to -0.479]	0.000139505
48	PE(P-16:0/18:3)/PE(P-18:0/18:3)	0.0027 [0.000 to 0.006]	0.065663	PE(P-16:0/18:3)	-0.011 [-0.014 to -0.008]	6.24589e-14	5.89993e-25	0.005 [-0.002 to 0.012]	0.180402	PE(P-16:0/18:3)	-0.025 [-0.032 to -0.018]	1.8556e-12	4.71624e-21	0.412 [-0.101 to 0.925]	0.115582	PE(P-16:0/18:3)	-1.398 [-1.908 to -0.888]	8.06524e-08	6.5834e-14
				PE(P-18:0/18:3)	-0.015 [-0.018 to -0.013]	3.87407e-26				PE(P-18:0/18:3)	-0.035 [-0.042 to -0.028]	8.50821e-22				PE(P-18:0/18:3)	-2.030 [-2.540 to -1.520]	7.60921e-15
49	PE(P-18:0/18:3)/PE(P-18:1/18:3)	-0.004 [-0.007 to -0.001]	0.00719144	PE(P-18:0/18:3)	-0.015 [-0.018 to -0.013]	3.87407e-26	5.38705e-24	-0.008 [-0.015 to -0.001]	0.0321669	PE(P-18:0/18:3)	-0.035 [-0.042 to -0.028]	8.50821e-22	2.64502e-20	-0.584 [-1.098 to -0.070]	0.0260576	PE(P-18:0/18:3)	-2.030 [-2.540 to -1.520]	7.60921e-15	2.92015e-13
				PE(P-18:1/18:3)	-0.012 [-0.015 to -0.009]	9.65828e-16				PE(P-18:1/18:3)	-0.027 [-0.034 to -0.020]	4.96665e-14				PE(P-18:1/18:3)	-1.487 [-1.997 to -0.976]	1.22225e-08
50	PE(P-16:0/18:3)/PE(P-18:1/18:3)	-0.001 [-0.004 to 0.002]	0.418871	PE(P-16:0/18:3)	-0.011 [-0.014 to -0.008]	6.24589e-14	2.30579e-15	-0.003 [-0.010 to 0.004]	0.443594	PE(P-16:0/18:3)	-0.025 [-0.032 to -0.018]	1.8556e-12	1.11964e-13	-0.163 [-0.676 to 0.350]	0.53423	PE(P-16:0/18:3)	-1.398 [-1.908 to -0.888]	8.06524e-08	2.28788e-08
				PE(P-18:1/18:3)	-0.012 [-0.015 to -0.009]	9.65828e-16				PE(P-18:1/18:3)	-0.027 [-0.034 to -0.020]	4.96665e-14				PE(P-18:1/18:3)	-1.487 [-1.997 to -0.976]	1.22225e-08
51	PE(P-16:0/18:2)/PE(P-18:0/18:2)	0.017 [0.014 to 0.020]	3.61304e-30	PE(P-16:0/18:2)	-0.015 [-0.018 to -0.012]	3.67072e-25	4.56727e-21	0.037 [0.030 to 0.044]	1.16595e-24	PE(P-16:0/18:2)	-0.036 [-0.043 to -0.029]	5.19881e-23	3.59167e-20	2.443 [1.933 to 2.953]	9.73487e-21	PE(P-16:0/18:2)	-1.956 [-2.464 to -1.449]	5.14173e-14	1.8259e-09
				PE(P-18:0/18:2)	-0.022 [-0.024 to -0.019]	1.65017e-50				PE(P-18:0/18:2)	-0.050 [-0.057 to -0.043]	4.1877e-44				PE(P-18:0/18:2)	-2.920 [-3.423 to -2.416]	1.77749e-29
52	PE(P-16:0/20:4)/PE(P-18:0/20:4)	0.016 [0.013 to 0.019]	1.3695e-28	PE(P-16:0/20:4)	0.005 [0.002 to 0.007]	0.00167417	1.22248e+25	0.033 [0.026 to 0.040]	1.0084e-19	PE(P-16:0/20:4)	0.009 [0.002 to 0.016]	0.0122871	1.21296e+17	2.604 [2.097 to 3.111]	1.49866e-23	PE(P-16:0/20:4)	1.057 [0.549 to 1.565]	4.67173e-05	3.11728e+18
				PE(P-18:0/20:4)	-0.004 [-0.007 to -0.001]	0.00288057				PE(P-18:0/20:4)	-0.009 [-0.016 to -0.002]	0.0122315				PE(P-18:0/20:4)	-0.387 [-0.897 to 0.123]	0.136881
53	PE(P-16:0/22:4)/PE(P-18:0/22:4)	0.007 [0.004 to 0.009]	6.12307e-06	PE(P-16:0/22:4)	-0.010 [-0.012 to -0.007]	6.95571e-12	2.21633e-12	0.019 [0.012 to 0.026]	1.3799e-07	PE(P-16:0/22:4)	-0.022 [-0.029 to -0.015]	1.55849e-10	9.86518e-11	0.640 [0.129 to 1.150]	0.014157	PE(P-16:0/22:4)	-1.053 [-1.545 to -0.561]	2.80005e-05	3.3857e-05
				PE(P-18:0/22:4)	-0.012 [-0.015 to -0.009]	1.35708e-17				PE(P-18:0/22:4)	-0.030 [-0.037 to -0.023]	1.3613e-17				PE(P-18:0/22:4)	-1.282 [-1.781 to -0.784]	4.79316e-07
54	PE(P-18:0/22:4)/PE(P-18:1/22:4)	0.001 [-0.001 to 0.004]	0.308677	PE(P-18:0/22:4)	-0.012 [-0.015 to -0.009]	1.35708e-17	6.68201e-20	-0.001 [-0.008 to 0.006]	0.800712	PE(P-18:0/22:4)	-0.030 [-0.037 to -0.023]	1.3613e-17	1.70011e-17	0.484 [-0.010 to 0.978]	0.0549601	PE(P-18:0/22:4)	-1.282 [-1.781 to -0.784]	4.79316e-07	9.09453e-10
				PE(P-18:1/22:4)	-0.013 [-0.016 to -0.011]	2.06258e-20				PE(P-18:1/22:4)	-0.029 [-0.036 to -0.022]	3.62659e-16				PE(P-18:1/22:4)	-1.707 [-2.214 to -1.199]	4.99836e-11
55	PE(P-16:0/22:4)/PE(P-18:1/22:4)	0.006 [0.003 to 0.008]	8.20926e-05	PE(P-16:0/22:4)	-0.010 [-0.012 to -0.007]	6.95571e-12	2.5125e-16	0.011 [0.004 to 0.018]	0.00158055	PE(P-16:0/22:4)	-0.022 [-0.029 to -0.015]	1.55849e-10	2.2945e-13	0.878 [0.387 to 1.370]	0.000467774	PE(P-16:0/22:4)	-1.053 [-1.545 to -0.561]	2.80005e-05	1.06854e-07
				PE(P-18:1/22:4)	-0.013 [-0.016 to -0.011]	2.06258e-20				PE(P-18:1/22:4)	-0.029 [-0.036 to -0.022]	3.62659e-16				PE(P-18:1/22:4)	-1.707 [-2.214 to -1.199]	4.99836e-11
56	PE(P-16:0/22:6)/PE(P-18:0/22:6)	0.021 [0.018 to 0.023]	3.26112e-47	PE(P-16:0/22:6)	0.001 [-0.002 to 0.004]	0.510856	3.1942e+32	0.044 [0.037 to 0.051]	3.82418e-35	PE(P-16:0/22:6)	-0.004 [-0.011 to 0.003]	0.218525	2.72833e+18	3.048 [2.548 to 3.548]	2.26435e-32	PE(P-16:0/22:6)	0.858 [0.355 to 1.362]	0.000844128	6.16096e+27
				PE(P-18:0/22:6)	-0.011 [-0.014 to -0.008]	1.04167e-14				PE(P-18:0/22:6)	-0.030 [-0.037 to -0.023]	1.04336e-16				PE(P-18:0/22:6)	-0.985 [-1.492 to -0.479]	0.000139505
57	PE(16:0_18:2)/PE(16:0_20:4)	-0.001 [-0.004 to 0.002]	0.566218	PE(16:0_18:2)	-0.001 [-0.004 to 0.002]	0.469022	0.828342	-0.002 [-0.009 to 0.005]	0.502664	PE(16:0_18:2)	-0.009 [-0.016 to -0.002]	0.0097104	0.0193179	-0.505 [-1.016 to 0.006]	0.052798	PE(16:0_18:2)	0.281 [-0.214 to 0.777]	0.265442	0.654449
				PE(16:0_20:4)	-0.001 [-0.003 to 0.002]	0.684157				PE(16:0_20:4)	-0.008 [-0.015 to -0.001]	0.0289238				PE(16:0_20:4)	0.536 [0.039 to 1.033]	0.0345536
58	PE(18:0_18:2)/PE(18:0_20:4)	0.002 [-0.001 to 0.005]	0.115621	PE(18:0_18:2)	0.008 [0.006 to 0.011]	3.86045e-09	3.33887e-08	0.003 [-0.004 to 0.011]	0.334233	PE(18:0_18:2)	0.012 [0.005 to 0.019]	0.000445554	0.00133306	0.086 [-0.424 to 0.597]	0.741011	PE(18:0_18:2)	1.590 [1.092 to 2.087]	4.15198e-10	1.02086e-10
				PE(18:0_20:4)	0.007 [0.005 to 0.010]	1.53781e-07				PE(18:0_20:4)	0.011 [0.004 to 0.018]	0.001852				PE(18:0_20:4)	1.637 [1.145 to 2.128]	7.56465e-11
59	PE(18:0_20:4)/PE(18:0_22:4)	-0.014 [-0.017 to -0.011]	2.0839e-22	PE(18:0_20:4)	0.007 [0.005 to 0.010]	1.53781e-07	1.1241	-0.033 [-0.039 to -0.026]	1.2452e-20	PE(18:0_20:4)	0.011 [0.004 to 0.018]	0.001852	650316	-2.650 [-3.142 to -2.158]	1.08467e-25	PE(18:0_20:4)	1.637 [1.145 to 2.128]	7.56465e-11	0.00055461
				PE(18:0_22:4)	0.014 [0.011 to 0.017]	2.34252e-22				PE(18:0_22:4)	0.028 [0.021 to 0.035]	8.09774e-15				PE(18:0_22:4)	2.897 [2.392 to 3.402]	6.01567e-29
60	PE(18:0_22:4)/PE(18:0_22:5) (n6)	-0.004 [-0.006 to -0.001]	0.0094839	PE(18:0_22:4)	0.014 [0.011 to 0.017]	2.34252e-22	6.99652e-23	-0.003 [-0.010 to 0.004]	0.362123	PE(18:0_22:4)	0.028 [0.021 to 0.035]	8.09774e-15	2.23619e-14	-0.394 [-0.875 to 0.088]	0.109252	PE(18:0_22:4)	2.897 [2.392 to 3.402]	6.01567e-29	5.50622e-28
				PE(18:0_22:5) (n6)	0.014 [0.012 to 0.017]	6.63543e-25				PE(18:0_22:5) (n6)	0.026 [0.020 to 0.033]	3.88831e-14				PE(18:0_22:5) (n6)	2.772 [2.285 to 3.259]	1.62262e-28
61	PE(18:0_22:5) (n3)/PE(18:0_22:6)	-0.008 [-0.011 to -0.005]	3.80397e-09	PE(18:0_22:5) (n3)	0.012 [0.009 to 0.015]	2.40124e-16	1.08427e-27	-0.015 [-0.022 to -0.009]	8.54431e-06	PE(18:0_22:5) (n3)	0.022 [0.015 to 0.029]	3.23755e-10	1.89422e-16	-1.081 [-1.566 to -0.596]	1.27739e-05	PE(18:0_22:5) (n3)	2.503 [2.005 to 3.000]	1.15681e-22	5.17504e-33
				PE(18:0_22:6)	0.017 [0.014 to 0.019]	4.12453e-36				PE(18:0_22:6)	0.032 [0.025 to 0.038]	1.61848e-21				PE(18:0_22:6)	3.070 [2.607 to 3.533]	6.61054e-38
62	PC(16:0_18:2)/PC(16:0_20:4)	-0.018 [-0.021 to -0.015]	1.49268e-31	PC(16:0_18:2)	-0.017 [-0.019 to -0.014]	1.87486e-32	0.125603	-0.042 [-0.049 to -0.035]	2.61832e-28	PC(16:0_18:2)	-0.039 [-0.046 to -0.032]	2.49395e-29	0.0952499	-2.658 [-3.164 to -2.153]	2.98261e-25	PC(16:0_18:2)	-2.509 [-3.001 to -2.017]	2.90704e-23	97.4663
				PC(16:0_20:4)	0.006 [0.003 to 0.009]	1.80107e-05				PC(16:0_20:4)	0.015 [0.008 to 0.022]	5.27513e-05				PC(16:0_20:4)	1.097 [0.589 to 1.605]	2.36203e-05
63	PC(18:0_18:2)/PC(18:0_20:4)	-0.018 [-0.021 to -0.015]	4.67829e-35	PC(18:0_18:2)	-0.014 [-0.017 to -0.012]	2.69825e-24	5.76759e+10	-0.042 [-0.049 to -0.035]	1.02427e-31	PC(18:0_18:2)	-0.032 [-0.038 to -0.025]	6.25107e-20	6.10294e+11	-2.658 [-3.164 to -2.153]	1.34629e-24	PC(18:0_18:2)	-2.483 [-2.972 to -1.994]	4.06789e-23	30.2156
				PC(18:0_20:4)	0.007 [0.004 to 0.010]	4.27399e-07				PC(18:0_20:4)	0.018 [0.011 to 0.025]	2.03201e-07				PC(18:0_20:4)	0.791 [0.290 to 1.292]	0.00199983
64	PC(18:0_20:4)/PC(18:0_22:4)	-0.008 [-0.011 to -0.005]	7.55474e-09	PC(18:0_20:4)	0.007 [0.004 to 0.010]	4.27399e-07	1.80899e-08	-0.018 [-0.025 to -0.011]	3.54375e-07	PC(18:0_20:4)	0.018 [0.011 to 0.025]	2.03201e-07	9.49229e-09	-1.593 [-2.092 to -1.095]	4.03478e-10	PC(18:0_20:4)	0.791 [0.290 to 1.292]	0.00199983	0.00506439
				PC(18:0_22:4)	0.012 [0.009 to 0.015]	1.36665e-16				PC(18:0_22:4)	0.028 [0.021 to 0.035]	3.36383e-15				PC(18:0_22:4)	1.820 [1.314 to 2.326]	2.04337e-12
65	PC(18:0_22:4)/PC(18:0_22:5) (n6)	0.004 [0.001 to 0.006]	0.0106299	PC(18:0_22:4)	0.012 [0.009 to 0.015]	1.36665e-16	1.28566e-14	0.015 [0.008 to 0.021]	2.21994e-05	PC(18:0_22:4)	0.028 [0.021 to 0.035]	3.36383e-15	1.51528e-10	0.231 [-0.256 to 0.719]	0.35261	PC(18:0_22:4)	1.820 [1.314 to 2.326]	2.04337e-12	5.79498e-12
				PC(18:0_22:5) (n6)	0.010 [0.007 to 0.013]	7.2048e-12				PC(18:0_22:5) (n6)	0.020 [0.013 to 0.027]	3.43545e-08				PC(18:0_22:5) (n6)	1.679 [1.177 to 2.182]	6.33661e-11
66	LPE(16:0) [sn1]/LPE(18:0) [sn1]	-0.018 [-0.021 to -0.016]	9.4859e-38	LPE(16:0) [sn1]	0.001 [-0.002 to 0.003]	0.70966	4.66233e+25	-0.046 [-0.053 to -0.039]	7.84772e-38	LPE(16:0) [sn1]	-0.005 [-0.012 to 0.002]	0.148457	7.5249e+30	-2.487 [-2.990 to -1.983]	6.03306e-22	LPE(16:0) [sn1]	1.069 [0.584 to 1.553]	1.57516e-05	3.44161
				LPE(18:0) [sn1]	0.009 [0.007 to 0.012]	4.42264e-12				LPE(18:0) [sn1]	0.017 [0.010 to 0.024]	5.90533e-07				LPE(18:0) [sn1]	2.314 [1.839 to 2.789]	2.07634e-21
67	LPE(16:0) [sn2]/LPE(18:0) [sn2]	-0.018 [-0.020 to -0.015]	2.3142e-34	LPE(16:0) [sn2]	0.0004 [-0.002 to 0.003]	0.754096	1.54347e+22	-0.043 [-0.050 to -0.036]	1.03214e-33	LPE(16:0) [sn2]	-0.005 [-0.012 to 0.002]	0.164163	2.29698e+26	-2.492 [-2.993 to -1.990]	3.43547e-22	LPE(16:0) [sn2]	1.009 [0.523 to 1.495]	4.83961e-05	28.9541
				LPE(18:0) [sn2]	0.010 [0.007 to 0.012]	3.5719e-12				LPE(18:0) [sn2]	0.018 [0.011 to 0.024]	2.37081e-07				LPE(18:0) [sn2]	2.278 [1.802 to 2.754]	9.9471e-21
68	LPE(16:0) [sn1]/LPE(18:1) [sn1]	0.013 [0.010 to 0.016]	5.35503e-21	LPE(16:0) [sn1]	0.001 [-0.002 to 0.003]	0.70966	1.15088e+08	0.030 [0.023 to 0.037]	4.26979e-18	LPE(16:0) [sn1]	-0.005 [-0.012 to 0.002]	0.148457	191.335	1.496 [1.003 to 1.989]	2.91288e-09	LPE(16:0) [sn1]	1.069 [0.584 to 1.553]	1.57516e-05	5407.56
				LPE(18:1) [sn1]	-0.010 [-0.013 to -0.008]	6.16302e-13				LPE(18:1) [sn1]	-0.029 [-0.036 to -0.022]	8.16961e-16				LPE(18:1) [sn1]	-0.349 [-0.858 to 0.159]	0.178032
69	LPE(16:0) [sn2]/LPE(18:2) [sn2]	0.015 [0.013 to 0.018]	8.83186e-28	LPE(16:0) [sn2]	0.0004 [-0.002 to 0.003]	0.754096	4.15664e-07	0.034 [0.027 to 0.040]	2.95832e-22	LPE(16:0) [sn2]	-0.005 [-0.012 to 0.002]	0.164163	4.87735e-13	2.747 [2.261 to 3.232]	3.65011e-28	LPE(16:0) [sn2]	1.009 [0.523 to 1.495]	4.83961e-05	2.44101e+08
				LPE(18:2) [sn2]	-0.018 [-0.020 to -0.015]	3.67108e-34				LPE(18:2) [sn2]	-0.044 [-0.051 to -0.037]	1.44288e-34				LPE(18:2) [sn2]	-2.367 [-2.874 to -1.859]	8.90995e-20
70	LPE(18:0) [sn1]/LPE(18:1) [sn1]	0.022 [0.020 to 0.025]	6.37678e-59	LPE(18:0) [sn1]	0.009 [0.007 to 0.012]	4.42264e-12	9.66479e+45	0.053 [0.046 to 0.060]	2.54314e-53	LPE(18:0) [sn1]	0.017 [0.010 to 0.024]	5.90533e-07	3.21241e+37	2.726 [2.241 to 3.212]	9.00125e-28	LPE(18:0) [sn1]	2.314 [1.839 to 2.789]	2.07634e-21	2.30673e+06
				LPE(18:1) [sn1]	-0.010 [-0.013 to -0.008]	6.16302e-13				LPE(18:1) [sn1]	-0.029 [-0.036 to -0.022]	8.16961e-16				LPE(18:1) [sn1]	-0.349 [-0.858 to 0.159]	0.178032
71	LPE(18:0) [sn2]/LPE(18:1) [sn2]	0.022 [0.020 to 0.025]	1.77348e-61	LPE(18:0) [sn2]	0.010 [0.007 to 0.012]	3.5719e-12	8.32823e+43	0.053 [0.046 to 0.059]	3.32606e-55	LPE(18:0) [sn2]	0.018 [0.011 to 0.024]	2.37081e-07	8.65844e+34	2.915 [2.441 to 3.388]	5.45341e-33	LPE(18:0) [sn2]	2.278 [1.802 to 2.754]	9.9471e-21	1.82401e+12
				LPE(18:1) [sn2]	-0.012 [-0.015 to -0.010]	1.477e-17				LPE(18:1) [sn2]	-0.033 [-0.040 to -0.026]	2.87985e-20				LPE(18:1) [sn2]	-0.733 [-1.243 to -0.224]	0.00483038
72	LPE(18:2) [sn2]/LPE(20:4) [sn2]	-0.015 [-0.018 to -0.012]	8.45937e-26	LPE(18:2) [sn2]	-0.018 [-0.020 to -0.015]	3.67108e-34	4.33967e-09	-0.036 [-0.043 to -0.029]	5.43623e-23	LPE(18:2) [sn2]	-0.044 [-0.051 to -0.037]	1.44288e-34	2.65418e-12	-1.872 [-2.383 to -1.361]	8.17424e-13	LPE(18:2) [sn2]	-2.367 [-2.874 to -1.859]	8.90995e-20	1.09e-07
				LPE(20:4) [sn2]	-0.005 [-0.008 to -0.002]	0.000586941				LPE(20:4) [sn2]	-0.015 [-0.022 to -0.008]	2.34259e-05				LPE(20:4) [sn2]	-0.871 [-1.386 to -0.356]	0.000916599
73	LPC(16:0) [sn1]/LPC(18:0) [sn1]	-0.005 [-0.007 to -0.002]	0.000868656	LPC(16:0) [sn1]	0.011 [0.009 to 0.014]	3.32718e-16	8.20799e-15	-0.015 [-0.022 to -0.008]	1.77481e-05	LPC(16:0) [sn1]	0.028 [0.021 to 0.035]	9.18318e-16	3.01473e-15	-0.138 [-0.629 to 0.354]	0.582387	LPC(16:0) [sn1]	3.137 [2.655 to 3.618]	1.15966e-36	1.99122e-36
				LPC(18:0) [sn1]	0.012 [0.009 to 0.014]	7.12992e-18				LPC(18:0) [sn1]	0.031 [0.024 to 0.037]	5.35056e-20				LPC(18:0) [sn1]	2.424 [1.958 to 2.889]	3.70149e-24
74	LPC(16:0) [sn2]/LPC(18:0) [sn2]	-0.001 [-0.004 to 0.001]	0.323096	LPC(16:0) [sn2]	0.011 [0.009 to 0.014]	2.19915e-16	6.80647e-16	-0.010 [-0.017 to -0.003]	0.00465928	LPC(16:0) [sn2]	0.027 [0.021 to 0.034]	1.9573e-15	1.18702e-17	0.950 [0.450 to 1.449]	0.000195471	LPC(16:0) [sn2]	3.033 [2.551 to 3.515]	2.13131e-34	1.09035e-30
				LPC(18:0) [sn2]	0.011 [0.008 to 0.014]	3.78237e-16				LPC(18:0) [sn2]	0.031 [0.024 to 0.037]	5.53064e-20				LPC(18:0) [sn2]	2.052 [1.581 to 2.522]	1.83576e-17
75	LPC(16:0) [sn1]/LPC(18:1) [sn1]	0.028 [0.025 to 0.031]	3.83333e-87	LPC(16:0) [sn1]	0.011 [0.009 to 0.014]	3.32718e-16	7.09066e+63	0.061 [0.055 to 0.068]	8.17438e-68	LPC(16:0) [sn1]	0.028 [0.021 to 0.035]	9.18318e-16	6.60639e+51	4.165 [3.673 to 4.658]	8.31077e-60	LPC(16:0) [sn1]	3.137 [2.655 to 3.618]	1.15966e-36	1.39537e+23
				LPC(18:1) [sn1]	-0.014 [-0.016 to -0.011]	2.71808e-23				LPC(18:1) [sn1]	-0.028 [-0.035 to -0.021]	5.40031e-16				LPC(18:1) [sn1]	-0.893 [-1.381 to -0.406]	0.000334108
76	LPC(16:0) [sn2]/LPC(18:2) [sn2]	0.030 [0.027 to 0.032]	3.00212e-109	LPC(16:0) [sn2]	0.011 [0.009 to 0.014]	2.19915e-16	2.20633e+26	0.068 [0.061 to 0.074]	1.22089e-91	LPC(16:0) [sn2]	0.027 [0.021 to 0.034]	1.9573e-15	1.24023e+25	5.229 [4.770 to 5.688]	1.24876e-104	LPC(16:0) [sn2]	3.033 [2.551 to 3.515]	2.13131e-34	6.82511e+54
				LPC(18:2) [sn2]	-0.027 [-0.029 to -0.024]	6.62366e-83				LPC(18:2) [sn2]	-0.059 [-0.066 to -0.052]	1.51418e-66				LPC(18:2) [sn2]	-3.698 [-4.180 to -3.216]	8.5229e-50
77	LPC(18:0) [sn1]/LPC(18:1) [sn1]	0.031 [0.029 to 0.034]	7.65328e-116	LPC(18:0) [sn1]	0.012 [0.009 to 0.014]	7.12992e-18	3.55152e+92	0.073 [0.066 to 0.079]	7.36282e-100	LPC(18:0) [sn1]	0.031 [0.024 to 0.037]	5.35056e-20	7.26699e+79	4.188 [3.709 to 4.667]	1.05793e-63	LPC(18:0) [sn1]	2.424 [1.958 to 2.889]	3.70149e-24	3.49881e+39
				LPC(18:1) [sn1]	-0.014 [-0.016 to -0.011]	2.71808e-23				LPC(18:1) [sn1]	-0.028 [-0.035 to -0.021]	5.40031e-16				LPC(18:1) [sn1]	-0.893 [-1.381 to -0.406]	0.000334108
78	LPC(18:0) [sn2]/LPC(18:1) [sn2]	0.027 [0.025 to 0.030]	5.82541e-93	LPC(18:0) [sn2]	0.011 [0.008 to 0.014]	3.78237e-16	2.04072e+59	0.065 [0.059 to 0.072]	4.32135e-85	LPC(18:0) [sn2]	0.031 [0.024 to 0.037]	5.53064e-20	4.10058e+61	3.698 [3.229 to 4.167]	1.91572e-52	LPC(18:0) [sn2]	2.052 [1.581 to 2.522]	1.83576e-17	9.5826e+34
				LPC(18:1) [sn2]	-0.017 [-0.020 to -0.014]	1.1888e-33				LPC(18:1) [sn2]	-0.035 [-0.042 to -0.028]	1.772e-23				LPC(18:1) [sn2]	-1.587 [-2.084 to -1.090]	4.26505e-10
79	LPC(18:2) [sn2]/LPC(20:4) [sn2]	-0.030 [-0.032 to -0.027]	4.57244e-97	LPC(18:2) [sn2]	-0.027 [-0.029 to -0.024]	6.62366e-83	1.4486e+14	-0.069 [-0.076 to -0.062]	6.09421e-86	LPC(18:2) [sn2]	-0.059 [-0.066 to -0.052]	1.51418e-66	2.48462e+19	-4.481 [-4.971 to -3.991]	2.44725e-69	LPC(18:2) [sn2]	-3.698 [-4.180 to -3.216]	8.5229e-50	3.48264e+19
				LPC(20:4) [sn2]	0.004 [0.001 to 0.007]	0.00389316				LPC(20:4) [sn2]	0.013 [0.006 to 0.020]	0.000182904				LPC(20:4) [sn2]	1.013 [0.519 to 1.508]	5.90855e-05
80	LPC(20:4) [sn2]/LPC(22:4) [sn2]	0.007 [0.004 to 0.010]	1.66402e-06	LPC(20:4) [sn2]	0.004 [0.001 to 0.007]	0.00389316	2339.61	0.016 [0.009 to 0.023]	7.37681e-06	LPC(20:4) [sn2]	0.013 [0.006 to 0.020]	0.000182904	24.7945	0.897 [0.380 to 1.413]	0.000678338	LPC(20:4) [sn2]	1.013 [0.519 to 1.508]	5.90855e-05	0.0871033
				LPC(22:4) [sn2]	-0.002 [-0.005 to 0.0004]	0.0882407				LPC(22:4) [sn2]	-0.003 [-0.010 to 0.004]	0.409367				LPC(22:4) [sn2]	0.043 [-0.459 to 0.546]	0.865433
81	LPC(20:5) [sn2]/LPC(22:5) [sn2] (n3)	0.015 [0.012 to 0.018]	6.15022e-25	LPC(20:5) [sn2]	0.009 [0.007 to 0.012]	1.99816e-11	3.24893e+13	0.036 [0.029 to 0.043]	3.81322e-24	LPC(20:5) [sn2]	0.024 [0.017 to 0.031]	1.55304e-12	4.07279e+11	2.794 [2.289 to 3.300]	5.57255e-27	LPC(20:5) [sn2]	1.849 [1.369 to 2.329]	5.33738e-14	9.578e+12
				LPC(22:5) [sn2] (n3)	-0.005 [-0.007 to -0.002]	0.000888873				LPC(22:5) [sn2] (n3)	-0.009 [-0.016 to -0.002]	0.00882291				LPC(22:5) [sn2] (n3)	-0.695 [-1.181 to -0.209]	0.00510697
82	LPC(22:5) [sn2] (n3)/LPC(22:6) [sn2]	-0.003 [-0.006 to -0.0001]	0.0440333	LPC(22:5) [sn2] (n3)	-0.005 [-0.007 to -0.002]	0.000888873	0.0201864	-0.005 [-0.012 to 0.002]	0.189036	LPC(22:5) [sn2] (n3)	-0.009 [-0.016 to -0.002]	0.00882291	0.0466731	-0.929 [-1.432 to -0.426]	0.00029577	LPC(22:5) [sn2] (n3)	-0.695 [-1.181 to -0.209]	0.00510697	17.2667
				LPC(22:6) [sn2]	-0.002 [-0.005 to 0.001]	0.199983				LPC(22:6) [sn2]	-0.005 [-0.011 to 0.002]	0.197067				LPC(22:6) [sn2]	0.224 [-0.272 to 0.720]	0.376014
