# Supplementary material for: Alterations in ether lipid metabolism in obesity revealed by systems genomics of multi-omics datasets
Source: PLoS Biol. 2025 Aug 28;23(8):e3003349. doi: 10.1371/journal.pbio.3003349 (PMC12393746; doi:10.1371/journal.pbio.3003349)
Supplement: S6 Table — Linear regression analysis was performed between 82 lipid ratios and various markers of obesity, including sex as the interaction term and adjusting for age, in the AusDiab cohort (n = 10,399). 1Lipid nomenclature is read as follows: letters denote the head group; () brackets denote the sum composition of the lipid measured including total number of carbons and double bonds; [] denote the position of the acyl chain; n3 and n6 denote omega-3 and omega-6 poly-unsaturated fatty acid species; 2SD-change denotes the standard deviation change per unit of waist circumference (WC), body-mass-index (BMI), waist–hip ratio (WHR). 3Interaction p-value denotes whether the associations between each lipid ratio and obesity-marker are statistically different between males and females. 4p-gain was calculated by dividing the lowest p-value among the lipid species used in the ratio by the p-value of the lipid ratio. The p-gain was deemed significant if it exceeded 10 × the number of ratios tested (p-gain >820). (XLSX) [file pbio.3003349.s007.xlsx]

## Sheet: Table S6
S6 Table: Interaction analysis between 82 lipid ratios and markers of obesity in the Australian Diabetes Obesity and Lifestyle Study
		Waist Circumference													Body-Mass Index													Waist-Hip-Ratio
#	Lipid Ratio1	SD-Change per unit WC [UCI + LCI]2 [Male]	p-value [Male]	SD-Change per unit WC [UCI + LCI] [Female]	p-value [Female]	Interaction p-value3	Adjusted Interaction p-value	Lipid Species	SD-Change per unit WC [UCI + LCI] [Male]	p-value [Male]	SD-Change per unit WC [UCI + LCI] [Female]	p-value [Female]	p-gain4 [Male]	p-gain [Female]	SD-Change per unit BMI [UCI + LCI] [Male]	p-value [Male]	SD-Change per unit BMI [UCI + LCI] [Female]	p-value [Female]	Interaction p-value	Adjusted Interaction p-value	Lipid Species	SD-Change per unit BMI [UCI + LCI] [Male]	p-value [Male]	SD-Change per unit BMI [UCI + LCI] [Female]	p-value [Female]	p-gain [Male]	p-gain [Female]	SD-Change per unit WHR [UCI + LCI] [Male]	p-value [Male]	SD-Change per unit WHR [UCI + LCI] [Female]	p-value [Female]	Interaction p-value	Adjusted Interaction p-value	Lipid Species	SD-Change per unit WHR [UCI + LCI] [Male]	p-value [Male]	SD-Change per unit WHR [UCI + LCI] [Female]	p-value [Female]	p-gain [Male]	p-gain [Female]
1	PE/PC	0.012 [0.009 to 0.014]	3.25561e-21	0.008 [0.007 to 0.010]	5.67035e-18	0.0293327	0.0640688	Total PE	0.012 [0.010 to 0.015]	2.47435e-23	0.008 [0.006 to 0.010]	3.90297e-16	0.00760025	4.59335e-14	0.035 [0.028 to 0.042]	4.41561e-24	0.010 [0.006 to 0.015]	8.94951e-06	2.65431e-09	1.37692e-08	Total PE	0.037 [0.031 to 0.044]	1.68639e-27	0.009 [0.005 to 0.014]	3.845e-05	0.000381916	4.29632	2.668 [2.230 to 3.107]	1.35451e-32	2.538 [2.162 to 2.913]	9.77028e-40	0.650392	0.719767	Total PE	2.736 [2.303 to 3.169]	5.63124e-35	2.428 [2.057 to 2.799]	2.04693e-37	0.00415739	209.506
								Total PC	0.008 [0.005 to 0.010]	3.33052e-10	0.003 [0.001 to 0.005]	0.00392015									Total PC	0.025 [0.019 to 0.032]	1.80284e-13	0.003 [-0.002 to 0.007]	0.202044									Total PC	1.648 [1.209 to 2.087]	2.0058e-13	1.044 [0.668 to 1.420]	5.44279e-08
2	Total PE Ether/PE	-0.006 [-0.009 to -0.004]	1.70624e-06	-0.006 [-0.007 to -0.004]	4.81877e-08	0.669937	0.793943	Total PE Ether	-0.010 [-0.011 to -0.009]	0.189747	-0.003 [-0.004 to -0.002]	0.00153878	1.45017e-17	-7.08418e-14	-0.007 [-0.014 to -0.001]	0.0355501	-0.010 [-0.015 to -0.006]	1.87931e-05	0.523477	0.587143	Total PE Ether	0.006 [0.002 to 0.010]	0.0968238	-0.007 [-0.009 to -0.005]	0.00327959	4.74372e-26	2.04597	-1.288 [-1.742 to -0.835]	2.60712e-08	-0.491 [-0.879 to -0.103]	0.0131885	0.00733969	0.0203513	Total PE Ether	-0.359 [-0.591 to -0.126]	0.126	0.141 [-0.058 to 0.340]	0.48	2.15994e-27	1.55206e-35
								Total PE	0.012 [0.010 to 0.015]	2.47435e-23	0.008 [0.006 to 0.010]	3.90297e-16									Total PE	0.037 [0.031 to 0.044]	1.68639e-27	0.009 [0.005 to 0.014]	3.845e-05									Total PE	2.736 [2.303 to 3.169]	5.63124e-35	2.428 [2.057 to 2.799]	2.04693e-37
3	Total PC Ether/PC	-0.016 [-0.018 to -0.013]	2.11672e-36	-0.014 [-0.016 to -0.012]	5.24342e-45	0.193078	0.314225	Total PC Ether	-0.002 [-0.003 to -0.0004]	6.84696e-15	-0.015 [-0.016 to -0.014]	2.25889e-53	3.23469e+21	-1.6423e-51	-0.043 [-0.050 to -0.037]	3.51608e-36	-0.021 [-0.026 to -0.016]	1.17148e-19	6.33998e-08	2.63109e-07	Total PC Ether	-0.020 [-0.024 to -0.017]	1.39838e-08	-0.030 [-0.032 to -0.027]	1.6504e-35	5.1274e+22	1.40882e-16	-3.351 [-3.785 to -2.917]	2.73297e-51	-3.386 [-3.758 to -3.015]	2.19435e-70	0.901125	0.923375	Total PC Ether	-1.952 [-2.180 to -1.720]	1.82e-17	-2.726 [-2.920 to -2.530]	1.74e-43	6.65942e+33	7.92944e+26
								Total PC	0.008 [0.005 to 0.010]	3.33052e-10	0.003 [0.001 to 0.005]	0.00392015									Total PC	0.025 [0.019 to 0.032]	1.80284e-13	0.003 [-0.002 to 0.007]	0.202044									Total PC	1.648 [1.209 to 2.087]	2.0058e-13	1.044 [0.668 to 1.420]	5.44279e-08
4	PE(P)/PE	-0.012 [-0.015 to -0.010]	6.20815e-22	-0.009 [-0.011 to -0.007]	1.62355e-20	0.0556139	0.118358	Total PE(P)	-0.001 [-0.004 to 0.001]	0.353059	-0.003 [-0.005 to -0.001]	0.00220814	0.0398565	-4.27406e-14	-0.030 [-0.037 to -0.023]	7.80756e-18	-0.013 [-0.017 to -0.008]	4.74972e-08	3.8668e-05	0.000103531	Total PE(P)	0.007 [0.0004 to 0.014]	0.0380785	-0.007 [-0.011 to -0.002]	0.00488107	2.15995e-10	809.521	-2.701 [-3.140 to -2.262]	3.23879e-33	-2.146 [-2.522 to -1.769]	7.81868e-29	0.0539486	0.0973421	Total PE(P)	-0.305 [-0.761 to 0.151]	0.189548	0.152 [-0.239 to 0.542]	0.446326	0.0173869	2.618e-09
								Total PE	0.012 [0.010 to 0.015]	2.47435e-23	0.008 [0.006 to 0.010]	3.90297e-16									Total PE	0.037 [0.031 to 0.044]	1.68639e-27	0.009 [0.005 to 0.014]	3.845e-05									Total PE	2.736 [2.303 to 3.169]	5.63124e-35	2.428 [2.057 to 2.799]	2.04693e-37
5	PE(O)/PE	-0.015 [-0.018 to -0.013]	1.7801e-34	-0.013 [-0.015 to -0.011]	6.81479e-38	0.0757357	0.146188	Total PE(O)	-0.007 [-0.009 to -0.004]	3.50952e-07	-0.008 [-0.010 to -0.006]	4.39426e-17	1.39001e+11	-3.47655e-15	-0.039 [-0.046 to -0.032]	3.19959e-29	-0.021 [-0.025 to -0.016]	6.82649e-19	1.1033e-05	3.27051e-05	Total PE(O)	-0.009 [-0.016 to -0.002]	0.0152852	-0.019 [-0.023 to -0.014]	6.36034e-15	52.7065	9317.16	-2.953 [-3.392 to -2.514]	2.32865e-39	-2.603 [-2.979 to -2.227]	1.46113e-41	0.224121	0.326352	Total PE(O)	-0.766 [-1.218 to -0.314]	0.000892622	-0.653 [-1.040 to -0.265]	0.000954945	3.98658e+29	14009.2
								Total PE	0.012 [0.010 to 0.015]	2.47435e-23	0.008 [0.006 to 0.010]	3.90297e-16									Total PE	0.037 [0.031 to 0.044]	1.68639e-27	0.009 [0.005 to 0.014]	3.845e-05									Total PE	2.736 [2.303 to 3.169]	9.28337e-10	2.428 [2.057 to 2.799]	2.04693e-37
6	PC(P)/PC	-0.019 [-0.021 to -0.016]	2.38217e-49	-0.020 [-0.022 to -0.018]	1.32818e-90	0.412395	0.552077	Total PC(P)	-0.012 [-0.015 to -0.010]	2.52436e-21	-0.017 [-0.019 to -0.015]	3.86029e-62	1.05969e+28	-1.9235e-60	-0.046 [-0.053 to -0.039]	1.88277e-38	-0.037 [-0.042 to -0.033]	7.47292e-56	0.0461107	0.0708739	Total PC(P)	-0.025 [-0.032 to -0.018]	5.71896e-13	-0.032 [-0.037 to -0.028]	2.27594e-42	9.57544e+24	3.04559e+13	-3.812 [-4.253 to -3.370]	1.69789e-63	-3.996 [-4.374 to -3.618]	1.39902e-93	0.523291	0.611735	Total PC(P)	-2.430 [-2.877 to -1.984]	1.8817e-26	-2.994 [-3.377 to -2.612]	1.32504e-52	1.10826e+37	9.47118e+40
								Total PC	0.008 [0.005 to 0.010]	3.33052e-10	0.003 [0.001 to 0.005]	0.00392015									Total PC	0.025 [0.019 to 0.032]	1.80284e-13	0.003 [-0.002 to 0.007]	0.202044									Total PC	1.648 [1.209 to 2.087]	2.0058e-13	1.044 [0.668 to 1.420]	5.44279e-08
7	PC(O)/PC	-0.013 [-0.016 to -0.011]	7.01991e-26	-0.015 [-0.017 to -0.013]	5.28214e-51	0.333514	0.477389	Total PC(O)	-0.008 [-0.010 to -0.005]	9.81334e-10	-0.013 [-0.015 to -0.012]	7.85822e-41	4744397305037290	-5.28751e-39	-0.034 [-0.041 to -0.027]	4.63217e-22	-0.026 [-0.031 to -0.022]	5.36845e-29	0.0723544	0.109189	Total PC(O)	-0.016 [-0.023 to -0.009]	9.41553e-06	-0.025 [-0.030 to -0.021]	1.97484e-26	3.89199e+08	367.861	-2.560 [-3.001 to -2.118]	9.05014e-30	-2.969 [-3.347 to -2.591]	6.62107e-53	0.156844	0.250347	Total PC(O)	-1.412 [-1.864 to -0.960]	9.28337e-10	-2.318 [-2.705 to -1.932]	1.2046e-31	2.21632e+16	1.81934e+21
								Total PC	0.008 [0.005 to 0.010]	3.33052e-10	0.003 [0.001 to 0.005]	0.00392015									Total PC	0.025 [0.019 to 0.032]	1.80284e-13	0.003 [-0.002 to 0.007]	0.202044									Total PC	1.648 [1.209 to 2.087]	2.0058e-13	1.044 [0.668 to 1.420]	5.44279e-08
8	TG(O)/TG	-0.014 [-0.016 to -0.011]	3.59665e-27	-0.016 [-0.018 to -0.014]	4.16757e-59	0.134558	0.237624	Total TG(O) [NL]	0.014 [0.012 to 0.017]	1.35015e-28	0.013 [0.011 to 0.015]	3.77085e-38	4.81644e-86	-6.61789e-192	-0.029 [-0.036 to -0.022]	7.86314e-17	-0.030 [-0.034 to -0.025]	1.60049e-36	0.902234	0.913237	Total TG(O) [NL]	0.049 [0.042 to 0.056]	2.39119e-45	0.027 [0.023 to 0.032]	2.82246e-31	1.51244e-101	9.24988e-99	-2.469 [-2.913 to -2.024]	1.73641e-27	-2.799 [-3.180 to -2.419]	1.07523e-46	0.256528	0.35058	Total TG(O) [NL]	2.520 [2.078 to 2.963]	7.96953e-29	2.784 [2.405 to 3.163]	1.27345e-46	1.56281e-86	1.20078e-142
								Total TG [NL]	0.027 [0.025 to 0.030]	1.73231e-112	0.028 [0.026 to 0.030]	1.06463e-193									Total TG [NL]	0.077 [0.071 to 0.084]	1.18925e-117	0.056 [0.051 to 0.060]	1.48043e-134									Total TG [NL]	4.892 [4.474 to 5.311]	2.71366e-113	5.473 [5.114 to 5.831]	1.29111e-188
9	PE(O)/PE(P)	-0.008 [-0.010 to -0.006]	2.20967e-10	-0.008 [-0.010 to -0.006]	2.70478e-17	0.844678	0.910497	Total PE(O)	-0.007 [-0.009 to -0.004]	3.50952e-07	-0.008 [-0.010 to -0.006]	4.39426e-17	1588.26	-5.29032e-15	-0.022 [-0.029 to -0.015]	2.34017e-10	-0.018 [-0.023 to -0.014]	2.94163e-15	0.386003	0.45769	Total PE(O)	-0.009 [-0.016 to -0.002]	0.0152852	-0.019 [-0.023 to -0.014]	6.36034e-15	6.53166e+07	2.16219	-0.726 [-1.167 to -0.284]	0.00128295	-1.143 [-1.521 to -0.765]	3.29945e-09	0.149913	0.248856	Total PE(O)	-0.766 [-1.218 to -0.314]	0.000892622	-0.653 [-1.040 to -0.265]	0.000954945	0.695755	289426
								Total PE(P)	-0.001 [-0.004 to 0.001]	0.353059	-0.003 [-0.005 to -0.001]	0.00220814									Total PE(P)	0.007 [0.0004 to 0.014]	0.0380785	-0.007 [-0.011 to -0.002]	0.00488107									Total PE(P)	-0.305 [-0.761 to 0.151]	0.189548	0.152 [-0.239 to 0.542]	0.446326
10	PC(O)/PC(P)	0.008 [0.006 to 0.011]	9.37538e-11	0.008 [0.006 to 0.010]	6.24719e-16	0.887202	0.932124	Total PC(O)	-0.008 [-0.010 to -0.005]	9.81334e-10	-0.013 [-0.015 to -0.012]	7.85822e-41	2.69255e-11	4.75992e-60	0.018 [0.012 to 0.025]	1.73877e-07	0.017 [0.012 to 0.021]	1.34628e-12	0.696248	0.74088	Total PC(O)	-0.016 [-0.023 to -0.009]	9.41553e-06	-0.025 [-0.030 to -0.021]	1.97484e-26	3.28908e-06	1.69054e-30	1.888 [1.439 to 2.337]	1.93445e-16	1.601 [1.217 to 1.986]	3.73733e-16	0.330656	0.406459	Total PC(O)	-1.412 [-1.864 to -0.960]	9.28337e-10	-2.318 [-2.705 to -1.932]	1.2046e-31	4.79897e+06	3.54542e-37
								Total PC(P)	-0.012 [-0.015 to -0.010]	2.52436e-21	-0.017 [-0.019 to -0.015]	3.86029e-62									Total PC(P)	-0.025 [-0.032 to -0.018]	5.71896e-13	-0.032 [-0.037 to -0.028]	2.27594e-42									Total PC(P)	-2.430 [-2.877 to -1.984]	3.17081e-06	-2.994 [-3.377 to -2.612]	1.32504e-52
11	PC(P)/PE(P)	-0.012 [-0.014 to -0.009]	2.39087e-19	-0.014 [-0.016 to -0.012]	2.29044e-43	0.153749	0.265858	Total PC(P)	-0.012 [-0.015 to -0.010]	2.52436e-21	-0.017 [-0.019 to -0.015]	3.86029e-62	0.0105583	-2.79594e-60	-0.038 [-0.045 to -0.031]	5.03136e-27	-0.026 [-0.030 to -0.021]	7.14196e-28	0.00429626	0.00810431	Total PC(P)	-0.025 [-0.032 to -0.018]	5.71896e-13	-0.032 [-0.037 to -0.028]	2.27594e-42	1.13666e+14	3.18672e-15	-2.226 [-2.670 to -1.782]	1.08216e-22	-3.474 [-3.855 to -3.094]	1.27378e-70	1.83883e-05	8.47904e-05	Total PC(P)	-2.430 [-2.877 to -1.984]	1.8817e-26	-2.994 [-3.377 to -2.612]	1.32504e-52	0.000173884	1.04024e+18
								Total PE(P)	-0.001 [-0.004 to 0.001]	0.353059	-0.003 [-0.005 to -0.001]	0.00220814									Total PE(P)	0.007 [0.0004 to 0.014]	0.0380785	-0.007 [-0.011 to -0.002]	0.00488107									Total PE(P)	-0.305 [-0.761 to 0.151]	0.189548	0.152 [-0.239 to 0.542]	0.446326
12	LPE(P)/PE(P)	-0.009 [-0.012 to -0.007]	6.57386e-13	-0.0001 [-0.002 to 0.002]	0.916588	1.47629e-08	1.11393e-07	Total LPE(P)	-0.009 [-0.012 to -0.007]	2.01295e-12	-0.003 [-0.005 to -0.001]	0.000941119	3.06205	-9.04524	-0.026 [-0.033 to -0.019]	1.84123e-13	-0.003 [-0.007 to 0.002]	0.265282	3.81022e-08	1.66447e-07	Total LPE(P)	-0.014 [-0.021 to -0.007]	5.71875e-05	-0.009 [-0.014 to -0.005]	9.9297e-05	3.10593e+08	0.000374308	-0.888 [-1.335 to -0.441]	9.87384e-05	0.330 [-0.053 to 0.713]	0.0909966	3.25616e-05	0.000131113	Total LPE(P)	-1.069 [-1.518 to -0.620]	3.17081e-06	0.437 [0.052 to 0.822]	0.0260947	0.0321133	0.286766
								Total PE(P)	-0.001 [-0.004 to 0.001]	0.353059	-0.003 [-0.005 to -0.001]	0.00220814									Total PE(P)	0.007 [0.0004 to 0.014]	0.0380785	-0.007 [-0.011 to -0.002]	0.00488107									Total PE(P)	-0.305 [-0.761 to 0.151]	0.189548	0.152 [-0.239 to 0.542]	0.446326
13	LPC(P)/PC(P)	-0.007 [-0.009 to -0.005]	3.08701e-08	0.003 [0.001 to 0.005]	0.00266322	3.56293e-10	3.28582e-09	Total LPC(P)	-0.017 [-0.020 to -0.015]	2.9411e-40	-0.012 [-0.014 to -0.010]	3.25498e-32	9.52734e-33	1.30622e-59	-0.017 [-0.024 to -0.010]	1.39719e-06	0.005 [0.001 to 0.010]	0.0195186	1.0962e-07	4.33262e-07	Total LPC(P)	-0.038 [-0.045 to -0.031]	1.6735e-26	-0.023 [-0.028 to -0.019]	1.07271e-22	1.19776e-20	1.16604e-40	-0.630 [-1.072 to -0.188]	0.0051919	0.907 [0.529 to 1.285]	2.65616e-06	1.14727e-07	7.93526e-07	Total LPC(P)	-2.706 [-3.155 to -2.257]	5.20344e-32	-1.780 [-2.164 to -1.395]	1.35552e-19	1.00222e-29	4.98856e-47
								Total PC(P)	-0.012 [-0.015 to -0.010]	2.52436e-21	-0.017 [-0.019 to -0.015]	3.86029e-62									Total PC(P)	-0.025 [-0.032 to -0.018]	5.71896e-13	-0.032 [-0.037 to -0.028]	2.27594e-42									Total PC(P)	-2.430 [-2.877 to -1.984]	1.8817e-26	-2.994 [-3.377 to -2.612]	1.32504e-52
14	LPC(O)/PC(O)	-0.010 [-0.013 to -0.008]	4.65331e-16	-0.0003 [-0.002 to 0.002]	0.74789	3.51606e-10	3.28582e-09	Total LPC(O)	-0.016 [-0.018 to -0.013]	1.3366e-34	-0.011 [-0.013 to -0.009]	4.56976e-27	2.87237e-19	-2.43732e-37	-0.028 [-0.035 to -0.021]	1.51824e-15	-0.002 [-0.006 to 0.003]	0.469727	4.68613e-10	3.53589e-09	Total LPC(O)	-0.038 [-0.045 to -0.031]	3.1328e-27	-0.021 [-0.026 to -0.017]	2.46676e-19	2.06344e-12	4.20424e-26	-1.108 [-1.559 to -0.656]	1.53181e-06	0.274 [-0.113 to 0.660]	0.165558	3.11185e-06	1.72189e-05	Total LPC(O)	-2.121 [-2.572 to -1.670]	3.77087e-20	-1.553 [-1.939 to -1.166]	3.73852e-15	2.4617e-14	7.27597e-31
								Total PC(O)	-0.008 [-0.010 to -0.005]	9.81334e-10	-0.013 [-0.015 to -0.012]	7.85822e-41									Total PC(O)	-0.016 [-0.023 to -0.009]	9.41553e-06	-0.025 [-0.030 to -0.021]	1.97484e-26									Total PC(O)	-1.412 [-1.864 to -0.960]	9.28337e-10	-2.318 [-2.705 to -1.932]	1.2046e-31
15	LPE/PE	-0.025 [-0.027 to -0.022]	5.03779e-91	-0.014 [-0.016 to -0.012]	2.58519e-49	1.59758e-12	2.20999e-11	Total LPE	-0.013 [-0.016 to -0.011]	3.03753e-25	-0.006 [-0.008 to -0.004]	1.51544e-09	6.02948e+65	-2.79632e-14	-0.069 [-0.076 to -0.063]	7.17771e-95	-0.027 [-0.032 to -0.023]	2.11062e-34	1.02163e-25	8.47957e-24	Total LPE	-0.034 [-0.041 to -0.027]	2.2662e-21	-0.022 [-0.027 to -0.018]	6.52552e-21	2.34949e+67	3.09176e+13	-4.275 [-4.699 to -3.851]	2.32269e-85	-2.562 [-2.926 to -2.199]	4.10134e-43	7.52645e-10	7.80869e-09	Total LPE	-1.321 [-1.775 to -0.868]	1.14711e-08	0.562 [0.174 to 0.951]	0.00453849	2.42444e+50	499089
								Total PE	0.012 [0.010 to 0.015]	2.47435e-23	0.008 [0.006 to 0.010]	3.90297e-16									Total PE	0.037 [0.031 to 0.044]	1.68639e-27	0.009 [0.005 to 0.014]	3.845e-05									Total PE	2.736 [2.303 to 3.169]	5.63124e-35	2.428 [2.057 to 2.799]	2.04693e-37
16	LPC/PC	-0.017 [-0.019 to -0.014]	9.79008e-42	-0.006 [-0.008 to -0.004]	3.53992e-09	8.31517e-13	1.38032e-11	Total LPC	-0.011 [-0.014 to -0.009]	2.23454e-18	-0.004 [-0.006 to -0.002]	0.000205704	2.28246e+23	-0.0361288	-0.039 [-0.046 to -0.033]	7.07302e-31	-0.015 [-0.019 to -0.010]	1.80966e-10	1.27433e-09	8.8141e-09	Total LPC	-0.022 [-0.029 to -0.015]	5.00871e-10	-0.012 [-0.017 to -0.008]	2.36768e-07	2.54889e+17	1308.36	-1.984 [-2.420 to -1.549]	5.0134e-19	-0.035 [-0.408 to 0.338]	0.852515	9.42848e-12	1.95641e-10	Total LPC	-0.873 [-1.325 to -0.420]	0.000157714	0.637 [0.249 to 1.024]	0.00128334	400088	6.38439e-08
								Total PC	0.008 [0.005 to 0.010]	3.33052e-10	0.003 [0.001 to 0.005]	0.00392015									Total PC	0.025 [0.019 to 0.032]	1.80284e-13	0.003 [-0.002 to 0.007]	0.202044									Total PC	1.648 [1.209 to 2.087]	2.0058e-13	1.044 [0.668 to 1.420]	5.44279e-08
17	PE(P-16:0/18:2)/PE(16:0_18:2)	-0.010 [-0.013 to -0.008]	3.00703e-16	-0.008 [-0.010 to -0.006]	2.61973e-14	0.0733826	0.145018	PE(P-16:0/18:2)	-0.004 [-0.007 to -0.002]	0.0013421	-0.004 [-0.006 to -0.002]	0.000149936	179628	-3.89899e-06	-0.023 [-0.030 to -0.016]	3.18335e-11	-0.010 [-0.015 to -0.006]	1.47588e-05	0.00189362	0.00392926	PE(P-16:0/18:2)	-0.003 [-0.010 to 0.004]	0.436272	-0.009 [-0.013 to -0.004]	0.000320609	1.05317	21.7232	-2.482 [-2.927 to -2.038]	1.03117e-27	-1.789 [-2.170 to -1.408]	3.98516e-20	0.0174658	0.03918	PE(P-16:0/18:2)	-1.000 [-1.457 to -0.544]	1.77252e-05	-0.139 [-0.531 to 0.252]	0.484828	2.09655e+09	0.106339
								PE(16:0_18:2)	0.008 [0.006 to 0.011]	5.40146e-11	0.005 [0.004 to 0.007]	2.9525e-08									PE(16:0_18:2)	0.023 [0.016 to 0.030]	3.35261e-11	0.005 [0.0004 to 0.010]	0.0320244									PE(16:0_18:2)	1.983 [1.539 to 2.426]	2.16189e-18	1.830 [1.451 to 2.210]	4.2378e-21
18	PE(P-16:0/20:4)/PE(16:0_20:4)	-0.002 [-0.004 to 0.001]	0.128403	-0.0003 [-0.002 to 0.002]	0.770596	0.302808	0.449005	PE(P-16:0/20:4)	0.008 [0.005 to 0.010]	2.77426e-09	0.005 [0.004 to 0.007]	5.82281e-08	1.22471e-09	-0.000201362	0.002 [-0.005 to 0.008]	0.65916	0.0062 [0.002 to 0.011]	0.00856607	0.272034	0.352795	PE(P-16:0/20:4)	0.031 [0.024 to 0.038]	7.27398e-18	0.013 [0.008 to 0.018]	7.11162e-08	1.10352e-17	8.30209e-06	-1.148 [-1.593 to -0.703]	4.29176e-07	-0.542 [-0.923 to -0.161]	0.0053496	0.0376174	0.0726104	PE(P-16:0/20:4)	0.973 [0.518 to 1.427]	2.77561e-05	1.203 [0.814 to 1.593]	1.44617e-09	1.09906e-13	2.8444e-13
								PE(16:0_20:4)	0.008 [0.006 to 0.011]	1.57256e-10	0.005 [0.003 to 0.006]	5.05168e-06									PE(16:0_20:4)	0.022 [0.015 to 0.028]	6.70089e-10	0.003 [-0.002 to 0.007]	0.262572									PE(16:0_20:4)	2.071 [1.629 to 2.513]	4.71691e-20	1.542 [1.164 to 1.920]	1.52164e-15
19	PE(P-16:0/22:6)/PE(16:0_22:6)	-0.003 [-0.006 to -0.001]	0.00667614	-0.001 [-0.003 to 0.001]	0.186947	0.179382	0.297774	PE(P-16:0/22:6)	0.006 [0.004 to 0.009]	3.88252e-07	-0.004 [-0.006 to -0.002]	0.000113058	4.14362e-06	-0.0877699	-0.007 [-0.014 to -0.001]	0.0311072	0.005 [0.0002 to 0.009]	0.0390117	0.00327021	0.00631227	PE(P-16:0/22:6)	0.028 [0.021 to 0.035]	8.26433e-16	-0.008 [-0.013 to -0.004]	0.00051444	2.65673e-14	0.00168735	-1.390 [-1.827 to -0.952]	4.93419e-10	-1.048 [-1.422 to -0.673]	4.35233e-08	0.232921	0.333318	PE(P-16:0/22:6)	0.949 [0.502 to 1.397]	3.26579e-05	0.036 [-0.347 to 0.420]	0.852721	8.82901e-07	12.4885
								PE(16:0_22:6)	0.007 [0.004 to 0.009]	2.76634e-08	-0.001 [-0.003 to 0.001]	0.228079									PE(16:0_22:6)	0.023 [0.017 to 0.030]	5.23902e-12	-0.009 [-0.013 to -0.005]	6.58266e-05									PE(16:0_22:6)	1.767 [1.341 to 2.192]	4.3564e-16	0.932 [0.568 to 1.296]	5.4354e-07
20	PE(P-18:0/18:2)/PE(18:0_18:2)	-0.021 [-0.024 to -0.019]	5.25187e-63	-0.019 [-0.021 to -0.018]	9.47727e-87	0.282131	0.433645	PE(P-18:0/18:2)	-0.010 [-0.012 to -0.007]	3.48276e-14	-0.010 [-0.012 to -0.008]	1.47945e-22	4.7512e+27	-5.84021e-43	-0.057 [-0.064 to -0.050]	2.10515e-60	-0.037 [-0.041 to -0.032]	3.9018e-55	7.64371e-07	2.64345e-06	PE(P-18:0/18:2)	-0.021 [-0.028 to -0.014]	1.9238e-09	-0.023 [-0.028 to -0.018]	6.37225e-22	1.77937e+20	4.29122e+32	-3.969 [-4.407 to -3.531]	1.46467e-69	-3.715 [-4.090 to -3.340]	1.87313e-82	0.37573	0.445509	PE(P-18:0/18:2)	-1.679 [-2.135 to -1.224]	5.3528e-13	-0.948 [-1.339 to -0.558]	1.92584e-06	8.57668e+26	5183633443622155
								PE(18:0_18:2)	0.016 [0.013 to 0.018]	2.49527e-35	0.014 [0.012 to 0.016]	1.13391e-44									PE(18:0_18:2)	0.046 [0.040 to 0.053]	3.74584e-40	0.023 [0.018 to 0.027]	1.67435e-22									PE(18:0_18:2)	3.090 [2.649 to 3.530]	1.2562e-42	3.347 [2.969 to 3.724]	9.70964e-67
21	PE(P-18:0/20:4)/PE(18:0_20:4)	-0.013 [-0.016 to -0.011]	2.06693e-25	-0.012 [-0.014 to -0.010]	1.39367e-32	0.356587	0.493279	PE(P-18:0/20:4)	0.001 [-0.002 to 0.003]	0.65896	-0.001 [-0.003 to 0.001]	0.311086	2.81063e-13	-9.18678e-39	-0.033 [-0.040 to -0.026]	2.91358e-21	-0.018 [-0.023 to -0.014]	3.23292e-15	0.000493326	0.00116989	PE(P-18:0/20:4)	0.008 [0.001 to 0.015]	0.0187703	-0.001 [-0.006 to 0.004]	0.622166	1.45489e-20	5.33866e-05	-2.731 [-3.171 to -2.291]	7.8554e-34	-2.375 [-2.752 to -1.998]	7.97262e-35	0.21764	0.322573	PE(P-18:0/20:4)	-0.027 [-0.483 to 0.429]	0.90737	0.190 [-0.200 to 0.581]	0.33967	2.66946e-14	5.87811e-21
								PE(18:0_20:4)	0.016 [0.014 to 0.019]	5.80938e-38	0.013 [0.011 to 0.015]	1.07471e-40									PE(18:0_20:4)	0.046 [0.040 to 0.053]	4.23894e-41	0.021 [0.016 to 0.025]	1.72595e-19									PE(18:0_20:4)	3.226 [2.791 to 3.662]	2.09696e-47	2.989 [2.616 to 3.361]	4.6864e-55
22	PE(P-18:0/22:6)/PE(18:0_22:6)	-0.024 [-0.026 to -0.021]	2.4983e-82	-0.019 [-0.021 to -0.018]	7.37177e-92	0.00667949	0.0178838	PE(P-18:0/22:6)	-0.006 [-0.008 to -0.003]	7.67664e-06	-0.011 [-0.013 to -0.009]	2.10321e-30	6.07775e+24	-1.05241e-34	-0.065 [-0.072 to -0.059]	1.21075e-82	-0.037 [-0.041 to -0.032]	1.12511e-58	1.39906e-12	1.65888e-11	PE(P-18:0/22:6)	-0.006 [-0.012 to 0.001]	0.115113	-0.026 [-0.030 to -0.021]	3.18697e-27	2.05045e+10	2.83259e+31	-4.290 [-4.717 to -3.864]	5.94134e-85	-3.668 [-4.033 to -3.303]	1.20677e-84	0.026074	0.0554907	PE(P-18:0/22:6)	-0.994 [-1.444 to -0.545]	1.4551e-05	-0.996 [-1.381 to -0.611]	3.96611e-07	7.63603e+23	1.50251e+27
								PE(18:0_22:6)	0.019 [0.017 to 0.022]	1.5184e-57	0.012 [0.010 to 0.014]	2.04716e-36									PE(18:0_22:6)	0.060 [0.053 to 0.066]	2.48259e-72	0.020 [0.016 to 0.024]	2.99683e-19									PE(18:0_22:6)	3.539 [3.121 to 3.956]	4.53682e-61	2.936 [2.578 to 3.294]	1.81318e-57
23	PE(P-18:0/22:5) (n3)/PE(18:0_22:5) (n3)	-0.017 [-0.020 to -0.015]	2.70522e-42	-0.016 [-0.018 to -0.014]	2.55438e-57	0.344055	0.484009	PE(P-18:0/22:5) (n3)	-0.006 [-0.009 to -0.004]	2.25316e-06	-0.00001 [-0.002 to 0.002]	0.992786	5.07446e+14	-4.93099e-59	-0.047 [-0.054 to -0.040]	1.98447e-41	-0.027 [-0.032 to -0.022]	4.77277e-31	1.80753e-06	6.00099e-06	PE(P-18:0/22:5) (n3)	-0.009 [-0.016 to -0.002]	0.00814969	-0.002 [-0.006 to 0.003]	0.455595	2.68183e+07	4.02532	-3.448 [-3.884 to -3.012]	1.48822e-53	-3.394 [-3.767 to -3.020]	6.85923e-70	0.850016	0.881892	PE(P-18:0/22:5) (n3)	-0.889 [-1.340 to -0.437]	0.000114313	0.571 [0.184 to 0.957]	0.00381602	7.25436e+12	7.3615e-22
								PE(18:0_22:5) (n3)	0.014 [0.011 to 0.016]	1.37275e-27	0.016 [0.014 to 0.018]	7.71867e-61									PE(18:0_22:5) (n3)	0.042 [0.036 to 0.049]	5.32202e-34	0.027 [0.022 to 0.031]	1.92119e-30									PE(18:0_22:5) (n3)	2.984 [2.548 to 3.419]	1.07961e-40	3.893 [3.520 to 4.266]	5.04942e-91
24	PE(O-16:0/18:2)/PE(P-16:0/18:2)	-0.011 [-0.014 to -0.009]	3.88476e-19	-0.014 [-0.016 to -0.012]	1.4205e-45	0.0897481	0.169298	PE(O-16:0/18:2)	-0.012 [-0.015 to -0.010]	1.98648e-22	-0.014 [-0.016 to -0.012]	1.12207e-46	0.000511353	-8.05925e-45	-0.031 [-0.038 to -0.024]	4.22555e-19	-0.029 [-0.034 to -0.025]	6.03751e-36	0.663098	0.714768	PE(O-16:0/18:2)	-0.027 [-0.034 to -0.020]	1.48127e-14	-0.030 [-0.035 to -0.026]	6.49813e-38	35055.1	0.0107629	-1.379 [-1.820 to -0.937]	9.96302e-10	-2.138 [-2.517 to -1.760]	2.41697e-28	0.00876686	0.0234726	PE(O-16:0/18:2)	-1.921 [-2.369 to -1.473]	4.55449e-17	-1.818 [-2.201 to -1.434]	1.79911e-20	4.5714e-08	7.44369e+07
								PE(P-16:0/18:2)	-0.004 [-0.007 to -0.002]	0.0013421	-0.004 [-0.006 to -0.002]	0.000149936									PE(P-16:0/18:2)	-0.003 [-0.010 to 0.004]	0.436272	-0.009 [-0.013 to -0.004]	0.000320609									PE(P-16:0/18:2)	-1.000 [-1.457 to -0.544]	1.77252e-05	-0.139 [-0.531 to 0.252]	0.484828
25	PE(O-16:0/20:4)/PE(P-16:0/20:4)	-0.014 [-0.016 to -0.011]	9.50715e-28	-0.014 [-0.016 to -0.012]	5.35674e-46	0.878245	0.932124	PE(O-16:0/20:4)	-0.004 [-0.006 to -0.001]	0.00258555	-0.006 [-0.008 to -0.004]	3.35847e-09	2.91807e+18	-2.4177e-07	-0.037 [-0.044 to -0.031]	1.15345e-27	-0.031 [-0.035 to -0.026]	4.93207e-40	0.0941467	0.139539	PE(O-16:0/20:4)	-0.003 [-0.010 to 0.004]	0.446468	-0.012 [-0.017 to -0.008]	1.81024e-07	6.30631e+09	1.44191e+32	-1.557 [-1.997 to -1.117]	4.19352e-12	-1.894 [-2.270 to -1.517]	8.26792e-23	0.242677	0.341393	PE(O-16:0/20:4)	-0.367 [-0.820 to 0.085]	0.111792	-0.430 [-0.817 to -0.042]	0.0297477	6.61881e+06	1.74914e+13
								PE(P-16:0/20:4)	0.008 [0.005 to 0.010]	2.77426e-09	0.005 [0.004 to 0.007]	5.82281e-08									PE(P-16:0/20:4)	0.031 [0.024 to 0.038]	7.27398e-18	0.013 [0.008 to 0.018]	7.11162e-08									PE(P-16:0/20:4)	0.973 [0.518 to 1.427]	2.77561e-05	1.203 [0.814 to 1.593]	1.44617e-09
26	PE(O-16:0/22:6)/PE(P-16:0/22:6)	-0.015 [-0.017 to -0.012]	8.27356e-31	-0.010 [-0.012 to -0.008]	9.74009e-25	0.00456376	0.012895	PE(O-16:0/22:6)	-0.003 [-0.005 to -0.0001]	0.0447234	-0.009 [-0.011 to -0.007]	1.08873e-20	4.69269e+23	-1.06688e-18	-0.036 [-0.043 to -0.029]	4.15627e-25	-0.024 [-0.028 to -0.019]	4.27115e-24	0.00299867	0.00592594	PE(O-16:0/22:6)	0.005 [-0.002 to 0.012]	0.178032	-0.021 [-0.026 to -0.016]	5.66878e-19	1.9884e+09	132723	-1.862 [-2.311 to -1.414]	4.21403e-16	-1.231 [-1.615 to -0.847]	3.37003e-10	0.0317603	0.0642952	PE(O-16:0/22:6)	-0.208 [-0.658 to 0.241]	0.36368	-0.672 [-1.057 to -0.287]	0.000628653	7.7498e+10	1.86542e+06
								PE(P-16:0/22:6)	0.006 [0.004 to 0.009]	3.88252e-07	-0.004 [-0.006 to -0.002]	0.000113058									PE(P-16:0/22:6)	0.028 [0.021 to 0.035]	8.26433e-16	-0.008 [-0.013 to -0.004]	0.00051444									PE(P-16:0/22:6)	0.949 [0.502 to 1.397]	3.26579e-05	0.036 [-0.347 to 0.420]	0.852721
27	PE(O-18:0/20:4)/PE(P-18:0/20:4)	-0.008 [-0.010 to -0.005]	1.02604e-09	-0.008 [-0.010 to -0.006]	1.11115e-15	0.911655	0.945842	PE(O-18:0/20:4)	-0.006 [-0.009 to -0.003]	3.38967e-06	-0.008 [-0.010 to -0.006]	5.57336e-14	3303.65	-7.0457e-12	-0.025 [-0.031 to -0.018]	1.5096e-12	-0.018 [-0.022 to -0.013]	2.62584e-14	0.101788	0.144449	PE(O-18:0/20:4)	-0.013 [-0.020 to -0.006]	0.000185395	-0.016 [-0.021 to -0.011]	1.84991e-11	1.2281e+08	704.504	-0.941 [-1.385 to -0.498]	3.18319e-05	-1.239 [-1.619 to -0.859]	1.68088e-10	0.306247	0.385129	PE(O-18:0/20:4)	-0.814 [-1.266 to -0.363]	0.00041228	-0.872 [-1.259 to -0.485]	1.00371e-05	12.9518	59713.3
								PE(P-18:0/20:4)	0.001 [-0.002 to 0.003]	0.65896	-0.001 [-0.003 to 0.001]	0.311086									PE(P-18:0/20:4)	0.008 [0.001 to 0.015]	0.0187703	-0.001 [-0.006 to 0.004]	0.622166									PE(P-18:0/20:4)	-0.027 [-0.483 to 0.429]	0.90737	0.190 [-0.200 to 0.581]	0.33967
28	PE(O-18:0/22:6)/PE(P-18:0/22:6)	-0.002 [-0.005 to 0.0004]	0.0935464	-0.002 [-0.004 to 0.0001]	0.0687824	0.835977	0.910497	PE(O-18:0/22:6)	-0.008 [-0.010 to -0.005]	3.43491e-09	-0.013 [-0.015 to -0.011]	2.13528e-40	3.67188e-08	-1.17423e-37	-0.009 [-0.016 to -0.002]	0.013338	-0.004 [-0.009 to 0.0002]	0.0608053	0.311535	0.391779	PE(O-18:0/22:6)	-0.012 [-0.019 to -0.005]	0.000535548	-0.030 [-0.034 to -0.025]	9.80866e-37	0.0401522	1.61313e-35	-0.117 [-0.566 to 0.331]	0.608044	-0.437 [-0.822 to -0.053]	0.0256385	0.276515	0.354607	PE(O-18:0/22:6)	-1.120 [-1.568 to -0.672]	9.67305e-07	-1.355 [-1.738 to -0.971]	4.71519e-12	1.59085e-06	1.83911e-10
								PE(P-18:0/22:6)	-0.006 [-0.008 to -0.003]	7.67664e-06	-0.011 [-0.013 to -0.009]	2.10321e-30									PE(P-18:0/22:6)	-0.006 [-0.012 to 0.001]	0.115113	-0.026 [-0.030 to -0.021]	3.18697e-27									PE(P-18:0/22:6)	-0.994 [-1.444 to -0.545]	1.4551e-05	-0.996 [-1.381 to -0.611]	3.96611e-07
29	PC(P-16:0/18:2)/PE(P-16:0/18:2)	-0.015 [-0.018 to -0.013]	3.76287e-34	-0.020 [-0.022 to -0.018]	6.46526e-91	0.00342264	0.0101457	PC(P-16:0/18:2)	-0.020 [-0.023 to -0.018]	2.83682e-60	-0.024 [-0.026 to -0.023]	2.56164e-139	7.53897e-27	-1.29072e-137	-0.045 [-0.051 to -0.038]	3.927e-38	-0.039 [-0.043 to -0.034]	4.36195e-62	0.148367	0.205241	PC(P-16:0/18:2)	-0.048 [-0.055 to -0.041]	3.63443e-44	-0.049 [-0.054 to -0.045]	2.51188e-99	9.25497e-07	5.75861e-38	-2.689 [-3.126 to -2.253]	2.32011e-33	-4.046 [-4.419 to -3.672]	9.07198e-98	2.18295e-06	1.29418e-05	PC(P-16:0/18:2)	-3.898 [-4.332 to -3.464]	2.1384e-68	-4.205 [-4.577 to -3.834]	1.76455e-106	9.2168e-36	1.94506e-09
								PE(P-16:0/18:2)	-0.004 [-0.007 to -0.002]	0.0013421	-0.004 [-0.006 to -0.002]	0.000149936									PE(P-16:0/18:2)	-0.003 [-0.010 to 0.004]	0.436272	-0.009 [-0.013 to -0.004]	0.000320609									PE(P-16:0/18:2)	-1.000 [-1.457 to -0.544]	1.77252e-05	-0.139 [-0.531 to 0.252]	0.484828
30	PC(P-16:0/20:4)/PE(P-16:0/20:4)	-0.011 [-0.013 to -0.008]	2.32828e-17	-0.011 [-0.013 to -0.009]	5.56682e-28	0.953488	0.96778	PC(P-16:0/20:4)	-0.0005 [-0.003 to 0.002]	0.726944	-0.004 [-0.006 to -0.002]	0.000309624	1.19155e+08	-5.26351e-06	-0.037 [-0.044 to -0.030]	1.49686e-25	-0.023 [-0.028 to -0.019]	8.20305e-23	0.00130993	0.00286116	PC(P-16:0/20:4)	0.005 [-0.002 to 0.012]	0.179334	-0.006 [-0.011 to -0.001]	0.0123263	4.8595e+07	8.66948e+14	-1.751 [-2.202 to -1.300]	3.10719e-14	-2.429 [-2.815 to -2.042]	1.29681e-34	0.0219936	0.0480387	PC(P-16:0/20:4)	-0.436 [-0.892 to 0.020]	0.0610702	-0.808 [-1.199 to -0.417]	5.09292e-05	8.93284e+08	1.11518e+25
								PE(P-16:0/20:4)	0.008 [0.005 to 0.010]	2.77426e-09	0.005 [0.004 to 0.007]	5.82281e-08									PE(P-16:0/20:4)	0.031 [0.024 to 0.038]	7.27398e-18	0.013 [0.008 to 0.018]	7.11162e-08									PE(P-16:0/20:4)	0.973 [0.518 to 1.427]	2.77561e-05	1.203 [0.814 to 1.593]	1.44617e-09
31	PC(P-16:0/22:6)/PE(P-16:0/22:6)	-0.022 [-0.025 to -0.020]	2.08614e-68	-0.013 [-0.015 to -0.011]	2.2047e-41	1.82056e-08	1.25922e-07	PC(P-16:0/22:6)	-0.008 [-0.011 to -0.006]	2.11255e-11	-0.013 [-0.015 to -0.011]	3.8366e-37	1.01266e+57	-2.87863e-35	-0.057 [-0.064 to -0.051]	3.79025e-60	-0.025 [-0.030 to -0.021]	1.77567e-27	2.88286e-14	3.98796e-13	PC(P-16:0/22:6)	-0.011 [-0.018 to -0.004]	0.00226031	-0.025 [-0.029 to -0.020]	2.98178e-26	2.18042e+44	16.7925	-3.906 [-4.349 to -3.464]	3.78836e-66	-2.699 [-3.078 to -2.320]	6.78082e-44	3.22049e-05	0.000131113	PC(P-16:0/22:6)	-1.675 [-2.120 to -1.230]	1.65375e-13	-1.761 [-2.142 to -1.380]	1.49507e-19	4.36533e+52	2.20486e+24
								PE(P-16:0/22:6)	0.006 [0.004 to 0.009]	3.88252e-07	-0.004 [-0.006 to -0.002]	0.000113058									PE(P-16:0/22:6)	0.028 [0.021 to 0.035]	8.26433e-16	-0.008 [-0.013 to -0.004]	0.00051444									PE(P-16:0/22:6)	0.949 [0.502 to 1.397]	3.26579e-05	0.036 [-0.347 to 0.420]	0.852721
32	PC(P-18:0/18:2)/PE(P-18:0/18:2)	-0.014 [-0.017 to -0.012]	1.47887e-29	-0.021 [-0.023 to -0.020]	6.90099e-105	3.74245e-06	1.82719e-05	PC(P-18:0/18:2)	-0.022 [-0.024 to -0.019]	1.86131e-69	-0.028 [-0.030 to -0.026]	1.29528e-176	1.2586e-40	-6.0495e-175	-0.041 [-0.048 to -0.035]	6.24713e-33	-0.041 [-0.046 to -0.036]	3.72876e-69	0.919432	0.919432	PC(P-18:0/18:2)	-0.056 [-0.063 to -0.049]	8.98766e-60	-0.057 [-0.062 to -0.053]	5.98818e-135	1.43869e-27	1.60595e-66	-2.606 [-3.042 to -2.169]	1.93695e-31	-4.372 [-4.746 to -3.998]	1.84814e-113	7.07125e-10	7.80869e-09	PC(P-18:0/18:2)	-3.876 [-4.312 to -3.440]	4.64668e-67	-4.502 [-4.875 to -4.129]	2.70442e-120	2.39896e-36	1.46332e-07
								PE(P-18:0/18:2)	-0.010 [-0.012 to -0.007]	3.48276e-14	-0.010 [-0.012 to -0.008]	1.47945e-22									PE(P-18:0/18:2)	-0.021 [-0.028 to -0.014]	1.9238e-09	-0.023 [-0.028 to -0.018]	6.37225e-22									PE(P-18:0/18:2)	-1.679 [-2.135 to -1.224]	5.3528e-13	-0.948 [-1.339 to -0.558]	1.92584e-06
33	PC(P-18:0/20:4)/PE(P-18:0/20:4)	-0.006 [-0.009 to -0.004]	1.20987e-06	-0.008 [-0.010 to -0.006]	3.30334e-16	0.229327	0.366041	PC(P-18:0/20:4)	-0.004 [-0.007 to -0.002]	0.00169356	-0.008 [-0.010 to -0.006]	8.50998e-14	1399.79	-1.02924e-11	-0.021 [-0.028 to -0.014]	1.88643e-09	-0.018 [-0.023 to -0.013]	9.71412e-14	0.399216	0.46669	PC(P-18:0/20:4)	-0.006 [-0.013 to 0.001]	0.100562	-0.015 [-0.020 to -0.010]	3.5882e-10	9.95016e+06	3693.8	-1.198 [-1.651 to -0.744]	2.30534e-07	-1.956 [-2.345 to -1.568]	7.08578e-23	0.0107897	0.0263396	PC(P-18:0/20:4)	-0.945 [-1.400 to -0.489]	4.78604e-05	-1.251 [-1.641 to -0.862]	3.27596e-10	207.607	4.62329e+12
								PE(P-18:0/20:4)	0.001 [-0.002 to 0.003]	0.65896	-0.001 [-0.003 to 0.001]	0.311086									PE(P-18:0/20:4)	0.008 [0.001 to 0.015]	0.0187703	-0.001 [-0.006 to 0.004]	0.622166									PE(P-18:0/20:4)	-0.027 [-0.483 to 0.429]	0.90737	0.190 [-0.200 to 0.581]	0.33967
34	PC(P-18:0/22:6)/PE(P-18:0/22:6)	-0.020 [-0.023 to -0.018]	6.05075e-58	-0.014 [-0.016 to -0.012]	5.44764e-44	2.76546e-05	0.000109301	PC(P-18:0/22:6)	-0.017 [-0.020 to -0.015]	8.83477e-44	-0.019 [-0.021 to -0.017]	4.22753e-86	1.46011e+14	-3.06173e-84	-0.054 [-0.061 to -0.047]	1.26555e-52	-0.027 [-0.031 to -0.022]	6.47895e-30	1.52772e-10	1.40889e-09	PC(P-18:0/22:6)	-0.036 [-0.043 to -0.029]	1.27143e-25	-0.040 [-0.045 to -0.036]	2.17195e-68	1.00464e+27	3.35231e-39	-3.629 [-4.073 to -3.186]	3.20377e-57	-2.930 [-3.310 to -2.550]	4.30319e-51	0.0161491	0.0372327	PC(P-18:0/22:6)	-3.036 [-3.473 to -2.599]	7.18617e-42	-2.642 [-3.016 to -2.268]	3.72232e-43	2.24304e+15	8.65015e+07
								PE(P-18:0/22:6)	-0.006 [-0.008 to -0.003]	7.67664e-06	-0.011 [-0.013 to -0.009]	2.10321e-30									PE(P-18:0/22:6)	-0.006 [-0.012 to 0.001]	0.115113	-0.026 [-0.030 to -0.021]	3.18697e-27									PE(P-18:0/22:6)	-0.994 [-1.444 to -0.545]	1.4551e-05	-0.996 [-1.381 to -0.611]	3.96611e-07
35	PC(P-16:0/18:3)/PE(P-16:0/18:3)	-0.011 [-0.014 to -0.009]	3.06516e-18	-0.014 [-0.016 to -0.012]	4.80743e-45	0.0675699	0.136788	PC(P-16:0/18:3)	-0.015 [-0.017 to -0.012]	5.67515e-31	-0.018 [-0.020 to -0.016]	2.36719e-69	1.8515e-13	-1.66851e-67	-0.033 [-0.040 to -0.026]	4.87142e-20	-0.026 [-0.030 to -0.021]	6.53559e-27	0.102681	0.144449	PC(P-16:0/18:3)	-0.038 [-0.044 to -0.031]	1.28726e-26	-0.035 [-0.040 to -0.031]	1.35713e-50	2.64248e-07	2.07653e-24	-2.287 [-2.735 to -1.838]	2.18713e-23	-3.206 [-3.590 to -2.821]	2.48494e-59	0.00179378	0.00551421	PC(P-16:0/18:3)	-2.708 [-3.155 to -2.262]	2.3384e-32	-3.098 [-3.480 to -2.715]	4.75007e-56	1.06917e-09	1911.55
								PE(P-16:0/18:3)	-0.003 [-0.005 to -0.0003]	0.02929	-0.003 [-0.005 to -0.001]	0.0090718									PE(P-16:0/18:3)	-0.004 [-0.011 to 0.003]	0.302407	-0.008 [-0.013 to -0.003]	0.00090822									PE(P-16:0/18:3)	-0.319 [-0.775 to 0.137]	0.170564	0.158 [-0.233 to 0.549]	0.428408
36	PE(P-16:0/18:2)/PE(P-16:0/20:4)	-0.014 [-0.017 to -0.012]	1.07059e-27	-0.011 [-0.013 to -0.009]	5.91251e-28	0.0581347	0.120629	PE(P-16:0/18:2)	-0.004 [-0.007 to -0.002]	0.0013421	-0.004 [-0.006 to -0.002]	0.000149936	2.59133e+18	-5.27917e-06	-0.040 [-0.047 to -0.033]	1.58383e-29	-0.025 [-0.030 to -0.021]	1.14354e-26	0.000597826	0.00137832	PE(P-16:0/18:2)	-0.003 [-0.010 to 0.004]	0.436272	-0.009 [-0.013 to -0.004]	0.000320609	4.59265e+11	6.21896e+18	-2.321 [-2.774 to -1.869]	1.06472e-23	-1.603 [-1.990 to -1.215]	5.72464e-16	0.0153772	0.0364658	PE(P-16:0/18:2)	-1.000 [-1.457 to -0.544]	1.77252e-05	-0.139 [-0.531 to 0.252]	0.484828	1.66478e+18	2.52622e+06
								PE(P-16:0/20:4)	0.008 [0.005 to 0.010]	2.77426e-09	0.005 [0.004 to 0.007]	5.82281e-08									PE(P-16:0/20:4)	0.031 [0.024 to 0.038]	7.27398e-18	0.013 [0.008 to 0.018]	7.11162e-08									PE(P-16:0/20:4)	0.973 [0.518 to 1.427]	2.77561e-05	1.203 [0.814 to 1.593]	1.44617e-09
37	PE(P-18:0/18:2)/PE(P-18:0/20:4)	-0.012 [-0.014 to -0.009]	2.72385e-19	-0.010 [-0.012 to -0.008]	2.19144e-22	0.264416	0.414086	PE(P-18:0/18:2)	-0.010 [-0.012 to -0.007]	3.48276e-14	-0.010 [-0.012 to -0.008]	1.47945e-22	127862	-1.50503e-20	-0.034 [-0.041 to -0.027]	2.8374e-21	-0.024 [-0.029 to -0.020]	2.10003e-24	0.0284435	0.0462903	PE(P-18:0/18:2)	-0.021 [-0.028 to -0.014]	1.9238e-09	-0.023 [-0.028 to -0.018]	6.37225e-22	6.78016e+11	303.437	-1.841 [-2.295 to -1.387]	2.15737e-15	-1.279 [-1.668 to -0.890]	1.21514e-10	0.0592678	0.104664	PE(P-18:0/18:2)	-1.679 [-2.135 to -1.224]	5.3528e-13	-0.948 [-1.339 to -0.558]	1.92584e-06	248.117	15848.7
								PE(P-18:0/20:4)	0.001 [-0.002 to 0.003]	0.65896	-0.001 [-0.003 to 0.001]	0.311086									PE(P-18:0/20:4)	0.008 [0.001 to 0.015]	0.0187703	-0.001 [-0.006 to 0.004]	0.622166									PE(P-18:0/20:4)	-0.027 [-0.483 to 0.429]	0.90737	0.190 [-0.200 to 0.581]	0.33967
38	PE(P-16:0/20:4)/PE(P-16:0/22:4)	0.007 [0.004 to 0.009]	2.53427e-07	0.002 [0.0005 to 0.004]	0.0145705	0.00950029	0.0231919	PE(P-16:0/20:4)	0.008 [0.005 to 0.010]	2.77426e-09	0.005 [0.004 to 0.007]	5.82281e-08	0.010947	2.37392e-05	0.027 [0.020 to 0.034]	1.22046e-14	0.008 [0.003 to 0.013]	0.000641422	6.33268e-06	1.94671e-05	PE(P-16:0/20:4)	0.031 [0.024 to 0.038]	7.27398e-18	0.013 [0.008 to 0.018]	7.11162e-08	0.000596003	0.000110873	0.949 [0.499 to 1.400]	3.67123e-05	0.815 [0.429 to 1.201]	3.50821e-05	0.649891	0.719767	PE(P-16:0/20:4)	0.973 [0.518 to 1.427]	2.77561e-05	1.203 [0.814 to 1.593]	1.44617e-09	0.756042	4.12225e-05
								PE(P-16:0/22:4)	0.003 [0.001 to 0.006]	0.0159377	0.005 [0.003 to 0.007]	4.61312e-07									PE(P-16:0/22:4)	0.011 [0.004 to 0.018]	0.00145553	0.009 [0.004 to 0.014]	0.000167794									PE(P-16:0/22:4)	0.251 [-0.202 to 0.703]	0.277892	0.763 [0.375 to 1.151]	0.000115518
39	PE(P-18:0/20:4)/PE(P-18:0/22:4)	0.001 [-0.002 to 0.003]	0.670495	-0.002 [-0.004 to 0.0001]	0.0565418	0.128033	0.231016	PE(P-18:0/20:4)	0.001 [-0.002 to 0.003]	0.65896	-0.001 [-0.003 to 0.001]	0.311086	0.982796	-161.682	0.010 [0.003 to 0.017]	0.00666909	-0.001 [-0.005 to 0.004]	0.746642	0.014911	0.0265386	PE(P-18:0/20:4)	0.008 [0.001 to 0.015]	0.0187703	-0.001 [-0.006 to 0.004]	0.622166	2.81452	0.833286	0.042 [-0.411 to 0.495]	0.855872	-0.053 [-0.441 to 0.335]	0.790213	0.750054	0.804952	PE(P-18:0/20:4)	-0.027 [-0.483 to 0.429]	0.90737	0.190 [-0.200 to 0.581]	0.33967	0.826788	0.135519
								PE(P-18:0/22:4)	0.0001 [-0.002 to 0.003]	0.930144	0.001 [-0.001 to 0.003]	0.36096									PE(P-18:0/22:4)	-0.0002 [-0.007 to 0.007]	0.944027	-0.001 [-0.005 to 0.004]	0.779605									PE(P-18:0/22:4)	-0.087 [-0.539 to 0.366]	0.707625	0.318 [-0.069 to 0.706]	0.107089
40	PE(P-16:0/22:4)/PE(P-16:0/22:5) (n6)	0.004 [0.001 to 0.006]	0.00512774	0.008 [0.006 to 0.010]	4.02175e-15	0.0080706	0.0202988	PE(P-16:0/22:4)	0.003 [0.001 to 0.006]	0.0159377	0.005 [0.003 to 0.007]	4.61312e-07	3.10814	5.81868e-05	0.004 [-0.003 to 0.011]	0.294309	0.017 [0.013 to 0.022]	5.04573e-13	0.00158991	0.00338365	PE(P-16:0/22:4)	0.011 [0.004 to 0.018]	0.00145553	0.009 [0.004 to 0.014]	0.000167794	0.00494559	3.32546e+08	0.030 [-0.424 to 0.484]	0.897952	0.429 [0.040 to 0.818]	0.0305514	0.179749	0.281494	PE(P-16:0/22:4)	0.251 [-0.202 to 0.703]	0.277892	0.763 [0.375 to 1.151]	0.000115518	0.309473	0.00378109
								PE(P-16:0/22:5) (n6)	-0.001 [-0.003 to 0.002]	0.656076	-0.003 [-0.005 to -0.001]	0.00903413									PE(P-16:0/22:5) (n6)	0.006 [-0.001 to 0.013]	0.10335	-0.007 [-0.012 to -0.003]	0.00199923									PE(P-16:0/22:5) (n6)	0.174 [-0.283 to 0.630]	0.455471	0.244 [-0.147 to 0.635]	0.221961
41	PE(P-18:0/22:4)/PE(P-18:0/22:5) (n6)	0.006 [0.003 to 0.008]	7.99367e-06	0.010 [0.008 to 0.012]	9.14816e-24	0.0071323	0.0184994	PE(P-18:0/22:4)	0.0001 [-0.002 to 0.003]	0.930144	0.001 [-0.001 to 0.003]	0.36096	34.9598	1.96832e-12	0.013 [0.006 to 0.020]	0.000261601	0.022 [0.017 to 0.027]	2.88071e-20	0.0344714	0.0539835	PE(P-18:0/22:4)	-0.0002 [-0.007 to 0.007]	0.944027	-0.001 [-0.005 to 0.004]	0.779605	7.93478	133993	0.750 [0.298 to 1.201]	0.00114804	1.128 [0.741 to 1.515]	1.13926e-08	0.201731	0.30443	PE(P-18:0/22:4)	-0.087 [-0.539 to 0.366]	0.707625	0.318 [-0.069 to 0.706]	0.107089	2.57138	36367
								PE(P-18:0/22:5) (n6)	-0.005 [-0.007 to -0.002]	0.000279457	-0.008 [-0.010 to -0.006]	1.98818e-14									PE(P-18:0/22:5) (n6)	-0.011 [-0.018 to -0.004]	0.00207575	-0.019 [-0.023 to -0.014]	3.85994e-15									PE(P-18:0/22:5) (n6)	-0.689 [-1.142 to -0.235]	0.00295205	-0.701 [-1.089 to -0.312]	0.000414312
42	PE(P-16:0/18:3)/PE(P-16:0/20:5)	-0.004 [-0.007 to -0.002]	0.00127998	-0.003 [-0.005 to -0.002]	0.000522411	0.679156	0.793943	PE(P-16:0/18:3)	-0.003 [-0.005 to -0.0003]	0.02929	-0.003 [-0.005 to -0.001]	0.0090718	22.8831	-2.60084	-0.019 [-0.026 to -0.012]	6.29218e-08	-0.009 [-0.013 to -0.004]	0.000197158	0.0153476	0.0265386	PE(P-16:0/18:3)	-0.004 [-0.011 to 0.003]	0.302407	-0.008 [-0.013 to -0.003]	0.00090822	173.871	4.60657	-0.670 [-1.121 to -0.219]	0.00363359	-0.850 [-1.237 to -0.464]	1.6465e-05	0.542577	0.62547	PE(P-16:0/18:3)	-0.319 [-0.775 to 0.137]	0.170564	0.158 [-0.233 to 0.549]	0.428408	25.265	0.0750621
								PE(P-16:0/20:5)	0.002 [-0.001 to 0.004]	0.188474	0.001 [-0.001 to 0.003]	0.23062									PE(P-16:0/20:5)	0.016 [0.009 to 0.023]	1.09402e-05	0.002 [-0.003 to 0.007]	0.395037									PE(P-16:0/20:5)	0.388 [-0.063 to 0.840]	0.0918027	0.957 [0.571 to 1.344]	1.2359e-06
43	PE(P-18:0/18:3)/PE(P-18:0/20:5)	-0.003 [-0.006 to -0.001]	0.0164189	-0.002 [-0.004 to 0.0004]	0.127727	0.333597	0.477389	PE(P-18:0/18:3)	-0.011 [-0.013 to -0.008]	4.51684e-16	-0.009 [-0.011 to -0.007]	6.35783e-21	2.751e-14	-4.15123e-18	-0.012 [-0.019 to -0.006]	0.000430631	-0.003 [-0.008 to 0.001]	0.147622	0.0340497	0.0539835	PE(P-18:0/18:3)	-0.020 [-0.027 to -0.013]	9.81191e-09	-0.021 [-0.026 to -0.017]	6.14354e-19	2.2785e-05	4.16167e-18	-0.961 [-1.412 to -0.510]	2.99894e-05	-0.676 [-1.062 to -0.290]	0.000607263	0.335493	0.406459	PE(P-18:0/18:3)	-1.992 [-2.445 to -1.538]	8.96704e-18	-0.986 [-1.375 to -0.598]	6.67758e-07	2.99007e-13	0.00109962
								PE(P-18:0/20:5)	-0.004 [-0.007 to -0.002]	0.00125903	-0.005 [-0.007 to -0.003]	7.94645e-07									PE(P-18:0/20:5)	-0.002 [-0.009 to 0.005]	0.607612	-0.011 [-0.016 to -0.006]	2.83479e-06									PE(P-18:0/20:5)	-0.425 [-0.877 to 0.027]	0.0654102	-0.017 [-0.404 to 0.371]	0.932506
44	PE(P-16:0/20:5)/PE(P-16:0/22:5) (n3)	0.003 [0.0003 to 0.005]	0.0303516	-0.002 [-0.004 to 0.0002]	0.0749592	0.00466086	0.012895	PE(P-16:0/20:5)	0.002 [-0.001 to 0.004]	0.188474	0.001 [-0.001 to 0.003]	0.23062	6.20968	-0.00207471	0.014 [0.007 to 0.021]	9.00285e-05	-0.004 [-0.009 to 0.0008]	0.102172	3.1218e-05	8.63697e-05	PE(P-16:0/20:5)	0.016 [0.009 to 0.023]	1.09402e-05	0.002 [-0.003 to 0.007]	0.395037	0.12152	0.00138812	0.602 [0.150 to 1.054]	0.00902764	0.281 [-0.107 to 0.668]	0.155686	0.277705	0.354607	PE(P-16:0/20:5)	0.388 [-0.063 to 0.840]	0.0918027	0.957 [0.571 to 1.344]	1.2359e-06	10.1691	7.50998e-10
								PE(P-16:0/22:5) (n3)	-0.001 [-0.004 to 0.002]	0.431722	0.005 [0.003 to 0.007]	3.71837e-06									PE(P-16:0/22:5) (n3)	0.008 [0.001 to 0.015]	0.0352958	0.009 [0.004 to 0.014]	0.000141827									PE(P-16:0/22:5) (n3)	-0.180 [-0.635 to 0.274]	0.437157	1.281 [0.892 to 1.670]	1.1692e-10
45	PE(P-18:0/20:5)/PE(P-18:0/22:5) (n3)	-0.0004 [-0.003 to 0.002]	0.769003	-0.006 [-0.008 to -0.004]	1.24268e-09	0.000405	0.0013446	PE(P-18:0/20:5)	-0.004 [-0.007 to -0.002]	0.00125903	-0.005 [-0.007 to -0.003]	7.94645e-07	2.92997e-06	-0.000129644	0.0051 [-0.002 to 0.012]	0.15352	-0.012 [-0.017 to -0.008]	2.09792e-07	4.53801e-05	0.000117705	PE(P-18:0/20:5)	-0.002 [-0.009 to 0.005]	0.607612	-0.011 [-0.016 to -0.006]	2.83479e-06	0.0530854	13.5124	0.1685 [-0.285 to 0.622]	0.465994	-0.466 [-0.854 to -0.078]	0.0185186	0.0326471	0.064517	PE(P-18:0/20:5)	-0.425 [-0.877 to 0.027]	0.0654102	-0.017 [-0.404 to 0.371]	0.932506	0.00024531	0.206065
								PE(P-18:0/22:5) (n3)	-0.006 [-0.009 to -0.004]	2.25316e-06	-0.00001 [-0.002 to 0.002]	0.992786									PE(P-18:0/22:5) (n3)	-0.009 [-0.016 to -0.002]	0.00814969	-0.002 [-0.006 to 0.003]	0.455595									PE(P-18:0/22:5) (n3)	-0.889 [-1.340 to -0.437]	0.000114313	0.571 [0.184 to 0.957]	0.00381602
46	PE(P-16:0/22:5) (n3)/PE(P-16:0/22:6)	-0.007 [-0.010 to -0.005]	1.34226e-08	0.008 [0.006 to 0.010]	1.11682e-15	2.3729e-21	9.84753e-20	PE(P-16:0/22:5) (n3)	-0.001 [-0.004 to 0.002]	0.431722	0.005 [0.003 to 0.007]	3.71837e-06	28.9252	0.000470501	-0.021 [-0.027 to -0.014]	3.0987e-09	0.016 [0.011 to 0.021]	6.17223e-12	2.17223e-18	3.6059e-17	PE(P-16:0/22:5) (n3)	0.008 [0.001 to 0.015]	0.0352958	0.009 [0.004 to 0.014]	0.000141827	2.66703e-07	2.29782e+07	-1.078 [-1.521 to -0.636]	1.83826e-06	1.109 [0.730 to 1.488]	1.03234e-08	5.44005e-14	2.25762e-12	PE(P-16:0/22:5) (n3)	-0.180 [-0.635 to 0.274]	0.437157	1.281 [0.892 to 1.670]	1.1692e-10	17.7657	0.0113257
								PE(P-16:0/22:6)	0.006 [0.004 to 0.009]	3.88252e-07	-0.004 [-0.006 to -0.002]	0.000113058									PE(P-16:0/22:6)	0.028 [0.021 to 0.035]	8.26433e-16	-0.008 [-0.013 to -0.004]	0.00051444									PE(P-16:0/22:6)	0.949 [0.502 to 1.397]	3.26579e-05	0.036 [-0.347 to 0.420]	0.852721
47	PE(P-18:0/22:5) (n3)/PE(P-18:0/22:6)	-0.0002 [-0.003 to 0.002]	0.902598	0.010 [0.009 to 0.012]	3.48938e-26	2.47498e-11	2.93462e-10	PE(P-18:0/22:5) (n3)	-0.006 [-0.009 to -0.004]	2.25316e-06	-0.00001 [-0.002 to 0.002]	0.992786	2.4963e-06	2.01092e-28	-0.003 [-0.010 to 0.004]	0.355414	0.022 [0.017 to 0.026]	1.11986e-20	2.39074e-09	1.37692e-08	PE(P-18:0/22:5) (n3)	-0.009 [-0.016 to -0.002]	0.00814969	-0.002 [-0.006 to 0.003]	0.455595	0.0229301	2.84585e-07	0.125 [-0.318 to 0.568]	0.580217	1.415 [1.036 to 1.795]	2.95449e-13	9.17269e-06	4.75833e-05	PE(P-18:0/22:5) (n3)	-0.889 [-1.340 to -0.437]	0.000114313	0.571 [0.184 to 0.957]	0.00381602	2.50785e-05	1.3424e+06
								PE(P-18:0/22:6)	-0.006 [-0.008 to -0.003]	7.67664e-06	-0.011 [-0.013 to -0.009]	2.10321e-30									PE(P-18:0/22:6)	-0.006 [-0.012 to 0.001]	0.115113	-0.026 [-0.030 to -0.021]	3.18697e-27									PE(P-18:0/22:6)	-0.994 [-1.444 to -0.545]	1.4551e-05	-0.996 [-1.381 to -0.611]	3.96611e-07
48	PE(P-16:0/18:3)/PE(P-18:0/18:3)	0.007 [0.004 to 0.009]	1.0978e-07	0.006 [0.004 to 0.008]	1.62941e-09	0.62533	0.752208	PE(P-16:0/18:3)	-0.003 [-0.005 to -0.0003]	0.02929	-0.003 [-0.005 to -0.001]	0.0090718	4.11445e-09	1.03929e-18	0.016 [0.009 to 0.023]	1.45724e-05	0.011 [0.007 to 0.016]	2.05494e-06	0.338415	0.419231	PE(P-16:0/18:3)	-0.004 [-0.011 to 0.003]	0.302407	-0.008 [-0.013 to -0.003]	0.00090822	0.000673322	2.98964e-13	1.561 [1.106 to 2.015]	1.83244e-11	1.137 [0.747 to 1.526]	1.09018e-08	0.155387	0.250347	PE(P-16:0/18:3)	-0.319 [-0.775 to 0.137]	0.170564	0.158 [-0.233 to 0.549]	0.428408	4.8935e-07	61.2519
								PE(P-18:0/18:3)	-0.011 [-0.013 to -0.008]	4.51684e-16	-0.009 [-0.011 to -0.007]	6.35783e-21									PE(P-18:0/18:3)	-0.020 [-0.027 to -0.013]	9.81191e-09	-0.021 [-0.026 to -0.017]	6.14354e-19									PE(P-18:0/18:3)	-1.992 [-2.445 to -1.538]	8.96704e-18	-0.986 [-1.375 to -0.598]	6.67758e-07
49	PE(P-18:0/18:3)/PE(P-18:1/18:3)	-0.002 [-0.004 to 0.001]	0.172267	-0.002 [-0.004 to -0.0002]	0.0341054	0.820341	0.907844	PE(P-18:0/18:3)	-0.011 [-0.013 to -0.008]	4.51684e-16	-0.009 [-0.011 to -0.007]	6.35783e-21	2.622e-15	-2.95806e-18	-0.006 [-0.013 to 0.001]	0.113089	-0.002 [-0.007 to 0.0023]	0.323717	0.443122	0.510821	PE(P-18:0/18:3)	-0.020 [-0.027 to -0.013]	9.81191e-09	-0.021 [-0.026 to -0.017]	6.14354e-19	8.67629e-08	1.89781e-18	-0.595 [-1.051 to -0.140]	0.0104559	-0.587 [-0.977 to -0.197]	0.00320256	0.977922	0.977922	PE(P-18:0/18:3)	-1.992 [-2.445 to -1.538]	8.96704e-18	-0.986 [-1.375 to -0.598]	6.67758e-07	8.57602e-16	0.000208508
								PE(P-18:1/18:3)	-0.009 [-0.011 to -0.006]	1.25097e-11	-0.008 [-0.009 to -0.006]	8.63433e-14									PE(P-18:1/18:3)	-0.016 [-0.022 to -0.009]	1.26634e-05	-0.019 [-0.023 to -0.014]	8.09306e-15									PE(P-18:1/18:3)	-1.485 [-1.938 to -1.031]	1.44985e-10	-0.539 [-0.927 to -0.150]	0.00659545
50	PE(P-16:0/18:3)/PE(P-18:1/18:3)	0.006 [0.004 to 0.009]	2.81239e-06	0.005 [0.003 to 0.007]	9.51511e-07	0.489422	0.624954	PE(P-16:0/18:3)	-0.003 [-0.005 to -0.0003]	0.02929	-0.003 [-0.005 to -0.001]	0.0090718	4.44805e-06	1.73792e-11	0.012 [0.005 to 0.019]	0.000499534	0.010 [0.006 to 0.015]	1.27126e-05	0.645164	0.706525	PE(P-16:0/18:3)	-0.004 [-0.011 to 0.003]	0.302407	-0.008 [-0.013 to -0.003]	0.00090822	0.0253505	6.3662e-10	1.233 [0.778 to 1.688]	1.10943e-07	0.785 [0.395 to 1.175]	7.92568e-05	0.133297	0.225789	PE(P-16:0/18:3)	-0.319 [-0.775 to 0.137]	0.170564	0.158 [-0.233 to 0.549]	0.428408	0.00130684	83.2162
								PE(P-18:1/18:3)	-0.009 [-0.011 to -0.006]	1.25097e-11	-0.008 [-0.009 to -0.006]	8.63433e-14									PE(P-18:1/18:3)	-0.016 [-0.022 to -0.009]	1.26634e-05	-0.019 [-0.023 to -0.014]	8.09306e-15									PE(P-18:1/18:3)	-1.485 [-1.938 to -1.031]	1.44985e-10	-0.539 [-0.927 to -0.150]	0.00659545
51	PE(P-16:0/18:2)/PE(P-18:0/18:2)	0.013 [0.010 to 0.015]	5.37733e-23	0.014 [0.012 to 0.016]	1.53099e-41	0.597652	0.729487	PE(P-16:0/18:2)	-0.004 [-0.007 to -0.002]	0.0013421	-0.004 [-0.006 to -0.002]	0.000149936	6.47676e+08	1.08734e-20	0.042 [0.035 to 0.049]	2.88134e-32	0.032 [0.028 to 0.037]	2.30924e-42	0.0260052	0.0440495	PE(P-16:0/18:2)	-0.003 [-0.010 to 0.004]	0.436272	-0.009 [-0.013 to -0.004]	0.000320609	6.67678e+22	2.75945e+20	1.534 [1.080 to 1.989]	3.78674e-11	1.820 [1.431 to 2.209]	5.8214e-20	0.337899	0.406459	PE(P-16:0/18:2)	-1.000 [-1.457 to -0.544]	1.77252e-05	-0.139 [-0.531 to 0.252]	0.484828	0.0141356	3.30821e+13
								PE(P-18:0/18:2)	-0.010 [-0.012 to -0.007]	3.48276e-14	-0.010 [-0.012 to -0.008]	1.47945e-22									PE(P-18:0/18:2)	-0.021 [-0.028 to -0.014]	1.9238e-09	-0.023 [-0.028 to -0.018]	6.37225e-22									PE(P-18:0/18:2)	-1.679 [-2.135 to -1.224]	5.3528e-13	-0.948 [-1.339 to -0.558]	1.92584e-06
52	PE(P-16:0/20:4)/PE(P-18:0/20:4)	0.013 [0.011 to 0.016]	3.74965e-24	0.012 [0.010 to 0.014]	1.41676e-32	0.484893	0.624954	PE(P-16:0/20:4)	0.008 [0.005 to 0.010]	2.77426e-09	0.005 [0.004 to 0.007]	5.82281e-08	7.3987e+14	4.86059e-06	0.041 [0.034 to 0.048]	1.93928e-30	0.026 [0.021 to 0.030]	2.34085e-27	0.00045811	0.00111833	PE(P-16:0/20:4)	0.031 [0.024 to 0.038]	7.27398e-18	0.013 [0.008 to 0.018]	7.11162e-08	3.75087e+12	3.03805e+19	1.834 [1.381 to 2.288]	2.50455e-15	1.854 [1.466 to 2.243]	1.0323e-20	0.947191	0.958742	PE(P-16:0/20:4)	0.973 [0.518 to 1.427]	2.77561e-05	1.203 [0.814 to 1.593]	1.44617e-09	1.10823e+10	1.40093e+11
								PE(P-18:0/20:4)	0.001 [-0.002 to 0.003]	0.65896	-0.001 [-0.003 to 0.001]	0.311086									PE(P-18:0/20:4)	0.008 [0.001 to 0.015]	0.0187703	-0.001 [-0.006 to 0.004]	0.622166									PE(P-18:0/20:4)	-0.027 [-0.483 to 0.429]	0.90737	0.190 [-0.200 to 0.581]	0.33967
53	PE(P-16:0/22:4)/PE(P-18:0/22:4)	0.005 [0.002 to 0.007]	0.000260388	0.006 [0.004 to 0.008]	2.21564e-10	0.302943	0.449005	PE(P-16:0/22:4)	0.003 [0.001 to 0.006]	0.0159377	0.005 [0.003 to 0.007]	4.61312e-07	61.2076	7.27551e-05	0.018 [0.011 to 0.025]	2.54533e-07	0.015 [0.011 to 0.020]	1.19818e-10	0.487304	0.554058	PE(P-16:0/22:4)	0.011 [0.004 to 0.018]	0.00145553	0.009 [0.004 to 0.014]	0.000167794	5718.45	1.40041e+06	0.544 [0.095 to 0.994]	0.0175566	0.636 [0.251 to 1.020]	0.00120521	0.75646	0.804952	PE(P-16:0/22:4)	0.251 [-0.202 to 0.703]	0.277892	0.763 [0.375 to 1.151]	0.000115518	15.8284	0.0958487
								PE(P-18:0/22:4)	0.0001 [-0.002 to 0.003]	0.930144	0.001 [-0.001 to 0.003]	0.36096									PE(P-18:0/22:4)	-0.0002 [-0.007 to 0.007]	0.944027	-0.001 [-0.005 to 0.004]	0.779605									PE(P-18:0/22:4)	-0.087 [-0.539 to 0.366]	0.707625	0.318 [-0.069 to 0.706]	0.107089
54	PE(P-18:0/22:4)/PE(P-18:1/22:4)	0.007 [0.004 to 0.009]	1.38638e-07	0.002 [-0.00003 to 0.004]	0.0533209	0.00270476	0.00831464	PE(P-18:0/22:4)	0.0001 [-0.002 to 0.003]	0.930144	0.001 [-0.001 to 0.003]	0.36096	47.2909	187.031	0.008 [0.001 to 0.015]	0.0258888	0.003 [-0.002 to 0.007]	0.273668	0.214364	0.286971	PE(P-18:0/22:4)	-0.0002 [-0.007 to 0.007]	0.944027	-0.001 [-0.005 to 0.004]	0.779605	1.70431	0.802614	0.367 [-0.082 to 0.816]	0.108887	-0.076 [-0.460 to 0.309]	0.700296	0.132655	0.225789	PE(P-18:0/22:4)	-0.087 [-0.539 to 0.366]	0.707625	0.318 [-0.069 to 0.706]	0.107089	0.716274	0.0816996
								PE(P-18:1/22:4)	-0.006 [-0.008 to -0.003]	6.5563e-06	-0.001 [-0.003 to 0.001]	0.425816									PE(P-18:1/22:4)	-0.007 [-0.014 to -0.0002]	0.0441226	-0.003 [-0.008 to 0.002]	0.21965									PE(P-18:1/22:4)	-0.410 [-0.865 to 0.046]	0.0779929	0.379 [-0.012 to 0.769]	0.0572139
55	PE(P-16:0/22:4)/PE(P-18:1/22:4)	0.010 [0.007 to 0.012]	6.0497e-14	0.006 [0.004 to 0.008]	3.95658e-09	0.0195962	0.0451801	PE(P-16:0/22:4)	0.003 [0.001 to 0.006]	0.0159377	0.005 [0.003 to 0.007]	4.61312e-07	1.08374e+08	7.87755e-05	0.019 [0.012 to 0.026]	5.83743e-08	0.012 [0.007 to 0.017]	3.33049e-07	0.095933	0.139692	PE(P-16:0/22:4)	0.011 [0.004 to 0.018]	0.00145553	0.009 [0.004 to 0.014]	0.000167794	24934.5	503.811	0.702 [0.254 to 1.150]	0.00212818	0.321 [-0.062 to 0.705]	0.100596	0.194976	0.299686	PE(P-16:0/22:4)	0.251 [-0.202 to 0.703]	0.277892	0.763 [0.375 to 1.151]	0.000115518	36.6476	0.00114833
								PE(P-18:1/22:4)	-0.006 [-0.008 to -0.003]	6.5563e-06	-0.001 [-0.003 to 0.001]	0.425816									PE(P-18:1/22:4)	-0.007 [-0.014 to -0.0002]	0.0441226	-0.003 [-0.008 to 0.002]	0.21965									PE(P-18:1/22:4)	-0.410 [-0.865 to 0.046]	0.0779929	0.379 [-0.012 to 0.769]	0.0572139
56	PE(P-16:0/22:6)/PE(P-18:0/22:6)	0.022 [0.019 to 0.024]	3.41408e-65	0.015 [0.013 to 0.017]	2.06869e-49	8.08266e-06	3.727e-05	PE(P-16:0/22:6)	0.006 [0.004 to 0.009]	3.88252e-07	-0.004 [-0.006 to -0.002]	0.000113058	1.13721e+58	1.43393e-28	0.059 [0.052 to 0.066]	4.85499e-63	0.033 [0.029 to 0.038]	4.80151e-46	1.53219e-09	9.78244e-09	PE(P-16:0/22:6)	0.028 [0.021 to 0.035]	8.26433e-16	-0.008 [-0.013 to -0.004]	0.00051444	1.70223e+47	6.63743e+18	3.477 [3.029 to 3.925]	9.35267e-52	1.914 [1.531 to 2.297]	1.67178e-22	1.0425e-07	7.86617e-07	PE(P-16:0/22:6)	0.949 [0.502 to 1.397]	3.26579e-05	0.036 [-0.347 to 0.420]	0.852721	1.55581e+46	2.37238e+15
								PE(P-18:0/22:6)	-0.006 [-0.008 to -0.003]	7.67664e-06	-0.011 [-0.013 to -0.009]	2.10321e-30									PE(P-18:0/22:6)	-0.006 [-0.012 to 0.001]	0.115113	-0.026 [-0.030 to -0.021]	3.18697e-27									PE(P-18:0/22:6)	-0.994 [-1.444 to -0.545]	1.4551e-05	-0.996 [-1.381 to -0.611]	3.96611e-07
57	PE(16:0_18:2)/PE(16:0_20:4)	0.001 [-0.001 to 0.004]	0.304654	0.002 [0.0004 to 0.004]	0.0195321	0.528005	0.664006	PE(16:0_18:2)	0.008 [0.006 to 0.011]	5.40146e-11	0.005 [0.004 to 0.007]	2.9525e-08	1.77298e-10	1.24299e-05	0.006 [-0.001 to 0.013]	0.121443	0.005 [0.0002 to 0.010]	0.0431427	0.872696	0.894244	PE(16:0_18:2)	0.023 [0.016 to 0.030]	3.35261e-11	0.005 [0.0004 to 0.010]	0.0320244	2.76065e-10	0.742289	0.059 [-0.397 to 0.516]	0.799391	0.716 [0.325 to 1.107]	0.000334015	0.028294	0.0587102	PE(16:0_18:2)	1.983 [1.539 to 2.426]	2.16189e-18	1.830 [1.451 to 2.210]	4.2378e-21	5.90063e-20	1.26874e-17
								PE(16:0_20:4)	0.008 [0.006 to 0.011]	1.57256e-10	0.005 [0.003 to 0.006]	5.05168e-06									PE(16:0_20:4)	0.022 [0.015 to 0.028]	6.70089e-10	0.003 [-0.002 to 0.007]	0.262572									PE(16:0_20:4)	2.071 [1.629 to 2.513]	4.71691e-20	1.542 [1.164 to 1.920]	1.52164e-15
58	PE(18:0_18:2)/PE(18:0_20:4)	0.002 [-0.0003 to 0.005]	0.0890413	0.004 [0.002 to 0.006]	0.000279985	0.368254	0.501066	PE(18:0_18:2)	0.016 [0.013 to 0.018]	2.49527e-35	0.014 [0.012 to 0.016]	1.13391e-44	6.52437e-37	3.07674e-42	0.008 [0.001 to 0.015]	0.021045	0.007 [0.002 to 0.012]	0.00375142	0.762366	0.800967	PE(18:0_18:2)	0.046 [0.040 to 0.053]	3.74584e-40	0.023 [0.018 to 0.027]	1.67435e-22	2.01423e-39	4.46324e-20	0.344 [-0.111 to 0.799]	0.138762	1.112 [0.722 to 1.502]	2.35449e-08	0.0101325	0.0254847	PE(18:0_18:2)	3.090 [2.649 to 3.530]	1.2562e-42	3.347 [2.969 to 3.724]	9.70964e-67	1.51119e-46	4.12388e-59
								PE(18:0_20:4)	0.016 [0.014 to 0.019]	5.80938e-38	0.013 [0.011 to 0.015]	1.07471e-40									PE(18:0_20:4)	0.046 [0.040 to 0.053]	4.23894e-41	0.021 [0.016 to 0.025]	1.72595e-19									PE(18:0_20:4)	3.226 [2.791 to 3.662]	2.09696e-47	2.989 [2.616 to 3.361]	4.6864e-55
59	PE(18:0_20:4)/PE(18:0_22:4)	-0.012 [-0.014 to -0.009]	1.46873e-20	-0.018 [-0.019 to -0.016]	1.33407e-70	0.000230175	0.00081685	PE(18:0_20:4)	0.016 [0.014 to 0.019]	5.80938e-38	0.013 [0.011 to 0.015]	1.07471e-40	4.54574e-29	-7.5846e-85	-0.033 [-0.040 to -0.026]	3.90724e-21	-0.035 [-0.039 to -0.030]	7.43807e-50	0.646939	0.706525	PE(18:0_20:4)	0.046 [0.040 to 0.053]	4.23894e-41	0.021 [0.016 to 0.025]	1.72595e-19	2.77653e-31	0.538611	-2.015 [-2.457 to -1.573]	4.75326e-19	-3.257 [-3.636 to -2.878]	5.83341e-63	1.83861e-05	8.47904e-05	PE(18:0_20:4)	3.226 [2.791 to 3.662]	2.09696e-47	2.989 [2.616 to 3.361]	4.6864e-55	5.1531e-37	2.4584e-34
								PE(18:0_22:4)	0.019 [0.016 to 0.021]	6.67647e-49	0.020 [0.018 to 0.022]	1.33265e-86									PE(18:0_22:4)	0.053 [0.046 to 0.060]	1.08485e-51	0.035 [0.031 to 0.040]	4.00622e-50									PE(18:0_22:4)	3.547 [3.106 to 3.988]	2.4494e-55	4.062 [3.685 to 4.440]	1.43409e-96
60	PE(18:0_22:4)/PE(18:0_22:5) (n6)	-0.004 [-0.006 to -0.001]	0.00224479	0.005 [0.003 to 0.007]	1.76425e-06	6.76351e-08	4.31824e-07	PE(18:0_22:4)	0.019 [0.016 to 0.021]	6.67647e-49	0.020 [0.018 to 0.022]	1.33265e-86	3.29038e-55	2.85783e-84	-0.011 [-0.018 to -0.004]	0.00143678	0.010 [0.006 to 0.015]	9.49838e-06	3.14726e-07	1.18738e-06	PE(18:0_22:4)	0.053 [0.046 to 0.060]	1.08485e-51	0.035 [0.031 to 0.040]	4.00622e-50	1.3698e-58	4.2178e-45	-0.498 [-0.936 to -0.060]	0.0259666	0.665 [0.290 to 1.041]	0.000515953	5.22572e-05	0.00018858	PE(18:0_22:4)	3.547 [3.106 to 3.988]	2.4494e-55	4.062 [3.685 to 4.440]	1.43409e-96	4.36787e-60	2.77949e-93
								PE(18:0_22:5) (n6)	0.020 [0.018 to 0.023]	7.38621e-58	0.017 [0.015 to 0.018]	7.78403e-65									PE(18:0_22:5) (n6)	0.057 [0.050 to 0.064]	1.9681e-61	0.029 [0.024 to 0.033]	1.87229e-35									PE(18:0_22:5) (n6)	3.693 [3.259 to 4.127]	1.13419e-61	3.592 [3.220 to 3.964]	1.07189e-78
61	PE(18:0_22:5) (n3)/PE(18:0_22:6)	-0.010 [-0.012 to -0.007]	2.8642e-15	0.004 [0.002 to 0.005]	0.000239147	1.08056e-17	2.98955e-16	PE(18:0_22:5) (n3)	0.014 [0.011 to 0.016]	1.37275e-27	0.016 [0.014 to 0.018]	7.71867e-61	5.30132e-43	2.16875e-58	-0.031 [-0.037 to -0.024]	3.27542e-19	0.005 [0.001 to 0.010]	0.0187911	2.08494e-18	3.6059e-17	PE(18:0_22:5) (n3)	0.042 [0.036 to 0.049]	5.32202e-34	0.027 [0.022 to 0.031]	1.92119e-30	7.57946e-54	1.02239e-28	-1.227 [-1.662 to -0.792]	3.38509e-08	0.721 [0.348 to 1.094]	0.00015077	9.3522e-12	1.95641e-10	PE(18:0_22:5) (n3)	2.984 [2.548 to 3.419]	1.07961e-40	3.893 [3.520 to 4.266]	5.04942e-91	1.34024e-53	3.34909e-87
								PE(18:0_22:6)	0.019 [0.017 to 0.022]	1.5184e-57	0.012 [0.010 to 0.014]	2.04716e-36									PE(18:0_22:6)	0.060 [0.053 to 0.066]	2.48259e-72	0.020 [0.016 to 0.024]	2.99683e-19									PE(18:0_22:6)	3.539 [3.121 to 3.956]	4.53682e-61	2.936 [2.578 to 3.294]	1.81318e-57
62	PC(16:0_18:2)/PC(16:0_20:4)	-0.012 [-0.014 to -0.009]	1.53036e-19	-0.012 [-0.014 to -0.010]	1.17763e-30	0.95612	0.96778	PC(16:0_18:2)	-0.001 [-0.004 to 0.001]	0.324091	-0.008 [-0.010 to -0.006]	2.17424e-14	0.00822561	-6.39742e-13	-0.035 [-0.042 to -0.028]	5.43871e-23	-0.026 [-0.030 to -0.021]	5.00519e-27	0.0271805	0.0451196	PC(16:0_18:2)	-0.005 [-0.012 to 0.002]	0.138383	-0.019 [-0.023 to -0.014]	4.54276e-15	0.0658219	9.0761e+11	-1.939 [-2.393 to -1.485]	6.49386e-17	-1.602 [-1.991 to -1.213]	7.49298e-16	0.258092	0.35058	PC(16:0_18:2)	-0.084 [-0.534 to 0.365]	0.713338	-0.944 [-1.329 to -0.559]	1.55814e-06	0.000448434	7.14237e+06
								PC(16:0_20:4)	0.012 [0.010 to 0.015]	1.25881e-21	0.008 [0.006 to 0.010]	7.43705e-15									PC(16:0_20:4)	0.036 [0.029 to 0.043]	3.57986e-24	0.016 [0.011 to 0.021]	1.13887e-11									PC(16:0_20:4)	2.125 [1.674 to 2.575]	2.91207e-20	1.150 [0.764 to 1.536]	5.35176e-09
63	PC(18:0_18:2)/PC(18:0_20:4)	-0.012 [-0.015 to -0.010]	8.21348e-22	-0.013 [-0.015 to -0.011]	5.47888e-37	0.802327	0.899907	PC(18:0_18:2)	0.003 [0.00003 to 0.005]	0.0475293	-0.001 [-0.003 to 0.001]	0.368671	4.4815e-13	-3.66832e-40	-0.035 [-0.042 to -0.028]	2.59994e-23	-0.029 [-0.034 to -0.025]	4.34734e-35	0.169353	0.230431	PC(18:0_18:2)	0.012 [0.006 to 0.019]	0.000414191	-0.004 [-0.008 to 0.001]	0.105856	4.27398e-20	0.0162228	-1.875 [-2.328 to -1.421]	5.78056e-16	-1.541 [-1.929 to -1.153]	7.87775e-15	0.261879	0.35058	PC(18:0_18:2)	0.210 [-0.240 to 0.659]	0.360388	0.379 [-0.005 to 0.764]	0.0532306	4.09966e-07	7.47914e-10
								PC(18:0_20:4)	0.015 [0.013 to 0.018]	3.68087e-34	0.013 [0.011 to 0.015]	4.69203e-42									PC(18:0_20:4)	0.048 [0.041 to 0.054]	1.11121e-42	0.030 [0.025 to 0.034]	7.05259e-37									PC(18:0_20:4)	2.208 [1.764 to 2.652]	2.36983e-22	1.963 [1.583 to 2.344]	5.89188e-24
64	PC(18:0_20:4)/PC(18:0_22:4)	-0.009 [-0.011 to -0.006]	1.18047e-11	-0.013 [-0.015 to -0.011]	2.19238e-37	0.0108272	0.0256759	PC(18:0_20:4)	0.015 [0.013 to 0.018]	3.68087e-34	0.013 [0.011 to 0.015]	4.69203e-42	5.53566e-34	-6.23357e-87	-0.024 [-0.031 to -0.017]	1.95547e-11	-0.025 [-0.030 to -0.020]	1.15346e-25	0.788043	0.817594	PC(18:0_20:4)	0.048 [0.041 to 0.054]	1.11121e-42	0.030 [0.025 to 0.034]	7.05259e-37	4.22524e-40	5.22421e-43	-1.721 [-2.170 to -1.273]	5.89234e-14	-2.653 [-3.037 to -2.269]	2.25531e-41	0.00154651	0.00493692	PC(18:0_20:4)	2.208 [1.764 to 2.652]	2.36983e-22	1.963 [1.583 to 2.344]	5.89188e-24	3.86116e-25	7.99502e-33
								PC(18:0_22:4)	0.018 [0.015 to 0.020]	6.53467e-45	0.020 [0.018 to 0.022]	7.99915e-89									PC(18:0_22:4)	0.053 [0.046 to 0.059]	8.26236e-51	0.041 [0.036 to 0.046]	6.02589e-68									PC(18:0_22:4)	2.952 [2.507 to 3.397]	2.27513e-38	3.553 [3.172 to 3.934]	1.80313e-73
65	PC(18:0_22:4)/PC(18:0_22:5) (n6)	-0.001 [-0.004 to 0.001]	0.413376	0.011 [0.009 to 0.013]	7.94396e-27	2.61504e-13	5.4262e-12	PC(18:0_22:4)	0.018 [0.015 to 0.020]	6.53467e-45	0.020 [0.018 to 0.022]	7.99915e-89	2.27141e-53	7.47886e-87	0.001 [-0.006 to 0.008]	0.785024	0.026 [0.021 to 0.031]	3.68087e-28	3.28015e-09	1.60148e-08	PC(18:0_22:4)	0.053 [0.046 to 0.059]	8.26236e-51	0.041 [0.036 to 0.046]	6.02589e-68	4.40603e-55	1.63708e-40	-0.309 [-0.757 to 0.138]	0.175556	1.472 [1.088 to 1.855]	5.83736e-14	1.35617e-09	1.12562e-08	PC(18:0_22:4)	2.952 [2.507 to 3.397]	2.27513e-38	3.553 [3.172 to 3.934]	1.80313e-73	4.79379e-48	3.08894e-60
								PC(18:0_22:5) (n6)	0.020 [0.017 to 0.022]	9.38945e-54	0.014 [0.012 to 0.016]	2.63503e-43									PC(18:0_22:5) (n6)	0.055 [0.048 to 0.062]	3.45884e-55	0.026 [0.021 to 0.030]	1.68797e-27									PC(18:0_22:5) (n6)	3.342 [2.898 to 3.786]	8.4158e-49	2.748 [2.367 to 3.128]	3.84601e-45
66	LPE(16:0) [sn1]/LPE(18:0) [sn1]	-0.015 [-0.018 to -0.013]	7.94949e-34	-0.023 [-0.025 to -0.021]	6.70728e-117	2.05333e-06	1.13618e-05	LPE(16:0) [sn1]	-0.010 [-0.013 to -0.008]	5.50779e-15	-0.008 [-0.010 to -0.006]	3.04853e-16	6.92847e+18	-1.33217e-14	-0.047 [-0.053 to -0.040]	1.29328e-40	-0.050 [-0.055 to -0.046]	1.90497e-101	0.362581	0.442562	LPE(16:0) [sn1]	-0.023 [-0.030 to -0.016]	4.27889e-11	-0.026 [-0.031 to -0.021]	3.69375e-28	3.30856e+29	1.939e+73	-2.476 [-2.922 to -2.029]	2.09578e-27	-3.651 [-4.033 to -3.269]	5.59781e-77	5.92704e-05	0.000204977	LPE(16:0) [sn1]	-0.725 [-1.177 to -0.273]	0.00165542	0.163 [-0.224 to 0.550]	0.408856	7.89882e+23	3.29318e+48
								LPE(18:0) [sn1]	-0.003 [-0.005 to -0.0001]	0.0426419	0.004 [0.002 to 0.006]	0.000406649									LPE(18:0) [sn1]	-0.00002 [-0.007 to 0.007]	0.996264	-0.001 [-0.006 to 0.004]	0.669565									LPE(18:0) [sn1]	0.559 [0.111 to 1.008]	0.0145514	2.175 [1.791 to 2.560]	1.84346e-28
67	LPE(16:0) [sn2]/LPE(18:0) [sn2]	-0.014 [-0.016 to -0.011]	2.3462e-27	-0.021 [-0.023 to -0.019]	4.74246e-96	1.19314e-05	5.21213e-05	LPE(16:0) [sn2]	-0.010 [-0.012 to -0.007]	9.33701e-15	-0.008 [-0.010 to -0.006]	7.22216e-15	3.97963e+12	-3.47595e-13	-0.041 [-0.048 to -0.034]	2.58675e-31	-0.046 [-0.050 to -0.041]	4.22434e-84	0.222039	0.292528	LPE(16:0) [sn2]	-0.023 [-0.030 to -0.016]	1.1528e-10	-0.026 [-0.031 to -0.021]	6.22983e-28	4.45656e+20	1.47475e+56	-2.394 [-2.841 to -1.947]	1.22594e-25	-3.506 [-3.889 to -3.123]	6.04745e-71	0.000148797	0.000494006	LPE(16:0) [sn2]	-0.716 [-1.168 to -0.264]	0.00190259	0.233 [-0.154 to 0.620]	0.238742	1.55194e+22	4.78742e+39
								LPE(18:0) [sn2]	-0.003 [-0.005 to -0.0001]	0.045104	0.004 [0.002 to 0.006]	0.000161084									LPE(18:0) [sn2]	-0.0005 [-0.007 to 0.006]	0.894491	-0.001 [-0.006 to 0.004]	0.700108									LPE(18:0) [sn2]	0.632 [0.182 to 1.081]	0.0058815	2.291 [1.906 to 2.676]	2.89517e-31
68	LPE(16:0) [sn1]/LPE(18:1) [sn1]	0.003 [0.001 to 0.006]	0.00575844	-0.002 [-0.004 to 0.0002]	0.0748912	0.000951974	0.00303899	LPE(16:0) [sn1]	-0.010 [-0.013 to -0.008]	5.50779e-15	-0.008 [-0.010 to -0.006]	3.04853e-16	1.17579e-18	-1.76989e-13	0.013 [0.006 to 0.020]	0.000127017	-0.006 [-0.010 to -0.002]	0.00869769	3.39494e-06	1.08377e-05	LPE(16:0) [sn1]	-0.023 [-0.030 to -0.016]	4.27889e-11	-0.026 [-0.031 to -0.021]	3.69375e-28	7.58197e-16	4.24681e-26	0.679 [0.245 to 1.113]	0.00216219	0.093 [-0.279 to 0.464]	0.625732	0.0392722	0.0740817	LPE(16:0) [sn1]	-0.725 [-1.177 to -0.273]	0.00165542	0.163 [-0.224 to 0.550]	0.408856	5.13731e-05	0.653405
								LPE(18:1) [sn1]	-0.012 [-0.015 to -0.010]	6.77071e-21	-0.006 [-0.008 to -0.004]	8.36033e-10									LPE(18:1) [sn1]	-0.032 [-0.039 to -0.025]	9.6304e-20	-0.019 [-0.024 to -0.015]	6.14947e-16									LPE(18:1) [sn1]	-1.224 [-1.676 to -0.772]	1.11078e-07	0.075 [-0.312 to 0.462]	0.704053
69	LPE(16:0) [sn2]/LPE(18:2) [sn2]	0.009 [0.007 to 0.012]	9.32381e-14	0.003 [0.001 to 0.005]	0.000490436	0.000157551	0.000594399	LPE(16:0) [sn2]	-0.010 [-0.012 to -0.007]	9.33701e-15	-0.008 [-0.010 to -0.006]	7.22216e-15	1.94359e-30	7.76981e-22	0.030 [0.023 to 0.037]	7.55724e-18	0.006 [0.002 to 0.011]	0.00712687	1.5072e-08	6.94988e-08	LPE(16:0) [sn2]	-0.023 [-0.030 to -0.016]	1.1528e-10	-0.026 [-0.031 to -0.021]	6.22983e-28	5.1243e-26	2.02482e-32	2.023 [1.584 to 2.463]	2.12506e-19	0.833 [0.457 to 1.210]	1.43777e-05	3.67475e-05	0.000138638	LPE(16:0) [sn2]	-0.716 [-1.168 to -0.264]	0.00190259	0.233 [-0.154 to 0.620]	0.238742	6.7249e-10	202.346
								LPE(18:2) [sn2]	-0.018 [-0.020 to -0.015]	1.81217e-43	-0.010 [-0.012 to -0.008]	2.65588e-24									LPE(18:2) [sn2]	-0.048 [-0.055 to -0.041]	3.87256e-43	-0.029 [-0.033 to -0.024]	1.44306e-34									LPE(18:2) [sn2]	-2.553 [-3.003 to -2.103]	1.42908e-28	-0.585 [-0.971 to -0.200]	0.00290927
70	LPE(18:0) [sn1]/LPE(18:1) [sn1]	0.012 [0.010 to 0.015]	9.37044e-24	0.011 [0.010 to 0.013]	8.57629e-33	0.548456	0.679431	LPE(18:0) [sn1]	-0.003 [-0.005 to -0.0001]	0.0426419	0.004 [0.002 to 0.006]	0.000406649	722.56	7.2718e-08	0.040 [0.034 to 0.047]	1.4451e-32	0.023 [0.019 to 0.027]	5.18546e-24	2.022e-05	5.7871e-05	LPE(18:0) [sn1]	-0.00002 [-0.007 to 0.007]	0.996264	-0.001 [-0.006 to 0.004]	0.669565	6.66417e+12	1.18591e+08	2.133 [1.701 to 2.565]	4.36117e-22	2.212 [1.842 to 2.581]	1.53733e-31	0.78136	0.820923	LPE(18:0) [sn1]	0.559 [0.111 to 1.008]	0.0145514	2.175 [1.791 to 2.560]	1.84346e-28	2.54699e+14	1199.13
								LPE(18:1) [sn1]	-0.012 [-0.015 to -0.010]	6.77071e-21	-0.006 [-0.008 to -0.004]	8.36033e-10									LPE(18:1) [sn1]	-0.032 [-0.039 to -0.025]	9.6304e-20	-0.019 [-0.024 to -0.015]	6.14947e-16									LPE(18:1) [sn1]	-1.224 [-1.676 to -0.772]	1.11078e-07	0.075 [-0.312 to 0.462]	0.704053
71	LPE(18:0) [sn2]/LPE(18:1) [sn2]	0.011 [0.009 to 0.014]	4.56004e-19	0.012 [0.010 to 0.013]	7.59244e-33	0.757395	0.873109	LPE(18:0) [sn2]	-0.003 [-0.005 to -0.0001]	0.045104	0.004 [0.002 to 0.006]	0.000161084	0.845987	5.27217e-09	0.036 [0.030 to 0.043]	3.20533e-26	0.023 [0.018 to 0.027]	6.60272e-23	0.000890236	0.00199701	LPE(18:0) [sn2]	-0.0005 [-0.007 to 0.006]	0.894491	-0.001 [-0.006 to 0.004]	0.700108	7.09875e+07	1.01533e+06	1.993 [1.558 to 2.427]	2.96567e-19	2.306 [1.934 to 2.678]	1.04623e-33	0.271307	0.354607	LPE(18:0) [sn2]	0.632 [0.182 to 1.081]	0.0058815	2.291 [1.906 to 2.676]	2.89517e-31	2.34904e+12	276.724
								LPE(18:1) [sn2]	-0.011 [-0.014 to -0.009]	3.85773e-19	-0.007 [-0.009 to -0.005]	6.1104e-11									LPE(18:1) [sn2]	-0.031 [-0.038 to -0.024]	2.27538e-18	-0.020 [-0.024 to -0.015]	6.70391e-17									LPE(18:1) [sn2]	-1.143 [-1.594 to -0.692]	6.96646e-07	-0.014 [-0.400 to 0.373]	0.944963
72	LPE(18:2) [sn2]/LPE(20:4) [sn2]	-0.012 [-0.014 to -0.009]	2.10109e-19	-0.011 [-0.013 to -0.009]	1.34916e-28	0.773436	0.879386	LPE(18:2) [sn2]	-0.018 [-0.020 to -0.015]	1.81217e-43	-0.010 [-0.012 to -0.008]	2.65588e-24	8.62489e-25	-2.38591e-22	-0.030 [-0.037 to -0.023]	1.68099e-17	-0.026 [-0.030 to -0.021]	2.81681e-27	0.296977	0.379217	LPE(18:2) [sn2]	-0.048 [-0.055 to -0.041]	3.87256e-43	-0.029 [-0.033 to -0.024]	1.44306e-34	2.30373e-26	5.12303e-08	-2.039 [-2.491 to -1.588]	9.6514e-19	-1.278 [-1.664 to -0.891]	9.80779e-11	0.0100644	0.0254847	LPE(18:2) [sn2]	-2.553 [-3.003 to -2.103]	1.42908e-28	-0.585 [-0.971 to -0.200]	0.00290927	1.4807e-10	9.46938e+06
								LPE(20:4) [sn2]	-0.010 [-0.013 to -0.008]	1.54021e-15	-0.001 [-0.003 to 0.001]	0.37957									LPE(20:4) [sn2]	-0.030 [-0.037 to -0.023]	4.08436e-17	-0.009 [-0.014 to -0.005]	0.000106863									LPE(20:4) [sn2]	-1.074 [-1.526 to -0.622]	3.28595e-06	0.654 [0.267 to 1.042]	0.000928737
73	LPC(16:0) [sn1]/LPC(18:0) [sn1]	0.002 [-0.0003 to 0.005]	0.0805404	-0.005 [-0.007 to -0.003]	9.55671e-08	2.58015e-06	1.33845e-05	LPC(16:0) [sn1]	-0.003 [-0.006 to -0.001]	0.0187905	0.001 [-0.001 to 0.003]	0.58118	0.0429892	-0.0940166	-0.002 [-0.0089 to 0.005]	0.593231	-0.013 [-0.018 to -0.008]	3.6233e-08	0.00861641	0.0158925	LPC(16:0) [sn1]	-0.0002 [-0.007 to 0.007]	0.951299	-0.002 [-0.007 to 0.002]	0.331107	1.35033	563049	1.082 [0.6279 to 1.536]	3.01879e-06	-0.836 [-1.224 to -0.447]	2.5366e-05	1.22974e-10	1.95429e-09	LPC(16:0) [sn1]	0.632 [0.177 to 1.086]	0.00643189	1.295 [0.906 to 1.684]	7.34071e-11	2130.62	3.84731e-10
								LPC(18:0) [sn1]	-0.004 [-0.006 to -0.001]	0.00346236	0.004 [0.002 to 0.006]	0.000507058									LPC(18:0) [sn1]	0.001 [-0.006 to 0.008]	0.80106	0.006 [0.001 to 0.010]	0.0204009									LPC(18:0) [sn1]	-0.095 [-0.548 to 0.359]	0.682507	1.537 [1.149 to 1.926]	9.75911e-15
74	LPC(16:0) [sn2]/LPC(18:0) [sn2]	0.002 [-0.0001 to 0.005]	0.0565902	-0.005 [-0.007 to -0.003]	1.83429e-07	1.99523e-06	1.13618e-05	LPC(16:0) [sn2]	-0.003 [-0.006 to -0.0004]	0.0221307	0.001 [-0.001 to 0.003]	0.386424	0.0197211	-0.0294557	-0.001 [-0.008 to 0.006]	0.81453	-0.014 [-0.019 to -0.009]	3.59743e-09	0.00196614	0.00398024	LPC(16:0) [sn2]	-0.001 [-0.008 to 0.006]	0.694459	-0.003 [-0.007 to 0.002]	0.277576	0.852589	5.82333e+06	1.197 [0.744 to 1.651]	2.34389e-07	-0.617 [-1.005 to -0.228]	0.00186877	1.11533e-09	1.02858e-08	LPC(16:0) [sn2]	0.582 [0.129 to 1.036]	0.0119181	1.376 [0.987 to 1.765]	4.22318e-12	50847.6	3.52513e-14
								LPC(18:0) [sn2]	-0.004 [-0.007 to -0.002]	0.00111602	0.004 [0.002 to 0.006]	0.000155264									LPC(18:0) [sn2]	-0.001 [-0.008 to 0.006]	0.809392	0.006 [0.001 to 0.010]	0.020949									LPC(18:0) [sn2]	-0.126 [-0.579 to 0.327]	0.585959	1.658 [1.269 to 2.046]	6.58765e-17
75	LPC(16:0) [sn1]/LPC(18:1) [sn1]	0.030 [0.027 to 0.032]	3.17091e-126	0.021 [0.019 to 0.023]	5.66012e-102	4.87671e-09	4.04767e-08	LPC(16:0) [sn1]	-0.003 [-0.006 to -0.001]	0.0187905	0.001 [-0.001 to 0.003]	0.58118	6.79925e+55	7.14774e-41	0.084 [0.077 to 0.091]	5.55501e-134	0.047 [0.043 to 0.051]	1.71353e-94	5.86126e-20	2.43242e-18	LPC(16:0) [sn1]	-0.0002 [-0.007 to 0.007]	0.951299	-0.002 [-0.007 to 0.002]	0.331107	1.94109e+74	4.06559e+47	4.764 [4.330 to 5.199]	3.29902e-100	3.276 [2.904 to 3.648]	9.46985e-66	1.80884e-07	1.15488e-06	LPC(16:0) [sn1]	0.632 [0.177 to 1.086]	0.00643189	1.295 [0.906 to 1.684]	7.34071e-11	2.50374e+68	7.75166e+54
								LPC(18:1) [sn1]	-0.022 [-0.025 to -0.020]	2.15598e-70	-0.013 [-0.015 to -0.012]	1.47883e-42									LPC(18:1) [sn1]	-0.057 [-0.063 to -0.050]	1.07828e-59	-0.033 [-0.038 to -0.029]	6.96653e-47									LPC(18:1) [sn1]	-2.681 [-3.127 to -2.235]	8.25987e-32	-1.138 [-1.520 to -0.756]	5.51777e-09
76	LPC(16:0) [sn2]/LPC(18:2) [sn2]	0.029 [0.026 to 0.031]	1.08907e-121	0.022 [0.021 to 0.024]	2.90227e-121	2.47525e-05	0.000102723	LPC(16:0) [sn2]	-0.003 [-0.006 to -0.0004]	0.0221307	0.001 [-0.001 to 0.003]	0.386424	6.31624e-31	6.04851e-118	0.078 [0.071 to 0.084]	4.8707e-117	0.050 [0.045 to 0.054]	3.90966e-107	3.49296e-12	3.62395e-11	LPC(16:0) [sn2]	-0.001 [-0.008 to 0.006]	0.694459	-0.003 [-0.007 to 0.002]	0.277576	6.24358e-11	7.72971e-17	5.452 [5.025 to 5.878]	2.89713e-134	3.654 [3.288 to 4.020]	6.7196e-84	1.41274e-10	1.95429e-09	LPC(16:0) [sn2]	0.582 [0.129 to 1.036]	0.0119181	1.376 [0.987 to 1.765]	4.22318e-12	4.91957e+21	6.63152e+44
								LPC(18:2) [sn2]	-0.032 [-0.034 to -0.029]	6.87883e-152	-0.022 [-0.024 to -0.020]	1.35661e-119									LPC(18:2) [sn2]	-0.080 [-0.086 to -0.073]	3.04106e-127	-0.052 [-0.057 to -0.048]	3.02206e-123									LPC(18:2) [sn2]	-4.958 [-5.384 to -4.532]	1.42526e-112	-2.443 [-2.807 to -2.078]	4.45612e-39
77	LPC(18:0) [sn1]/LPC(18:1) [sn1]	0.026 [0.023 to 0.028]	1.40043e-96	0.024 [0.022 to 0.025]	9.08299e-130	0.124044	0.228793	LPC(18:0) [sn1]	-0.004 [-0.006 to -0.001]	0.00346236	0.004 [0.002 to 0.006]	0.000507058	1.53951e+26	6.28965e-41	0.080 [0.073 to 0.086]	1.18872e-121	0.054 [0.050 to 0.059]	2.8259e-124	2.08437e-10	1.73003e-09	LPC(18:0) [sn1]	0.001 [-0.006 to 0.008]	0.80106	0.006 [0.001 to 0.010]	0.0204009	9.0709e+61	2.46524e+77	3.588 [3.150 to 4.026]	2.34119e-57	3.708 [3.333 to 4.083]	3.18359e-82	0.674928	0.737093	LPC(18:0) [sn1]	-0.095 [-0.548 to 0.359]	0.682507	1.537 [1.149 to 1.926]	9.75911e-15	3.52807e+25	3.06544e+67
								LPC(18:1) [sn1]	-0.022 [-0.025 to -0.020]	2.15598e-70	-0.013 [-0.015 to -0.012]	1.47883e-42									LPC(18:1) [sn1]	-0.057 [-0.063 to -0.050]	1.07828e-59	-0.033 [-0.038 to -0.029]	6.96653e-47									LPC(18:1) [sn1]	-2.681 [-3.127 to -2.235]	8.25987e-32	-1.138 [-1.520 to -0.756]	5.51777e-09
78	LPC(18:0) [sn2]/LPC(18:1) [sn2]	0.021 [0.019 to 0.024]	8.4639e-64	0.022 [0.021 to 0.024]	6.88791e-115	0.431897	0.569007	LPC(18:0) [sn2]	-0.004 [-0.007 to -0.002]	0.00111602	0.004 [0.002 to 0.006]	0.000155264	5.19374e-09	8.94307e-51	0.067 [0.060 to 0.074]	1.56515e-83	0.051 [0.046 to 0.055]	4.0912e-106	9.45154e-05	0.00023772	LPC(18:0) [sn2]	-0.001 [-0.008 to 0.006]	0.809392	0.006 [0.001 to 0.010]	0.020949	8.26019e+20	1.88047e+48	3.149 [2.707 to 3.592]	7.43431e-44	3.736 [3.357 to 4.115]	9.03573e-82	0.0431885	0.0796588	LPC(18:0) [sn2]	-0.126 [-0.579 to 0.327]	0.585959	1.658 [1.269 to 2.046]	6.58765e-17	6.411e+08	7.29066e+64
								LPC(18:1) [sn2]	-0.023 [-0.025 to -0.020]	4.39593e-72	-0.015 [-0.017 to -0.013]	2.00755e-52									LPC(18:1) [sn2]	-0.058 [-0.065 to -0.051]	1.29284e-62	-0.037 [-0.042 to -0.033]	7.69338e-58									LPC(18:1) [sn2]	-2.823 [-3.270 to -2.377]	4.76614e-35	-1.379 [-1.761 to -0.996]	1.67323e-12
79	LPC(18:2) [sn2]/LPC(20:4) [sn2]	-0.022 [-0.025 to -0.020]	1.86438e-70	-0.022 [-0.024 to -0.020]	4.751e-114	0.990056	0.990056	LPC(18:2) [sn2]	-0.032 [-0.034 to -0.029]	6.87883e-152	-0.022 [-0.024 to -0.020]	1.35661e-119	3.6896e-82	-6.08487e-118	-0.061 [-0.068 to -0.054]	3.63526e-70	-0.051 [-0.056 to -0.047]	3.43939e-107	0.0151061	0.0265386	LPC(18:2) [sn2]	-0.080 [-0.086 to -0.073]	3.04106e-127	-0.052 [-0.057 to -0.048]	3.02206e-123	8.36544e-58	8.78661e-17	-3.875 [-4.317 to -3.433]	2.83368e-65	-3.018 [-3.397 to -2.640]	2.02552e-54	0.00312208	0.00925474	LPC(18:2) [sn2]	-4.958 [-5.384 to -4.532]	1.42526e-112	-2.443 [-2.807 to -2.078]	4.45612e-39	5.02972e-48	2199990621627269
								LPC(20:4) [sn2]	-0.009 [-0.011 to -0.006]	2.97514e-12	0.002 [-0.0003 to 0.004]	0.0974704									LPC(20:4) [sn2]	-0.017 [-0.024 to -0.010]	1.99351e-06	0.001 [-0.004 to 0.006]	0.668576									LPC(20:4) [sn2]	-0.973 [-1.422 to -0.523]	2.24231e-05	0.763 [0.378 to 1.148]	0.000104001
80	LPC(20:4) [sn2]/LPC(22:4) [sn2]	-0.003 [-0.005 to 0.00003]	0.053068	-0.005 [-0.007 to -0.003]	2.76956e-06	0.171295	0.290153	LPC(20:4) [sn2]	-0.009 [-0.011 to -0.006]	2.97514e-12	0.002 [-0.0003 to 0.004]	0.0974704	5.60628e-11	-0.000810256	-0.001 [-0.008 to 0.006]	0.811926	-0.005 [-0.009 to -0.00002]	0.048935	0.368395	0.443141	LPC(20:4) [sn2]	-0.017 [-0.024 to -0.010]	1.99351e-06	0.001 [-0.004 to 0.006]	0.668576	2.45528e-06	1.78239	-0.420 [-0.875 to 0.035]	0.0705774	-1.220 [-1.610 to -0.830]	8.8562e-10	0.00735591	0.0203513	LPC(20:4) [sn2]	-0.973 [-1.422 to -0.523]	2.24231e-05	0.763 [0.378 to 1.148]	0.000104001	0.000317709	6.46851e-05
								LPC(22:4) [sn2]	-0.006 [-0.009 to -0.003]	3.0509e-06	0.005 [0.003 to 0.007]	3.85424e-06									LPC(22:4) [sn2]	-0.014 [-0.021 to -0.007]	9.06316e-05	0.004 [-0.001 to 0.009]	0.0872211									LPC(22:4) [sn2]	-0.552 [-1.000 to -0.103]	0.0160054	1.476 [1.091 to 1.860]	5.72864e-14
81	LPC(20:5) [sn2]/LPC(22:5) [sn2] (n3)	0.012 [0.009 to 0.014]	3.00524e-19	0.006 [0.004 to 0.008]	2.05956e-08	0.000236197	0.00081685	LPC(20:5) [sn2]	-0.007 [-0.010 to -0.005]	1.66104e-08	0.001 [-0.001 to 0.003]	0.165261	2.74797e-45	0.038349	0.036 [0.029 to 0.043]	1.06064e-23	0.014 [0.010 to 0.019]	1.17356e-09	6.88382e-07	2.48416e-06	LPC(20:5) [sn2]	-0.010 [-0.017 to -0.003]	0.00380399	0.0004 [-0.004 to 0.005]	0.859798	5.35499e-22	4.1713	1.935 [1.483 to 2.388]	5.87e-17	0.703 [0.315 to 1.090]	0.000379891	3.31732e-05	0.000131113	LPC(20:5) [sn2]	-0.674 [-1.119 to -0.228]	0.0030295	0.937 [0.556 to 1.319]	1.48633e-06	1.2929e-19	0.00391251
								LPC(22:5) [sn2] (n3)	-0.021 [-0.023 to -0.019]	8.25832e-64	-0.004 [-0.005 to -0.002]	0.000216376									LPC(22:5) [sn2] (n3)	-0.048 [-0.055 to -0.041]	5.67972e-45	-0.013 [-0.018 to -0.009]	4.89526e-09									LPC(22:5) [sn2] (n3)	-2.776 [-3.210 to -2.342]	7.58934e-36	0.599 [0.228 to 0.970]	0.00157861
82	LPC(22:5) [sn2] (n3)/LPC(22:6) [sn2]	-0.009 [-0.011 to -0.006]	1.25362e-11	0.008 [0.006 to 0.010]	6.77145e-15	1.68941e-24	1.40221e-22	LPC(22:5) [sn2] (n3)	-0.021 [-0.023 to -0.019]	8.25832e-64	-0.004 [-0.005 to -0.002]	0.000216376	6.5876e-53	3.06372e-26	-0.024 [-0.031 to -0.017]	7.44515e-12	0.013 [0.009 to 0.018]	1.15032e-08	7.77273e-19	2.15045e-17	LPC(22:5) [sn2] (n3)	-0.048 [-0.055 to -0.041]	5.67972e-45	-0.013 [-0.018 to -0.009]	4.89526e-09	7.62875e-34	5.65155e-21	-1.090 [-1.532 to -0.648]	1.34469e-06	1.421 [1.042 to 1.799]	1.99322e-13	5.16175e-18	4.28425e-16	LPC(22:5) [sn2] (n3)	-2.776 [-3.210 to -2.342]	7.58934e-36	0.599 [0.228 to 0.970]	0.00157861	5.64394e-30	4.88753e+08
								LPC(22:6) [sn2]	-0.013 [-0.015 to -0.010]	4.23144e-24	-0.011 [-0.013 to -0.009]	2.34895e-28									LPC(22:6) [sn2]	-0.026 [-0.033 to -0.019]	2.81801e-13	-0.026 [-0.031 to -0.022]	6.50111e-29									LPC(22:6) [sn2]	-1.760 [-2.209 to -1.312]	1.57863e-14	-0.764 [-1.148 to -0.380]	9.74193e-05
