# Supplementary material for: Alterations in ether lipid metabolism in obesity revealed by systems genomics of multi-omics datasets
Source: PLoS Biol. 2025 Aug 28;23(8):e3003349. doi: 10.1371/journal.pbio.3003349 (PMC12393746; doi:10.1371/journal.pbio.3003349)
Supplement: S7 Table — Linear regression analysis was performed between 82 lipid ratios and various markers of obesity, including sex as the interaction term and adjusting for age, in the BHS cohort (n = 4,492). 1Lipid nomenclature is read as follows: letters denote the head group; () brackets denote the sum composition of the lipid measured including total number of carbons and double bonds; [] denote the position of the acyl chain; n3 and n6 denote omega-3 and omega-6 poly-unsaturated fatty acid species; 2SD-change denotes the standard deviation change per unit of waist circumference (WC), body-mass-index (BMI), waist–hip ratio (WHR). 3Interaction p-value denotes whether the associations between each lipid ratio and obesity-marker are statistically different between males and females. 4p-gain was calculated by dividing the lowest p-value among the lipid species used in the ratio by the p-value of the lipid ratio. The p-gain was deemed significant if it exceeded 10 × the number of ratios tested (p-gain >820). (XLSX) [file pbio.3003349.s008.xlsx]

## Sheet: Table S7
S7 Table: Interaction analysis between 82 lipid ratios and markers of obesity in the Busselton Health Study
		Waist Circumference													Body-Mass Index													Waist-Hip-Ratio
#	Lipid Ratio	SD-Change per unit WC [UCI + LCI]2 [Male]	p-value [Male]	SD-Change per unit WC [UCI + LCI] [Female]	p-value [Female]	Interaction p-value3	Adjusted Interaction p-value	Lipid Species	SD-Change per unit WC [UCI + LCI] [Male]	p-value [Male]	SD-Change per unit WC [UCI + LCI] [Female]	p-value [Female]	p-gain4 [Male]	p-gain [Female]	SD-Change per unit BMI [UCI + LCI] [Male]	p-value [Male]	SD-Change per unit BMI [UCI + LCI] [Female]	p-value [Female]	Interaction p-value	Adjusted Interaction p-value	Lipid Species	SD-Change per unit BMI [UCI + LCI] [Male]	p-value [Male]	SD-Change per unit BMI [UCI + LCI] [Female]	p-value [Female]	p-gain [Male]	p-gain [Female]	SD-Change per unit WHR [UCI + LCI] [Male]	p-value [Male]	SD-Change per unit WHR [UCI + LCI] [Female]	p-value [Female]	Interaction p-value	Adjusted Interaction p-value	Lipid Species	SD-Change per unit WHR [UCI + LCI] [Male]	p-value [Male]	SD-Change per unit WHR [UCI + LCI] [Female]	p-value [Female]	p-gain [Male]	p-gain [Female]
1	PE/PC	0.017 [0.013 to 0.021]	1.75201e-14	0.003 [-0.0002 to 0.007]	0.0635571	0.0189006	0.0540948	Total PE	0.013 [0.009 to 0.017]	2.07937e-09	-0.0004 [-0.004 to 0.003]	0.814951	118685	4.54189e-07	0.039 [0.027 to 0.051]	1.5805e-10	-0.002 [-0.010 to 0.007]	0.707188	3.28878e-08	6.99874e-07	Total PE	0.031 [0.019 to 0.043]	2.45851e-07	-0.009 [-0.017 to -0.001]	0.707188	1555.53	2.68565e-08	2.593 [1.886 to 3.300]	7.61191e-13	1.513 [0.878 to 2.147]	3.02659e-06	0.0189006	0.0540948	Total PE	1.912 [1.218 to 2.607]	7.09904e-08	0.924 [0.301 to 1.547]	0.00366252	0.263509	0.0179832
								Total PC	-0.006 [-0.010 to -0.002]	0.00599432	-0.010 [-0.013 to -0.006]	2.88669e-08									Total PC	-0.011 [-0.023 to 0.0004]	0.0590947	-0.023 [-0.031 to -0.015]	1.89926e-08									Total PC	-1.125 [-1.820 to -0.429]	2.0058e-13	-1.214 [-1.838 to -0.590]	5.44279e-08
2	Total PE Ether/PE	-0.008 [-0.013 to -0.004]	0.000182579	-0.002 [-0.005 to 0.002]	0.290838	0.0525664	0.114816	Total PE Ether	-0.012 [-0.015 to -0.010]	9.37113e-08	-0.007 [-0.009 to -0.005]	0.000137116	3.9557e-08	0.00260842	-0.017 [-0.029 to -0.005]	0.00633242	-0.009 [-0.017 to -0.0002]	0.043781	0.265814	0.380389	Total PE Ether	-0.024 [-0.030 to -0.018]	0.000151731	-0.050 [-0.054 to -0.046]	4.02458e-32	9.24896e-07	1.51406e-31	-0.626 [-1.346 to 0.095]	0.0888145	0.284 [-0.362 to 0.930]	0.389398	0.0525664	0.114816	Total PE Ether	-1.328 [-1.700 to -0.957]	0.000353908	-0.367 [-0.700 to -0.034]	0.270575	7.10959e-34	3.89399e-36
								Total PE	0.013 [0.009 to 0.017]	2.07937e-09	-0.0004 [-0.004 to 0.003]	0.814951									Total PE	0.031 [0.019 to 0.043]	2.45851e-07	-0.009 [-0.017 to -0.001]	0.0232187									Total PE	1.912 [1.218 to 2.607]	5.63124e-35	0.924 [0.301 to 1.547]	2.04693e-37
3	Total PC Ether/PC	-0.021 [-0.026 to -0.017]	2.57785e-22	-0.009 [-0.012 to -0.005]	3.01717e-07	0.0792062	0.160344	Total PC Ether	-0.025 [-0.027 to -0.023]	4.12878e-29	-0.023 [-0.025 to -0.021]	2.77729e-39	5.2127e-28	3.5064e-38	-0.049 [-0.061 to -0.037]	5.21203e-16	-0.012 [-0.020 to -0.003]	0.00519554	2.68797e-07	3.71836e-06	Total PC Ether	-0.056 [-0.062 to -0.050]	1.01791e-19	-0.021 [-0.025 to -0.016]	1.93251e-06	3.78691e-13	0.0706578	-3.095 [-3.793 to -2.397]	5.32508e-18	-2.297 [-2.923 to -1.670]	7.91013e-13	0.0792062	0.160344	Total PC Ether	-3.575 [-3.940 to -3.210]	8.79124e-23	-3.692 [-4.020 to -3.370]	1.47914e-29	1.10992e-21	1.86745e-28
								Total PC	-0.006 [-0.010 to -0.002]	0.00599432	-0.010 [-0.013 to -0.006]	2.88669e-08									Total PC	-0.011 [-0.023 to 0.0004]	0.0590947	-0.023 [-0.031 to -0.015]	1.89926e-08									Total PC	-1.125 [-1.820 to -0.429]	2.0058e-13	-1.214 [-1.838 to -0.590]	5.44279e-08
4	PE(P)/PE	-0.017 [-0.021 to -0.013]	5.8224e-15	-0.003 [-0.006 to 0.0003]	0.0732598	0.00422128	0.0140147	Total PE(P)	-0.011 [-0.016 to -0.007]	6.27405e-07	-0.006 [-0.010 to -0.003]	0.000324167	357133	11.1241	-0.038 [-0.050 to -0.026]	3.88454e-10	-0.003 [-0.011 to 0.006]	0.538437	1.26061e-06	1.04602e-05	Total PE(P)	-0.022 [-0.034 to -0.010]	0.000452544	-0.020 [-0.028 to -0.011]	4.91858e-06	632.894	0.0431224	-2.270 [-2.969 to -1.571]	2.16933e-10	-0.967 [-1.594 to -0.340]	0.00251784	0.00422128	0.0140147	Total PE(P)	-1.214 [-1.942 to -0.485]	0.189548	-0.342 [-0.996 to 0.311]	0.446326	2.59584e-25	8.1297e-35
								Total PE	0.013 [0.009 to 0.017]	2.07937e-09	-0.0004 [-0.004 to 0.003]	0.814951									Total PE	0.031 [0.019 to 0.043]	2.45851e-07	-0.009 [-0.017 to -0.001]	0.0232187									Total PE	1.912 [1.218 to 2.607]	5.63124e-35	0.924 [0.301 to 1.547]	2.04693e-37
5	PE(O)/PE	-0.018 [-0.022 to -0.014]	9.96491e-16	-0.007 [-0.010 to -0.004]	5.28586e-05	0.0233026	0.0586095	Total PE(O)	-0.012 [-0.016 to -0.007]	2.45378e-07	-0.012 [-0.015 to -0.009]	1.38545e-11	2.0867e+06	15417.6	-0.041 [-0.053 to -0.029]	1.53698e-11	-0.011 [-0.019 to -0.003]	0.00893905	3.9488e-05	0.000204844	Total PE(O)	-0.026 [-0.038 to -0.014]	2.46308e-05	-0.030 [-0.039 to -0.022]	9.74651e-13	15995.7	2.59745	-2.336 [-3.045 to -1.626]	1.22373e-10	-1.288 [-1.924 to -0.651]	7.44653e-05	0.0233026	0.0586095	Total PE(O)	-1.247 [-1.968 to -0.525]	0.000892622	-0.860 [-1.507 to -0.214]	0.000954945	4.60169e-25	2.74884e-33
								Total PE	0.013 [0.009 to 0.017]	2.07937e-09	-0.0004 [-0.004 to 0.003]	0.814951									Total PE	0.031 [0.019 to 0.043]	2.45851e-07	-0.009 [-0.017 to -0.001]	0.0232187									Total PE	1.912 [1.218 to 2.607]	5.63124e-35	0.924 [0.301 to 1.547]	2.04693e-37
6	PC(P)/PC	-0.027 [-0.031 to -0.023]	3.03612e-34	-0.020 [-0.023 to -0.016]	7.73164e-30	0.720391	0.800399	Total PC(P)	-0.028 [-0.033 to -0.024]	2.23463e-37	-0.024 [-0.027 to -0.021]	5.4092e-43	0.000736016	6.99618e-14	-0.061 [-0.073 to -0.049]	7.06861e-23	-0.039 [-0.047 to -0.030]	1.05179e-19	0.00274964	0.00736193	Total PC(P)	-0.062 [-0.074 to -0.050]	7.34241e-24	-0.050 [-0.058 to -0.041]	1.34772e-31	0.103873	1.28136e-12	-3.735 [-4.443 to -3.028]	7.90965e-25	-3.571 [-4.205 to -2.936]	6.26454e-28	0.720391	0.800399	Total PC(P)	-4.097 [-4.804 to -3.390]	1.8817e-26	-4.006 [-4.640 to -3.372]	1.32504e-52	0.02379	2.11514e-25
								Total PC	-0.006 [-0.010 to -0.002]	0.00599432	-0.010 [-0.013 to -0.006]	2.88669e-08									Total PC	-0.011 [-0.023 to 0.0004]	0.0590947	-0.023 [-0.031 to -0.015]	1.89926e-08									Total PC	-1.125 [-1.820 to -0.429]	2.0058e-13	-1.214 [-1.838 to -0.590]	5.44279e-08
7	PC(O)/PC	-0.016 [-0.021 to -0.012]	1.83797e-13	-0.013 [-0.017 to -0.010]	1.51145e-14	0.555623	0.709487	Total PC(O)	-0.021 [-0.025 to -0.017]	8.77787e-21	-0.021 [-0.024 to -0.017]	3.89869e-32	4.77586e-08	2.57944e-18	-0.039 [-0.051 to -0.027]	1.4876e-10	-0.029 [-0.037 to -0.020]	7.75217e-12	0.16027	0.255816	Total PC(O)	-0.048 [-0.060 to -0.036]	1.05314e-14	-0.047 [-0.055 to -0.039]	3.91844e-28	7.07944e-05	5.05464e-17	-2.067 [-2.769 to -1.365]	8.4732e-09	-2.336 [-2.966 to -1.706]	4.21093e-13	0.555623	0.709487	Total PC(O)	-2.950 [-3.663 to -2.236]	9.28337e-10	-3.289 [-3.929 to -2.649]	1.2046e-31	2.36723e-05	2.86064e-19
								Total PC	-0.006 [-0.010 to -0.002]	0.00599432	-0.010 [-0.013 to -0.006]	2.88669e-08									Total PC	-0.011 [-0.023 to 0.0004]	0.0590947	-0.023 [-0.031 to -0.015]	1.89926e-08									Total PC	-1.125 [-1.820 to -0.429]	2.0058e-13	-1.214 [-1.838 to -0.590]	5.44279e-08
8	TG(O)/TG	-0.023 [-0.027 to -0.019]	7.79955e-25	-0.018 [-0.022 to -0.015]	6.95204e-26	0.904296	0.938207	Total TG(O) [NL]	0.010 [0.006 to 0.014]	6.73168e-06	0.013 [0.010 to 0.017]	6.05309e-14	7.90863e-23	5.19754e-41	-0.050 [-0.062 to -0.038]	4.59894e-16	-0.037 [-0.045 to -0.029]	2.2127e-18	0.0818012	0.144457	Total TG(O) [NL]	0.034 [0.022 to 0.046]	3.11409e-08	0.025 [0.016 to 0.033]	6.07434e-09	1.93539e-23	3.46808e-26	-3.044 [-3.755 to -2.334]	6.30393e-17	-2.989 [-3.626 to -2.351]	6.14692e-20	0.904296	0.938207	Total TG(O) [NL]	1.428 [0.719 to 2.136]	7.96953e-29	2.622 [1.987 to 3.258]	1.27345e-46	4.30472e-97	2.10042e-169
								Total TG [NL]	0.030 [0.026 to 0.034]	6.16838e-47	0.028 [0.025 to 0.032]	3.61336e-66									Total TG [NL]	0.076 [0.065 to 0.087]	8.90075e-39	0.056 [0.048 to 0.064]	7.67381e-44									Total TG [NL]	4.084 [3.417 to 4.751]	2.71366e-113	5.016 [4.418 to 5.614]	1.29111e-188
9	PE(O)/PE(P)	-0.003 [-0.008 to 0.001]	0.162958	-0.009 [-0.013 to -0.006]	7.18479e-08	0.299537	0.426785	Total PE(O)	-0.012 [-0.016 to -0.007]	2.45378e-07	-0.012 [-0.015 to -0.009]	1.38545e-11	1.50577e-06	0.000192831	-0.011 [-0.023 to 0.001]	0.0737036	-0.020 [-0.028 to -0.012]	2.53955e-06	0.226447	0.341728	Total PE(O)	-0.026 [-0.038 to -0.014]	2.46308e-05	-0.030 [-0.039 to -0.022]	9.74651e-13	0.000334186	3.83789e-07	-0.342 [-1.058 to 0.374]	0.349428	-0.826 [-1.468 to -0.183]	0.0117967	0.299537	0.426785	Total PE(O)	-1.247 [-1.968 to -0.525]	0.000892622	-0.860 [-1.507 to -0.214]	0.000954945	0.00255452	0.0809502
								Total PE(P)	-0.011 [-0.016 to -0.007]	6.27405e-07	-0.006 [-0.010 to -0.003]	0.000324167									Total PE(P)	-0.022 [-0.034 to -0.010]	0.000452544	-0.020 [-0.028 to -0.011]	4.91858e-06									Total PE(P)	-1.214 [-1.942 to -0.485]	0.189548	-0.342 [-0.996 to 0.311]	0.446326
10	PC(O)/PC(P)	0.019 [0.015 to 0.024]	1.9118e-17	0.012 [0.009 to 0.016]	1.41291e-11	0.181793	0.295859	Total PC(O)	-0.021 [-0.025 to -0.017]	8.77787e-21	-0.021 [-0.024 to -0.017]	3.89869e-32	1.16886e-20	3.8284e-32	0.040 [0.027 to 0.052]	2.59937e-10	0.020 [0.011 to 0.028]	4.89359e-06	0.00831189	0.0202908	Total PC(O)	-0.048 [-0.060 to -0.036]	1.05314e-14	-0.047 [-0.055 to -0.039]	3.91844e-28	2.82468e-14	2.75406e-26	2.885 [2.164 to 3.607]	5.74917e-15	2.258 [1.611 to 2.905]	9.15102e-12	0.181793	0.295859	Total PC(O)	-2.950 [-3.663 to -2.236]	9.28337e-10	-3.289 [-3.929 to -2.649]	1.2046e-31	3.273e-12	1.44797e-41
								Total PC(P)	-0.028 [-0.033 to -0.024]	2.23463e-37	-0.024 [-0.027 to -0.021]	5.4092e-43									Total PC(P)	-0.062 [-0.074 to -0.050]	7.34241e-24	-0.050 [-0.058 to -0.041]	1.34772e-31									Total PC(P)	-4.097 [-4.804 to -3.390]	1.8817e-26	-4.006 [-4.640 to -3.372]	1.32504e-52
11	PC(P)/PE(P)	-0.017 [-0.022 to -0.013]	1.3501e-14	-0.019 [-0.023 to -0.016]	1.02124e-26	0.0204543	0.0565901	Total PC(P)	-0.028 [-0.033 to -0.024]	2.23463e-37	-0.024 [-0.027 to -0.021]	5.4092e-43	1.65516e-23	5.29668e-17	-0.042 [-0.054 to -0.030]	2.16212e-11	-0.031 [-0.039 to -0.022]	1.11371e-12	0.136848	0.227168	Total PC(P)	-0.062 [-0.074 to -0.050]	7.34241e-24	-0.050 [-0.058 to -0.041]	1.34772e-31	3.39592e-13	1.21012e-19	-3.096 [-3.809 to -2.383]	2.36894e-17	-4.172 [-4.811 to -3.532]	9.25005e-37	0.0204543	0.0565901	Total PC(P)	-4.097 [-4.804 to -3.390]	1.8817e-26	-4.006 [-4.640 to -3.372]	1.32504e-52	7.94322e-10	1.43247e-16
								Total PE(P)	-0.011 [-0.016 to -0.007]	6.27405e-07	-0.006 [-0.010 to -0.003]	0.000324167									Total PE(P)	-0.022 [-0.034 to -0.010]	0.000452544	-0.020 [-0.028 to -0.011]	4.91858e-06									Total PE(P)	-1.214 [-1.942 to -0.485]	0.189548	-0.342 [-0.996 to 0.311]	0.446326
12	LPE(P)/PE(P)	0.013 [0.008 to 0.017]	1.16557e-08	0.011 [0.007 to 0.014]	1.168e-09	0.0705865	0.146467	Total LPE(P)	-0.002 [-0.006 to 0.003]	0.417333	0.002 [-0.002 to 0.005]	0.366097	53.8281	3.13439e+08	0.032 [0.020 to 0.044]	1.04741e-07	0.028 [0.020 to 0.036]	2.34781e-11	0.55614	0.640952	Total LPE(P)	0.002 [-0.010 to 0.014]	0.720544	0.001 [-0.007 to 0.010]	0.774739	4320.58	3.29984e+10	2.105 [1.395 to 2.815]	6.62504e-09	1.269 [0.632 to 1.906]	9.50011e-05	0.0705865	0.146467	Total LPE(P)	0.381 [-0.341 to 1.102]	3.17081e-06	0.626 [-0.021 to 1.273]	0.0260947	478.61	274.678
								Total PE(P)	-0.011 [-0.016 to -0.007]	6.27405e-07	-0.006 [-0.010 to -0.003]	0.000324167									Total PE(P)	-0.022 [-0.034 to -0.010]	0.000452544	-0.020 [-0.028 to -0.011]	4.91858e-06									Total PE(P)	-1.214 [-1.942 to -0.485]	0.189548	-0.342 [-0.996 to 0.311]	0.446326
13	LPC(P)/PC(P)	0.019 [0.015 to 0.023]	3.70712e-20	0.026 [0.022 to 0.029]	1.13691e-53	0.0840243	0.162965	Total LPC(P)	-0.009 [-0.014 to -0.005]	2.70185e-05	0.0002 [-0.003 to 0.004]	0.908748	6.02794e-18	4.75782e+10	0.053 [0.042 to 0.064]	2.60192e-20	0.058 [0.050 to 0.066]	1.66949e-47	0.497361	0.584461	Total LPC(P)	-0.011 [-0.023 to 0.001]	0.0730262	0.004 [-0.004 to 0.013]	0.29835	0.000282192	8072676038567766	3.640 [2.972 to 4.308]	2.64307e-26	4.391 [3.792 to 4.990]	9.62434e-46	0.0840243	0.162965	Total LPC(P)	-0.618 [-1.332 to 0.096]	5.20344e-32	0.123 [-0.518 to 0.763]	1.35552e-19	1.96871e-06	1.37676e-07
								Total PC(P)	-0.028 [-0.033 to -0.024]	2.23463e-37	-0.024 [-0.027 to -0.021]	5.4092e-43									Total PC(P)	-0.062 [-0.074 to -0.050]	7.34241e-24	-0.050 [-0.058 to -0.041]	1.34772e-31									Total PC(P)	-4.097 [-4.804 to -3.390]	1.8817e-26	-4.006 [-4.640 to -3.372]	1.32504e-52
14	LPC(O)/PC(O)	0.015 [0.011 to 0.020]	2.73879e-13	0.020 [0.016 to 0.023]	3.18588e-32	0.292509	0.426785	Total LPC(O)	-0.003 [-0.007 to 0.002]	0.261157	0.002 [-0.002 to 0.005]	0.391382	3.20502e-08	1.22374	0.039 [0.027 to 0.050]	2.8682e-11	0.045 [0.037 to 0.053]	1.7363e-29	0.337108	0.444126	Total LPC(O)	-0.003 [-0.015 to 0.009]	0.670183	0.004 [-0.004 to 0.012]	0.328605	0.000367178	22.5678	2.857 [2.185 to 3.528]	9.7951e-17	3.317 [2.715 to 3.919]	7.9001e-27	0.292509	0.426785	Total LPC(O)	0.271 [-0.442 to 0.985]	3.77087e-20	0.424 [-0.216 to 1.064]	3.73852e-15	0.000384975	1.52479e-05
								Total PC(O)	-0.021 [-0.025 to -0.017]	8.77787e-21	-0.021 [-0.024 to -0.017]	3.89869e-32									Total PC(O)	-0.048 [-0.060 to -0.036]	1.05314e-14	-0.047 [-0.055 to -0.039]	3.91844e-28									Total PC(O)	-2.950 [-3.663 to -2.236]	9.28337e-10	-3.289 [-3.929 to -2.649]	1.2046e-31
15	LPE/PE	-0.022 [-0.026 to -0.017]	9.73672e-24	-0.006 [-0.009 to -0.002]	0.000584899	6.82795e-05	0.000435938	Total LPE	-0.004 [-0.008 to 0.001]	0.11675	-0.008 [-0.012 to -0.005]	4.26751e-06	2.1356e+14	1393.32	-0.049 [-0.061 to -0.038]	7.25671e-17	-0.009 [-0.017 to -0.001]	0.0295615	1.24179e-08	6.99874e-07	Total LPE	-0.006 [-0.018 to 0.006]	0.32725	-0.028 [-0.037 to -0.020]	2.19315e-11	3.3879e+09	0.785437	-2.972 [-3.656 to -2.289]	2.12818e-17	-1.199 [-1.812 to -0.585]	0.000129109	6.82795e-05	0.000435938	Total LPE	-0.275 [-0.989 to 0.439]	1.14711e-08	0.169 [-0.471 to 0.809]	0.00453849	2.64603e-18	1.58543e-33
								Total PE	0.013 [0.009 to 0.017]	2.07937e-09	-0.0004 [-0.004 to 0.003]	0.814951									Total PE	0.031 [0.019 to 0.043]	2.45851e-07	-0.009 [-0.017 to -0.001]	0.0232187									Total PE	1.912 [1.218 to 2.607]	5.63124e-35	0.924 [0.301 to 1.547]	2.04693e-37
16	LPC/PC	0.002 [-0.002 to 0.006]	0.423825	0.015 [0.012 to 0.018]	2.40811e-19	4.19252e-08	8.69948e-07	Total LPC	-0.002 [-0.007 to 0.002]	0.263239	0.009 [0.006 to 0.012]	9.52486e-08	0.0141434	3.95533e+11	0.017 [0.005 to 0.028]	0.00469794	0.031 [0.023 to 0.039]	1.67245e-14	0.0398408	0.0793085	Total LPC	0.009 [-0.002 to 0.021]	0.117736	0.016 [0.008 to 0.024]	9.18596e-05	12.5789	5.49253e+09	1.319 [0.644 to 1.994]	0.000129136	3.731 [3.126 to 4.337]	4.40896e-33	4.19252e-08	8.69948e-07	Total LPC	0.586 [-0.101 to 1.273]	0.000157714	3.042 [2.426 to 3.659]	0.00128334	1.55325e-09	1.23448e+25
								Total PC	-0.006 [-0.010 to -0.002]	0.00599432	-0.010 [-0.013 to -0.006]	2.88669e-08									Total PC	-0.011 [-0.023 to 0.0004]	0.0590947	-0.023 [-0.031 to -0.015]	1.89926e-08									Total PC	-1.125 [-1.820 to -0.429]	2.0058e-13	-1.214 [-1.838 to -0.590]	5.44279e-08
17	PE(P-16:0/18:2)/PE(16:0_18:2)	-0.018 [-0.022 to -0.013]	2.18513e-15	-0.003 [-0.007 to 0.0001]	0.0586951	0.000952708	0.0037696	PE(P-16:0/18:2)	-0.018 [-0.022 to -0.013]	3.87443e-15	-0.013 [-0.017 to -0.010]	7.89767e-14	1.77309	1.34554e-12	-0.038 [-0.050 to -0.026]	9.96995e-10	-0.004 [-0.012 to 0.004]	0.365898	5.17704e-06	3.30534e-05	PE(P-16:0/18:2)	-0.040 [-0.052 to -0.028]	1.90974e-10	-0.033 [-0.042 to -0.025]	1.04629e-14	0.19155	2.85952e-14	-2.344 [-3.053 to -1.636]	9.96579e-11	-0.819 [-1.455 to -0.183]	0.0116086	0.000952708	0.0037696	PE(P-16:0/18:2)	-2.458 [-3.183 to -1.733]	1.77252e-05	-1.562 [-2.213 to -0.912]	0.484828	2.16931e-08	3.65056e-19
								PE(16:0_18:2)	0.007 [0.003 to 0.012]	0.00120277	-0.006 [-0.009 to -0.003]	0.000681054									PE(16:0_18:2)	0.014 [0.002 to 0.026]	0.021808	-0.020 [-0.028 to -0.012]	2.40985e-06									PE(16:0_18:2)	0.892 [0.184 to 1.599]	2.16189e-18	-0.198 [-0.833 to 0.437]	4.2378e-21
18	PE(P-16:0/20:4)/PE(16:0_20:4)	-0.005 [-0.009 to -0.0003]	0.0379515	0.008 [0.004 to 0.011]	7.39682e-06	0.000953753	0.0037696	PE(P-16:0/20:4)	0.003 [-0.001 to 0.008]	0.151429	0.005 [0.002 to 0.009]	0.00293421	0.0122475	396.686	-0.006 [-0.018 to 0.006]	0.345804	0.020 [0.012 to 0.028]	2.33422e-06	0.000494907	0.00205386	PE(P-16:0/20:4)	0.015 [0.002 to 0.027]	0.0194299	0.006 [-0.002 to 0.015]	0.143966	0.013856	61676.3	-0.678 [-1.384 to 0.028]	0.0597634	0.841 [0.208 to 1.474]	0.00924935	0.000953753	0.0037696	PE(P-16:0/20:4)	0.534 [-0.192 to 1.260]	2.77561e-05	1.467 [0.816 to 2.118]	1.44617e-09	7.89264e-19	1.64513e-13
								PE(16:0_20:4)	0.008 [0.003 to 0.012]	0.000464812	-0.006 [-0.009 to -0.002]	0.00144445									PE(16:0_20:4)	0.017 [0.005 to 0.029]	0.00479147	-0.019 [-0.028 to -0.011]	4.53139e-06									PE(16:0_20:4)	1.186 [0.476 to 1.896]	4.71691e-20	0.025 [-0.611 to 0.662]	1.52164e-15
19	PE(P-16:0/22:6)/PE(16:0_22:6)	-0.009 [-0.013 to -0.004]	9.13856e-05	0.003 [-0.0004 to 0.006]	0.0807372	0.00306806	0.0106104	PE(P-16:0/22:6)	0.006 [0.002 to 0.011]	0.00540522	-0.002 [-0.006 to 0.001]	0.206793	0.000884634	2.56131	-0.020 [-0.032 to -0.008]	0.000776687	0.010 [0.002 to 0.018]	0.0181874	3.51391e-05	0.000194436	PE(P-16:0/22:6)	0.012 [-0.0002 to 0.024]	0.0532836	-0.012 [-0.020 to -0.004]	0.00486719	0.0182737	0.267613	-1.263 [-1.956 to -0.570]	0.00035742	0.073 [-0.548 to 0.695]	0.816933	0.00306806	0.0106104	PE(P-16:0/22:6)	1.358 [0.638 to 2.077]	3.26579e-05	0.466 [-0.179 to 1.112]	0.852721	1.21885e-12	6.65342e-07
								PE(16:0_22:6)	0.011 [0.007 to 0.016]	8.08428e-08	-0.004 [-0.007 to -0.001]	0.0159852									PE(16:0_22:6)	0.025 [0.014 to 0.037]	1.41929e-05	-0.016 [-0.024 to -0.008]	8.4972e-05									PE(16:0_22:6)	1.931 [1.255 to 2.607]	4.3564e-16	0.197 [-0.409 to 0.803]	5.4354e-07
20	PE(P-18:0/18:2)/PE(18:0_18:2)	-0.029 [-0.034 to -0.025]	6.3676e-40	-0.017 [-0.020 to -0.014]	1.13328e-22	0.0844278	0.162965	PE(P-18:0/18:2)	-0.025 [-0.030 to -0.021]	2.79655e-29	-0.019 [-0.023 to -0.016]	9.29302e-28	4.39184e+10	8.20014e-06	-0.068 [-0.080 to -0.056]	1.49059e-28	-0.033 [-0.041 to -0.024]	1.14265e-14	1.41312e-06	1.04602e-05	PE(P-18:0/18:2)	-0.058 [-0.070 to -0.045]	2.01249e-20	-0.046 [-0.055 to -0.038]	5.298e-27	1.35013e+08	4.63658e-13	-3.733 [-4.436 to -3.030]	4.5167e-25	-2.943 [-3.574 to -2.313]	8.71029e-20	0.0844278	0.162965	PE(P-18:0/18:2)	-3.441 [-4.161 to -2.722]	5.3528e-13	-2.510 [-3.155 to -1.864]	1.92584e-06	2.78124e-18	1.11473e-47
								PE(18:0_18:2)	0.015 [0.010 to 0.019]	6.48908e-11	0.005 [0.001 to 0.008]	0.00762724									PE(18:0_18:2)	0.035 [0.023 to 0.047]	1.10445e-08	0.002 [-0.007 to 0.010]	0.692308									PE(18:0_18:2)	1.698 [0.987 to 2.410]	1.2562e-42	1.505 [0.867 to 2.143]	9.70964e-67
21	PE(P-18:0/20:4)/PE(18:0_20:4)	-0.016 [-0.020 to -0.011]	1.35529e-12	-0.004 [-0.008 to -0.001]	0.0159453	0.065127	0.138604	PE(P-18:0/20:4)	-0.008 [-0.012 to -0.003]	0.000676467	-0.002 [-0.006 to 0.001]	0.202812	253.628	2.66563	-0.033 [-0.045 to -0.022]	4.1839e-08	-0.005 [-0.013 to 0.003]	0.227721	0.000111704	0.000487969	PE(P-18:0/20:4)	-0.011 [-0.023 to 0.002]	0.0933229	-0.008 [-0.017 to 0.0002]	0.0559515	0.26261	4.07148	-1.979 [-2.682 to -1.275]	3.69456e-08	-1.134 [-1.765 to -0.503]	0.000429508	0.065127	0.138604	PE(P-18:0/20:4)	-0.936 [-1.664 to -0.207]	0.90737	0.044 [-0.610 to 0.698]	0.33967	5.67581e-40	1.09111e-51
								PE(18:0_20:4)	0.014 [0.010 to 0.018]	3.43739e-10	0.004 [0.0001 to 0.007]	0.0425042									PE(18:0_20:4)	0.035 [0.023 to 0.047]	1.09873e-08	-0.0004 [-0.009 to 0.008]	0.927162									PE(18:0_20:4)	1.792 [1.089 to 2.495]	2.09696e-47	1.515 [0.884 to 2.145]	4.6864e-55
22	PE(P-18:0/22:6)/PE(18:0_22:6)	-0.030 [-0.034 to -0.026]	1.31187e-44	-0.017 [-0.020 to -0.014]	1.76465e-24	0.0152243	0.0486007	PE(P-18:0/22:6)	-0.012 [-0.017 to -0.008]	7.29897e-08	-0.011 [-0.014 to -0.007]	3.08475e-09	9.39677e+11	1.76054e+11	-0.072 [-0.084 to -0.060]	2.40263e-33	-0.035 [-0.043 to -0.027]	3.59973e-17	1.79718e-07	2.98331e-06	PE(P-18:0/22:6)	-0.029 [-0.041 to -0.017]	2.55211e-06	-0.030 [-0.038 to -0.021]	4.24385e-12	5.9443e+08	7.14836e+10	-4.037 [-4.723 to -3.351]	2.4067e-30	-2.953 [-3.568 to -2.338]	7.98057e-21	0.0152243	0.0486007	PE(P-18:0/22:6)	-1.112 [-1.837 to -0.388]	1.4551e-05	-0.886 [-1.535 to -0.236]	3.96611e-07	1.88508e-31	2.272e-37
								PE(18:0_22:6)	0.025 [0.021 to 0.029]	1.23274e-32	0.012 [0.009 to 0.015]	3.10674e-13									PE(18:0_22:6)	0.059 [0.048 to 0.070]	1.4282e-24	0.019 [0.011 to 0.026]	2.57322e-06									PE(18:0_22:6)	3.643 [2.982 to 4.304]	4.53682e-61	2.620 [2.027 to 3.213]	1.81318e-57
23	PE(P-18:0/22:5) (n3)/PE(18:0_22:5) (n3)	-0.023 [-0.028 to -0.019]	2.89593e-26	-0.012 [-0.016 to -0.009]	9.18437e-13	0.133303	0.244306	PE(P-18:0/22:5) (n3)	-0.019 [-0.023 to -0.014]	2.97231e-16	-0.005 [-0.008 to -0.001]	0.00760205	1.02638e+10	1543.56	-0.059 [-0.070 to -0.047]	7.50924e-22	-0.022 [-0.030 to -0.014]	1.33127e-07	6.23691e-07	6.4708e-06	PE(P-18:0/22:5) (n3)	-0.038 [-0.051 to -0.026]	8.65225e-10	-0.016 [-0.024 to -0.007]	0.000266866	1.8886e+11	6989.85	-3.206 [-3.905 to -2.507]	3.82116e-19	-2.522 [-3.150 to -1.895]	4.10105e-15	0.133303	0.244306	PE(P-18:0/22:5) (n3)	-2.338 [-3.062 to -1.614]	0.000114313	0.027 [-0.622 to 0.677]	0.00381602	2.82534e-22	1.23125e-76
								PE(18:0_22:5) (n3)	0.014 [0.009 to 0.018]	1.78722e-09	0.011 [0.007 to 0.014]	1.41766e-09									PE(18:0_22:5) (n3)	0.040 [0.028 to 0.052]	1.41819e-10	0.014 [0.006 to 0.022]	0.000930539									PE(18:0_22:5) (n3)	2.006 [1.295 to 2.718]	1.07961e-40	2.892 [2.254 to 3.530]	5.04942e-91
24	PE(O-16:0/18:2)/PE(P-16:0/18:2)	-0.003 [-0.007 to 0.001]	0.172488	-0.013 [-0.016 to -0.009]	1.40666e-12	0.002565	0.00925631	PE(O-16:0/18:2)	-0.018 [-0.022 to -0.014]	7.15946e-16	-0.021 [-0.025 to -0.018]	1.83088e-34	4.1507e-15	1.30158e-22	-0.010 [-0.022 to 0.002]	0.0970734	-0.025 [-0.033 to -0.016]	8.0528e-09	0.0539953	0.0974264	PE(O-16:0/18:2)	-0.043 [-0.055 to -0.031]	2.42514e-12	-0.048 [-0.057 to -0.040]	1.72909e-30	2.49825e-11	2.14719e-22	-0.468 [-1.186 to 0.249]	0.200993	-1.877 [-2.521 to -1.234]	1.15086e-08	0.002565	0.00925631	PE(O-16:0/18:2)	-2.499 [-3.211 to -1.786]	4.55449e-17	-2.835 [-3.474 to -2.196]	1.79911e-20	2.266e-16	1.56328e-12
								PE(P-16:0/18:2)	-0.018 [-0.022 to -0.013]	3.87443e-15	-0.013 [-0.017 to -0.010]	7.89767e-14									PE(P-16:0/18:2)	-0.040 [-0.052 to -0.028]	1.90974e-10	-0.033 [-0.042 to -0.025]	1.04629e-14									PE(P-16:0/18:2)	-2.458 [-3.183 to -1.733]	1.77252e-05	-1.562 [-2.213 to -0.912]	0.484828
25	PE(O-16:0/20:4)/PE(P-16:0/20:4)	-0.016 [-0.020 to -0.011]	1.27346e-12	-0.018 [-0.022 to -0.015]	5.05445e-26	0.232585	0.364236	PE(O-16:0/20:4)	-0.009 [-0.014 to -0.005]	3.16238e-05	-0.010 [-0.013 to -0.006]	3.1292e-08	2.4833e+07	5.80521e+22	-0.042 [-0.054 to -0.030]	5.57971e-12	-0.039 [-0.048 to -0.031]	5.68689e-21	0.739628	0.790274	PE(O-16:0/20:4)	-0.020 [-0.033 to -0.008]	0.00101347	-0.025 [-0.034 to -0.017]	3.96843e-09	1.81636e+08	2.53154e+19	-1.819 [-2.527 to -1.110]	5.1141e-07	-2.370 [-3.005 to -1.734]	3.27663e-13	0.232585	0.364236	PE(O-16:0/20:4)	-0.968 [-1.690 to -0.246]	0.111792	-0.649 [-1.297 to -0.001]	0.0297477	54.2737	4413.6
								PE(P-16:0/20:4)	0.003 [-0.001 to 0.008]	0.151429	0.005 [0.002 to 0.009]	0.00293421									PE(P-16:0/20:4)	0.015 [0.002 to 0.027]	0.0194299	0.006 [-0.002 to 0.015]	0.143966									PE(P-16:0/20:4)	0.534 [-0.192 to 1.260]	2.77561e-05	1.467 [0.816 to 2.118]	1.44617e-09
26	PE(O-16:0/22:6)/PE(P-16:0/22:6)	-0.012 [-0.017 to -0.008]	8.54968e-08	-0.008 [-0.011 to -0.004]	1.69614e-05	0.0250323	0.0611082	PE(O-16:0/22:6)	-0.002 [-0.007 to 0.002]	0.342888	-0.007 [-0.010 to -0.003]	0.00010369	63221.3	12192	-0.026 [-0.038 to -0.013]	4.23864e-05	-0.016 [-0.025 to -0.008]	0.000146355	0.219919	0.338024	PE(O-16:0/22:6)	-0.005 [-0.018 to 0.007]	0.376465	-0.021 [-0.029 to -0.013]	7.60244e-07	1257.09	33.2561	-1.631 [-2.363 to -0.899]	1.27669e-05	-0.563 [-1.219 to 0.093]	0.0926243	0.0250323	0.0611082	PE(O-16:0/22:6)	0.181 [-0.538 to 0.900]	0.36368	0.060 [-0.585 to 0.705]	0.000628653	2.558	0.00678713
								PE(P-16:0/22:6)	0.006 [0.002 to 0.011]	0.00540522	-0.002 [-0.006 to 0.001]	0.206793									PE(P-16:0/22:6)	0.012 [-0.0002 to 0.024]	0.0532836	-0.012 [-0.020 to -0.004]	0.00486719									PE(P-16:0/22:6)	1.358 [0.638 to 2.077]	3.26579e-05	0.466 [-0.179 to 1.112]	0.852721
27	PE(O-18:0/20:4)/PE(P-18:0/20:4)	-0.007 [-0.011 to -0.002]	0.00297844	-0.012 [-0.016 to -0.009]	1.23401e-12	0.135399	0.244306	PE(O-18:0/20:4)	-0.012 [-0.016 to -0.007]	1.64586e-07	-0.012 [-0.016 to -0.009]	4.95588e-12	5.52592e-05	4.01607	-0.024 [-0.036 to -0.012]	0.000115099	-0.026 [-0.035 to -0.018]	4.29039e-10	0.707217	0.782653	PE(O-18:0/20:4)	-0.028 [-0.040 to -0.016]	4.88451e-06	-0.029 [-0.037 to -0.020]	1.68743e-11	0.0424373	0.0393304	-0.754 [-1.469 to -0.040]	0.0385561	-1.449 [-2.089 to -0.808]	9.585e-06	0.135399	0.244306	PE(O-18:0/20:4)	-1.388 [-2.111 to -0.664]	0.00041228	-1.174 [-1.823 to -0.525]	1.00371e-05	0.010693	1.04717
								PE(P-18:0/20:4)	-0.008 [-0.012 to -0.003]	0.000676467	-0.002 [-0.006 to 0.001]	0.202812									PE(P-18:0/20:4)	-0.011 [-0.023 to 0.002]	0.0933229	-0.008 [-0.017 to 0.0002]	0.0559515									PE(P-18:0/20:4)	-0.936 [-1.664 to -0.207]	0.90737	0.044 [-0.610 to 0.698]	0.33967
28	PE(O-18:0/22:6)/PE(P-18:0/22:6)	-0.003 [-0.007 to 0.001]	0.185557	-0.008 [-0.012 to -0.005]	5.36356e-06	0.625954	0.752959	PE(O-18:0/22:6)	-0.014 [-0.018 to -0.009]	8.04525e-10	-0.016 [-0.019 to -0.012]	2.4467e-19	4.33573e-09	4.56172e-14	-0.010 [-0.022 to 0.002]	0.102661	-0.016 [-0.024 to -0.008]	0.000174994	0.427645	0.521978	PE(O-18:0/22:6)	-0.035 [-0.047 to -0.023]	9.55223e-09	-0.040 [-0.048 to -0.032]	4.66753e-21	9.3046e-08	2.66725e-17	-0.774 [-1.495 to -0.053]	0.0355275	-1.002 [-1.649 to -0.356]	0.00239653	0.625954	0.752959	PE(O-18:0/22:6)	-1.609 [-2.326 to -0.893]	9.67305e-07	-1.558 [-2.201 to -0.916]	4.71519e-12	2.7227e-05	1.96751e-09
								PE(P-18:0/22:6)	-0.012 [-0.017 to -0.008]	7.29897e-08	-0.011 [-0.014 to -0.007]	3.08475e-09									PE(P-18:0/22:6)	-0.029 [-0.041 to -0.017]	2.55211e-06	-0.030 [-0.038 to -0.021]	4.24385e-12									PE(P-18:0/22:6)	-1.112 [-1.837 to -0.388]	1.4551e-05	-0.886 [-1.535 to -0.236]	3.96611e-07
29	PC(P-16:0/18:2)/PE(P-16:0/18:2)	-0.018 [-0.022 to -0.013]	1.62925e-15	-0.021 [-0.024 to -0.017]	3.52676e-32	0.000420523	0.00205878	PC(P-16:0/18:2)	-0.036 [-0.040 to -0.032]	3.60844e-65	-0.033 [-0.037 to -0.030]	6.12457e-90	2.21479e-50	1.7366e-58	-0.043 [-0.054 to -0.031]	3.8682e-12	-0.035 [-0.043 to -0.027]	7.90689e-17	0.321374	0.444126	PC(P-16:0/18:2)	-0.083 [-0.094 to -0.071]	6.27023e-45	-0.069 [-0.077 to -0.061]	3.02592e-64	1.62097e-33	3.82694e-48	-2.629 [-3.330 to -1.927]	2.47098e-13	-4.241 [-4.870 to -3.612]	4.59316e-39	0.000420523	0.00205878	PC(P-16:0/18:2)	-5.096 [-5.765 to -4.426]	2.1384e-68	-5.533 [-6.133 to -4.933]	1.76455e-106	8.65407e-56	3.8417e-68
								PE(P-16:0/18:2)	-0.018 [-0.022 to -0.013]	3.87443e-15	-0.013 [-0.017 to -0.010]	7.89767e-14									PE(P-16:0/18:2)	-0.040 [-0.052 to -0.028]	1.90974e-10	-0.033 [-0.042 to -0.025]	1.04629e-14									PE(P-16:0/18:2)	-2.458 [-3.183 to -1.733]	1.77252e-05	-1.562 [-2.213 to -0.912]	0.484828
30	PC(P-16:0/20:4)/PE(P-16:0/20:4)	-0.018 [-0.022 to -0.013]	7.91187e-15	-0.016 [-0.020 to -0.013]	7.40333e-20	0.245772	0.377761	PC(P-16:0/20:4)	-0.014 [-0.019 to -0.010]	2.15627e-10	-0.010 [-0.014 to -0.007]	1.75031e-08	27253.6	2.36422e+11	-0.044 [-0.057 to -0.032]	1.65931e-12	-0.029 [-0.038 to -0.021]	1.10523e-11	0.0477189	0.0880148	PC(P-16:0/20:4)	-0.027 [-0.039 to -0.015]	1.64762e-05	-0.023 [-0.031 to -0.014]	1.44152e-07	9.92954e+06	13042.7	-2.747 [-3.468 to -2.027]	9.38775e-14	-3.292 [-3.938 to -2.646]	3.23187e-23	0.245772	0.377761	PC(P-16:0/20:4)	-2.219 [-2.945 to -1.493]	0.0610702	-1.485 [-2.136 to -0.834]	5.09292e-05	2.95663e+08	4.47473e+13
								PE(P-16:0/20:4)	0.003 [-0.001 to 0.008]	0.151429	0.005 [0.002 to 0.009]	0.00293421									PE(P-16:0/20:4)	0.015 [0.002 to 0.027]	0.0194299	0.006 [-0.002 to 0.015]	0.143966									PE(P-16:0/20:4)	0.534 [-0.192 to 1.260]	2.77561e-05	1.467 [0.816 to 2.118]	1.44617e-09
31	PC(P-16:0/22:6)/PE(P-16:0/22:6)	-0.026 [-0.030 to -0.022]	8.61559e-32	-0.012 [-0.015 to -0.009]	7.14505e-12	0.00108194	0.00408188	PC(P-16:0/22:6)	-0.014 [-0.018 to -0.010]	6.59721e-10	-0.011 [-0.015 to -0.008]	2.10768e-10	7.6573e+21	29.4985	-0.054 [-0.066 to -0.042]	2.07269e-18	-0.018 [-0.026 to -0.010]	1.50178e-05	1.51232e-06	1.04602e-05	PC(P-16:0/22:6)	-0.030 [-0.042 to -0.017]	1.87697e-06	-0.026 [-0.034 to -0.017]	2.49738e-09	9.05569e+11	0.000166294	-4.144 [-4.845 to -3.442]	1.48603e-30	-2.650 [-3.279 to -2.021]	1.95716e-16	0.00108194	0.00408188	PC(P-16:0/22:6)	-1.876 [-2.597 to -1.155]	1.65375e-13	-1.586 [-2.233 to -0.939]	1.49507e-19	1.11286e+17	0.0007639
								PE(P-16:0/22:6)	0.006 [0.002 to 0.011]	0.00540522	-0.002 [-0.006 to 0.001]	0.206793									PE(P-16:0/22:6)	0.012 [-0.0002 to 0.024]	0.0532836	-0.012 [-0.020 to -0.004]	0.00486719									PE(P-16:0/22:6)	1.358 [0.638 to 2.077]	3.26579e-05	0.466 [-0.179 to 1.112]	0.852721
32	PC(P-18:0/18:2)/PE(P-18:0/18:2)	-0.013 [-0.017 to -0.008]	1.16043e-08	-0.020 [-0.024 to -0.017]	2.59787e-31	1.9544e-07	2.31737e-06	PC(P-18:0/18:2)	-0.036 [-0.040 to -0.032]	8.41551e-64	-0.035 [-0.039 to -0.032]	3.2609e-98	7.25204e-56	1.25522e-67	-0.033 [-0.045 to -0.021]	1.16474e-07	-0.035 [-0.044 to -0.027]	7.91661e-17	0.703963	0.782653	PC(P-18:0/18:2)	-0.084 [-0.096 to -0.073]	9.15024e-46	-0.075 [-0.083 to -0.067]	3.38169e-73	7.85605e-39	4.27164e-57	-1.864 [-2.570 to -1.158]	2.35726e-07	-4.259 [-4.892 to -3.626]	6.09929e-39	1.9544e-07	2.31737e-06	PC(P-18:0/18:2)	-4.975 [-5.655 to -4.295]	4.64668e-67	-5.803 [-6.414 to -5.193]	2.70442e-120	1.97122e-60	4.434e-82
								PE(P-18:0/18:2)	-0.025 [-0.030 to -0.021]	2.79655e-29	-0.019 [-0.023 to -0.016]	9.29302e-28									PE(P-18:0/18:2)	-0.058 [-0.070 to -0.045]	2.01249e-20	-0.046 [-0.055 to -0.038]	5.298e-27									PE(P-18:0/18:2)	-3.441 [-4.161 to -2.722]	5.3528e-13	-2.510 [-3.155 to -1.864]	1.92584e-06
33	PC(P-18:0/20:4)/PE(P-18:0/20:4)	-0.012 [-0.017 to -0.008]	6.47887e-08	-0.013 [-0.016 to -0.009]	4.43182e-13	0.41281	0.54386	PC(P-18:0/20:4)	-0.018 [-0.023 to -0.014]	6.71592e-16	-0.013 [-0.016 to -0.009]	2.35139e-12	1.03659e-08	5.30569	-0.033 [-0.045 to -0.020]	1.70002e-07	-0.025 [-0.034 to -0.017]	3.64764e-09	0.334393	0.444126	PC(P-18:0/20:4)	-0.037 [-0.050 to -0.025]	2.82542e-09	-0.029 [-0.038 to -0.021]	1.79e-11	0.0166199	0.00490729	-2.046 [-2.766 to -1.325]	2.78566e-08	-2.430 [-3.076 to -1.784]	2.05439e-13	0.41281	0.54386	PC(P-18:0/20:4)	-2.656 [-3.383 to -1.929]	4.78604e-05	-1.812 [-2.464 to -1.160]	3.27596e-10	1718.1	1594.61
								PE(P-18:0/20:4)	-0.008 [-0.012 to -0.003]	0.000676467	-0.002 [-0.006 to 0.001]	0.202812									PE(P-18:0/20:4)	-0.011 [-0.023 to 0.002]	0.0933229	-0.008 [-0.017 to 0.0002]	0.0559515									PE(P-18:0/20:4)	-0.936 [-1.664 to -0.207]	0.90737	0.044 [-0.610 to 0.698]	0.33967
34	PC(P-18:0/22:6)/PE(P-18:0/22:6)	-0.021 [-0.025 to -0.016]	5.17738e-20	-0.014 [-0.018 to -0.011]	1.0585e-15	0.344631	0.465204	PC(P-18:0/22:6)	-0.025 [-0.029 to -0.020]	1.00702e-28	-0.019 [-0.022 to -0.016]	7.50952e-28	1.94505e-09	7.09451e-13	-0.045 [-0.057 to -0.033]	4.68962e-13	-0.022 [-0.030 to -0.014]	2.63067e-07	0.00214343	0.00613465	PC(P-18:0/22:6)	-0.056 [-0.068 to -0.044]	3.12736e-20	-0.042 [-0.050 to -0.034]	5.90044e-24	6.66868e-08	2.24294e-17	-3.641 [-4.352 to -2.930]	1.92026e-23	-3.203 [-3.841 to -2.565]	1.26069e-22	0.344631	0.465204	PC(P-18:0/22:6)	-3.317 [-4.020 to -2.614]	7.18617e-42	-2.829 [-3.460 to -2.198]	3.72232e-43	3.74229e-19	2.95261e-21
								PE(P-18:0/22:6)	-0.012 [-0.017 to -0.008]	7.29897e-08	-0.011 [-0.014 to -0.007]	3.08475e-09									PE(P-18:0/22:6)	-0.029 [-0.041 to -0.017]	2.55211e-06	-0.030 [-0.038 to -0.021]	4.24385e-12									PE(P-18:0/22:6)	-1.112 [-1.837 to -0.388]	1.4551e-05	-0.886 [-1.535 to -0.236]	3.96611e-07
35	PC(P-16:0/18:3)/PE(P-16:0/18:3)	-0.014 [-0.019 to -0.010]	4.36342e-10	-0.010 [-0.014 to -0.007]	1.0669e-08	0.0497537	0.11161	PC(P-16:0/18:3)	-0.026 [-0.031 to -0.022]	1.45278e-31	-0.021 [-0.025 to -0.018]	2.28273e-33	3.32946e-22	2.13959e-25	-0.037 [-0.049 to -0.024]	5.70009e-09	-0.013 [-0.021 to -0.004]	0.00274683	0.00176441	0.00523022	PC(P-16:0/18:3)	-0.058 [-0.070 to -0.046]	9.34199e-21	-0.042 [-0.050 to -0.033]	2.58674e-22	1.63892e-12	9.41719e-20	-1.683 [-2.412 to -0.955]	6.03531e-06	-2.614 [-3.267 to -1.961]	5.51915e-15	0.0497537	0.11161	PC(P-16:0/18:3)	-3.417 [-4.130 to -2.703]	2.3384e-32	-3.794 [-4.434 to -3.155]	4.75007e-56	3.87454e-27	8.60653e-42
								PE(P-16:0/18:3)	-0.012 [-0.016 to -0.007]	4.13702e-07	-0.011 [-0.014 to -0.007]	4.35523e-09									PE(P-16:0/18:3)	-0.021 [-0.033 to -0.009]	0.000797383	-0.027 [-0.036 to -0.019]	2.76752e-10									PE(P-16:0/18:3)	-1.678 [-2.407 to -0.949]	0.170564	-1.178 [-1.832 to -0.524]	0.428408
36	PE(P-16:0/18:2)/PE(P-16:0/20:4)	-0.024 [-0.028 to -0.019]	8.50978e-26	-0.021 [-0.024 to -0.017]	5.80781e-32	0.952868	0.963946	PE(P-16:0/18:2)	-0.018 [-0.022 to -0.013]	3.87443e-15	-0.013 [-0.017 to -0.010]	7.89767e-14	4.55292e+10	1.35984e+18	-0.061 [-0.073 to -0.049]	1.29571e-22	-0.044 [-0.053 to -0.036]	4.34222e-25	0.0271006	0.0583879	PE(P-16:0/18:2)	-0.040 [-0.052 to -0.028]	1.90974e-10	-0.033 [-0.042 to -0.025]	1.04629e-14	1.4739e+12	2.40958e+10	-3.324 [-4.038 to -2.610]	1.09174e-19	-3.351 [-3.992 to -2.711]	2.134e-24	0.952868	0.963946	PE(P-16:0/18:2)	-2.458 [-3.183 to -1.733]	1.77252e-05	-1.562 [-2.213 to -0.912]	0.484828	1.62358e+14	6.77681e+14
								PE(P-16:0/20:4)	0.003 [-0.001 to 0.008]	0.151429	0.005 [0.002 to 0.009]	0.00293421									PE(P-16:0/20:4)	0.015 [0.002 to 0.027]	0.0194299	0.006 [-0.002 to 0.015]	0.143966									PE(P-16:0/20:4)	0.534 [-0.192 to 1.260]	2.77561e-05	1.467 [0.816 to 2.118]	1.44617e-09
37	PE(P-18:0/18:2)/PE(P-18:0/20:4)	-0.020 [-0.025 to -0.016]	9.25736e-20	-0.020 [-0.023 to -0.016]	1.03218e-28	0.963946	0.963946	PE(P-18:0/18:2)	-0.025 [-0.030 to -0.021]	2.79655e-29	-0.019 [-0.023 to -0.016]	9.29302e-28	3.02089e-10	9.00327	-0.054 [-0.067 to -0.042]	1.61971e-18	-0.044 [-0.052 to -0.036]	1.18238e-24	0.155353	0.25283	PE(P-18:0/18:2)	-0.058 [-0.070 to -0.045]	2.01249e-20	-0.046 [-0.055 to -0.038]	5.298e-27	0.0124249	0.00448078	-2.918 [-3.636 to -2.199]	2.16456e-15	-2.939 [-3.583 to -2.294]	5.68855e-19	0.963946	0.963946	PE(P-18:0/18:2)	-3.441 [-4.161 to -2.722]	5.3528e-13	-2.510 [-3.155 to -1.864]	1.92584e-06	247.293	3.38547e+12
								PE(P-18:0/20:4)	-0.008 [-0.012 to -0.003]	0.000676467	-0.002 [-0.006 to 0.001]	0.202812									PE(P-18:0/20:4)	-0.011 [-0.023 to 0.002]	0.0933229	-0.008 [-0.017 to 0.0002]	0.0559515									PE(P-18:0/20:4)	-0.936 [-1.664 to -0.207]	0.90737	0.044 [-0.610 to 0.698]	0.33967
38	PE(P-16:0/20:4)/PE(P-16:0/22:4)	0.014 [0.009 to 0.018]	1.55482e-09	0.012 [0.008 to 0.015]	2.40491e-11	0.591547	0.732812	PE(P-16:0/20:4)	0.003 [-0.001 to 0.008]	0.151429	0.005 [0.002 to 0.009]	0.00293421	2.74154	1.22009e+08	0.038 [0.025 to 0.050]	1.47701e-09	0.022 [0.014 to 0.031]	2.06306e-07	0.040132	0.0793085	PE(P-16:0/20:4)	0.015 [0.002 to 0.027]	0.0194299	0.006 [-0.002 to 0.015]	0.143966	3822.12	697828	2.125 [1.408 to 2.842]	6.75519e-09	1.875 [1.231 to 2.518]	1.18956e-08	0.591547	0.732812	PE(P-16:0/20:4)	0.534 [-0.192 to 1.260]	2.77561e-05	1.467 [0.816 to 2.118]	1.44617e-09	4108.85	0.121572
								PE(P-16:0/22:4)	-0.013 [-0.017 to -0.009]	4.2626e-09	-0.008 [-0.011 to -0.004]	9.8252e-06									PE(P-16:0/22:4)	-0.028 [-0.039 to -0.016]	5.64533e-06	-0.020 [-0.028 to -0.012]	2.37811e-06									PE(P-16:0/22:4)	-1.992 [-2.695 to -1.290]	0.277892	-0.314 [-0.944 to 0.315]	0.000115518
39	PE(P-18:0/20:4)/PE(P-18:0/22:4)	0.005 [0.001 to 0.010]	0.022362	0.006 [0.002 to 0.009]	0.00173786	0.570383	0.7173	PE(P-18:0/20:4)	-0.008 [-0.012 to -0.003]	0.000676467	-0.002 [-0.006 to 0.001]	0.202812	9.67041e-12	2.25504e-05	0.020 [0.008 to 0.032]	0.00151566	0.013 [0.005 to 0.022]	0.00207101	0.383857	0.490155	PE(P-18:0/20:4)	-0.011 [-0.023 to 0.002]	0.0933229	-0.008 [-0.017 to 0.0002]	0.0559515	7.79723e-07	1.56081e-07	0.806 [0.081 to 1.532]	0.0294638	0.538 [-0.113 to 1.189]	0.105144	0.570383	0.7173	PE(P-18:0/20:4)	-0.936 [-1.664 to -0.207]	0.90737	0.044 [-0.610 to 0.698]	0.33967	24.0167	1.0185
								PE(P-18:0/22:4)	-0.016 [-0.021 to -0.012]	2.1625e-13	-0.010 [-0.013 to -0.006]	3.91895e-08									PE(P-18:0/22:4)	-0.037 [-0.049 to -0.025]	1.18179e-09	-0.027 [-0.035 to -0.018]	3.23246e-10									PE(P-18:0/22:4)	-2.182 [-2.893 to -1.470]	0.707625	-0.576 [-1.214 to 0.062]	0.107089
40	PE(P-16:0/22:4)/PE(P-16:0/22:5) (n6)	-0.005 [-0.010 to -0.001]	0.0160943	0.006 [0.003 to 0.010]	0.000364082	7.9374e-06	5.98913e-05	PE(P-16:0/22:4)	-0.013 [-0.017 to -0.009]	4.2626e-09	-0.008 [-0.011 to -0.004]	9.8252e-06	2.64852e-07	5.44154e-07	-0.005 [-0.018 to 0.007]	0.381799	0.020 [0.011 to 0.028]	5.83307e-06	0.000905496	0.00341619	PE(P-16:0/22:4)	-0.028 [-0.039 to -0.016]	5.64533e-06	-0.020 [-0.028 to -0.012]	2.37811e-06	1.47861e-05	1.95721e-08	-1.472 [-2.197 to -0.746]	7.13862e-05	0.641 [-0.010 to 1.292]	0.05366	7.9374e-06	5.98913e-05	PE(P-16:0/22:4)	-1.992 [-2.695 to -1.290]	0.277892	-0.314 [-0.944 to 0.315]	0.000115518	3892.8	0.00215277
								PE(P-16:0/22:5) (n6)	-0.006 [-0.011 to -0.002]	0.00542276	-0.011 [-0.015 to -0.008]	1.98117e-10									PE(P-16:0/22:5) (n6)	-0.018 [-0.030 to -0.006]	0.00315071	-0.031 [-0.039 to -0.023]	1.14165e-13									PE(P-16:0/22:5) (n6)	-0.462 [-1.170 to 0.246]	0.455471	-0.749 [-1.384 to -0.114]	0.221961
41	PE(P-18:0/22:4)/PE(P-18:0/22:5) (n6)	0.002 [-0.003 to 0.006]	0.419678	0.010 [0.007 to 0.014]	1.73986e-08	0.000421678	0.00205878	PE(P-18:0/22:4)	-0.016 [-0.021 to -0.012]	2.1625e-13	-0.010 [-0.013 to -0.006]	3.91895e-08	9.04238e-10	1.15072e-11	0.007 [-0.006 to 0.019]	0.283246	0.026 [0.017 to 0.034]	2.37041e-09	0.0114231	0.0263365	PE(P-18:0/22:4)	-0.037 [-0.049 to -0.025]	1.18179e-09	-0.027 [-0.035 to -0.018]	3.23246e-10	4.17232e-09	1.09264e-14	-0.373 [-1.102 to 0.356]	0.316382	1.302 [0.648 to 1.956]	9.64877e-05	0.000421678	0.00205878	PE(P-18:0/22:4)	-2.182 [-2.893 to -1.470]	0.707625	-0.576 [-1.214 to 0.062]	0.107089	0.00933066	4.29394
								PE(P-18:0/22:5) (n6)	-0.014 [-0.018 to -0.010]	3.79488e-10	-0.016 [-0.019 to -0.012]	2.0021e-19									PE(P-18:0/22:5) (n6)	-0.034 [-0.046 to -0.022]	2.47075e-08	-0.042 [-0.050 to -0.034]	2.59002e-23									PE(P-18:0/22:5) (n6)	-1.347 [-2.065 to -0.629]	0.00295205	-1.539 [-2.183 to -0.895]	0.000414312
42	PE(P-16:0/18:3)/PE(P-16:0/20:5)	-0.011 [-0.015 to -0.007]	8.15812e-07	-0.016 [-0.019 to -0.012]	4.12832e-19	0.181372	0.295859	PE(P-16:0/18:3)	-0.012 [-0.016 to -0.007]	4.13702e-07	-0.011 [-0.014 to -0.007]	4.35523e-09	0.507105	2.23076e+14	-0.028 [-0.040 to -0.016]	4.81497e-06	-0.032 [-0.041 to -0.024]	2.40088e-14	0.563728	0.640952	PE(P-16:0/18:3)	-0.021 [-0.033 to -0.009]	0.000797383	-0.027 [-0.036 to -0.019]	2.76752e-10	165.605	9.97009e+11	-2.079 [-2.792 to -1.365]	1.20855e-08	-2.700 [-3.340 to -2.060]	1.81659e-16	0.181372	0.295859	PE(P-16:0/18:3)	-1.678 [-2.407 to -0.949]	0.170564	-1.178 [-1.832 to -0.524]	0.428408	7.59613e+06	6.80338e+09
								PE(P-16:0/20:5)	0.001 [-0.003 to 0.006]	0.513029	0.007 [0.003 to 0.010]	9.20931e-05									PE(P-16:0/20:5)	0.011 [-0.002 to 0.023]	0.0888319	0.010 [0.001 to 0.018]	0.023937									PE(P-16:0/20:5)	0.686 [-0.036 to 1.408]	0.0918027	1.706 [1.059 to 2.354]	1.2359e-06
43	PE(P-18:0/18:3)/PE(P-18:0/20:5)	-0.006 [-0.011 to -0.002]	0.00503371	-0.010 [-0.013 to -0.006]	3.19323e-08	0.328468	0.45438	PE(P-18:0/18:3)	-0.019 [-0.024 to -0.015]	1.87961e-17	-0.013 [-0.017 to -0.010]	3.71694e-13	3.73405e-15	1.16401e-05	-0.019 [-0.031 to -0.007]	0.002676	-0.019 [-0.027 to -0.010]	1.1667e-05	0.9865	0.9865	PE(P-18:0/18:3)	-0.043 [-0.055 to -0.031]	7.68112e-12	-0.031 [-0.039 to -0.022]	1.61695e-12	2.87037e-09	1.38591e-07	-1.381 [-2.103 to -0.659]	0.000180364	-1.840 [-2.488 to -1.193]	2.71846e-08	0.328468	0.45438	PE(P-18:0/18:3)	-2.331 [-3.060 to -1.602]	8.96704e-18	-1.793 [-2.447 to -1.140]	6.67758e-07	4.97163e-14	24.5639
								PE(P-18:0/20:5)	-0.007 [-0.011 to -0.002]	0.00320771	0.0003 [-0.003 to 0.004]	0.858853									PE(P-18:0/20:5)	-0.011 [-0.023 to 0.001]	0.0832568	-0.003 [-0.011 to 0.006]	0.492623									PE(P-18:0/20:5)	-0.275 [-1.002 to 0.452]	0.0654102	0.459 [-0.193 to 1.112]	0.932506
44	PE(P-16:0/20:5)/PE(P-16:0/22:5) (n3)	0.012 [0.007 to 0.016]	2.51483e-07	0.008 [0.005 to 0.012]	3.44795e-06	0.17622	0.295859	PE(P-16:0/20:5)	0.001 [-0.003 to 0.006]	0.513029	0.007 [0.003 to 0.010]	9.20931e-05	0.0167073	26.7095	0.033 [0.021 to 0.045]	1.11116e-07	0.016 [0.007 to 0.024]	0.000214368	0.02193	0.0491942	PE(P-16:0/20:5)	0.011 [-0.002 to 0.023]	0.0888319	0.010 [0.001 to 0.018]	0.023937	109.443	111.663	1.973 [1.257 to 2.689]	7.13406e-08	1.342 [0.699 to 1.985]	4.33925e-05	0.17622	0.295859	PE(P-16:0/20:5)	0.686 [-0.036 to 1.408]	0.0918027	1.706 [1.059 to 2.354]	1.2359e-06	1.28682e+06	2.69446e-06
								PE(P-16:0/22:5) (n3)	-0.013 [-0.018 to -0.009]	4.20159e-09	0.00002 [-0.003 to 0.004]	0.990443									PE(P-16:0/22:5) (n3)	-0.027 [-0.040 to -0.015]	1.21608e-05	-0.006 [-0.014 to 0.003]	0.180347									PE(P-16:0/22:5) (n3)	-1.578 [-2.299 to -0.856]	0.437157	0.902 [0.255 to 1.549]	1.1692e-10
45	PE(P-18:0/20:5)/PE(P-18:0/22:5) (n3)	0.007 [0.002 to 0.011]	0.00378953	0.004 [0.001 to 0.008]	0.0156834	0.0348949	0.080452	PE(P-18:0/20:5)	-0.007 [-0.011 to -0.002]	0.00320771	0.0003 [-0.003 to 0.004]	0.858853	7.84349e-14	54.7619	0.018 [0.005 to 0.030]	0.00494679	0.009 [0.001 to 0.018]	0.0344623	0.261338	0.380389	PE(P-18:0/20:5)	-0.011 [-0.023 to 0.001]	0.0832568	-0.003 [-0.011 to 0.006]	0.492623	1.74906e-07	14.2946	1.572 [0.845 to 2.299]	2.29342e-05	0.573 [-0.079 to 1.225]	0.0848077	0.0348949	0.080452	PE(P-18:0/20:5)	-0.275 [-1.002 to 0.452]	0.0654102	0.459 [-0.193 to 1.112]	0.932506	4.9844	0.0449961
								PE(P-18:0/22:5) (n3)	-0.019 [-0.023 to -0.014]	2.97231e-16	-0.005 [-0.008 to -0.001]	0.00760205									PE(P-18:0/22:5) (n3)	-0.038 [-0.051 to -0.026]	8.65225e-10	-0.016 [-0.024 to -0.007]	0.000266866									PE(P-18:0/22:5) (n3)	-2.338 [-3.062 to -1.614]	0.000114313	0.027 [-0.622 to 0.677]	0.00381602
46	PE(P-16:0/22:5) (n3)/PE(P-16:0/22:6)	-0.017 [-0.022 to -0.013]	2.50643e-15	0.002 [-0.001 to 0.005]	0.2477	5.58331e-11	1.54472e-09	PE(P-16:0/22:5) (n3)	-0.013 [-0.018 to -0.009]	4.20159e-09	0.00002 [-0.003 to 0.004]	0.990443	1.67633e+06	3.99856	-0.035 [-0.047 to -0.023]	8.92704e-09	0.006 [-0.003 to 0.014]	0.189211	3.37289e-08	6.99874e-07	PE(P-16:0/22:5) (n3)	-0.027 [-0.040 to -0.015]	1.21608e-05	-0.006 [-0.014 to 0.003]	0.180347	1362.24	0.953153	-2.608 [-3.309 to -1.906]	3.82011e-13	0.394 [-0.235 to 1.023]	0.21995	5.58331e-11	1.54472e-09	PE(P-16:0/22:5) (n3)	-1.578 [-2.299 to -0.856]	0.437157	0.902 [0.255 to 1.549]	1.1692e-10	8.54895e+07	5.31575e-10
								PE(P-16:0/22:6)	0.006 [0.002 to 0.011]	0.00540522	-0.002 [-0.006 to 0.001]	0.206793									PE(P-16:0/22:6)	0.012 [-0.0002 to 0.024]	0.0532836	-0.012 [-0.020 to -0.004]	0.00486719									PE(P-16:0/22:6)	1.358 [0.638 to 2.077]	3.26579e-05	0.466 [-0.179 to 1.112]	0.852721
47	PE(P-18:0/22:5) (n3)/PE(P-18:0/22:6)	-0.007 [-0.011 to -0.002]	0.00303095	0.006 [0.002 to 0.009]	0.00125033	3.40294e-06	3.13827e-05	PE(P-18:0/22:5) (n3)	-0.019 [-0.023 to -0.014]	2.97231e-16	-0.005 [-0.008 to -0.001]	0.00760205	9.80653e-14	2.46714e-06	-0.010 [-0.022 to 0.002]	0.116699	0.014 [0.005 to 0.022]	0.00130389	0.00169164	0.00523022	PE(P-18:0/22:5) (n3)	-0.038 [-0.051 to -0.026]	8.65225e-10	-0.016 [-0.024 to -0.007]	0.000266866	7.41416e-09	3.25476e-09	-1.236 [-1.940 to -0.533]	0.000581329	0.895 [0.264 to 1.526]	0.00548961	3.40294e-06	3.13827e-05	PE(P-18:0/22:5) (n3)	-2.338 [-3.062 to -1.614]	0.000114313	0.027 [-0.622 to 0.677]	0.00381602	0.0250305	7.22476e-05
								PE(P-18:0/22:6)	-0.012 [-0.017 to -0.008]	7.29897e-08	-0.011 [-0.014 to -0.007]	3.08475e-09									PE(P-18:0/22:6)	-0.029 [-0.041 to -0.017]	2.55211e-06	-0.030 [-0.038 to -0.021]	4.24385e-12									PE(P-18:0/22:6)	-1.112 [-1.837 to -0.388]	1.4551e-05	-0.886 [-1.535 to -0.236]	3.96611e-07
48	PE(P-16:0/18:3)/PE(P-18:0/18:3)	0.006 [0.002 to 0.011]	0.00538112	0.0005 [-0.003 to 0.004]	0.789618	0.885081	0.929895	PE(P-16:0/18:3)	-0.012 [-0.016 to -0.007]	4.13702e-07	-0.011 [-0.014 to -0.007]	4.35523e-09	3.49298e-15	4.70727e-13	0.020 [0.008 to 0.033]	0.00124268	-0.002 [-0.011 to 0.006]	0.572207	0.00268221	0.00736193	PE(P-16:0/18:3)	-0.021 [-0.033 to -0.009]	0.000797383	-0.027 [-0.036 to -0.019]	2.76752e-10	6.18109e-09	2.82581e-12	0.374 [-0.360 to 1.107]	0.318519	0.443 [-0.216 to 1.101]	0.187636	0.885081	0.929895	PE(P-16:0/18:3)	-1.678 [-2.407 to -0.949]	0.170564	-1.178 [-1.832 to -0.524]	0.428408	2.81523e-17	3.5588e-06
								PE(P-18:0/18:3)	-0.019 [-0.024 to -0.015]	1.87961e-17	-0.013 [-0.017 to -0.010]	3.71694e-13									PE(P-18:0/18:3)	-0.043 [-0.055 to -0.031]	7.68112e-12	-0.031 [-0.039 to -0.022]	1.61695e-12									PE(P-18:0/18:3)	-2.331 [-3.060 to -1.602]	8.96704e-18	-1.793 [-2.447 to -1.140]	6.67758e-07
49	PE(P-18:0/18:3)/PE(P-18:1/18:3)	-0.008 [-0.013 to -0.004]	0.000296809	-0.001 [-0.005 to 0.002]	0.465894	0.181028	0.295859	PE(P-18:0/18:3)	-0.019 [-0.024 to -0.015]	1.87961e-17	-0.013 [-0.017 to -0.010]	3.71694e-13	6.33272e-14	7.97809e-13	-0.018 [-0.031 to -0.006]	0.00387956	-0.003 [-0.011 to 0.006]	0.51824	0.0426471	0.08122	PE(P-18:0/18:3)	-0.043 [-0.055 to -0.031]	7.68112e-12	-0.031 [-0.039 to -0.022]	1.61695e-12	1.97989e-09	3.12008e-12	-0.942 [-1.677 to -0.208]	0.0119935	-0.302 [-0.962 to 0.357]	0.368721	0.181028	0.295859	PE(P-18:0/18:3)	-2.331 [-3.060 to -1.602]	8.96704e-18	-1.793 [-2.447 to -1.140]	6.67758e-07	7.4766e-16	1.81101e-06
								PE(P-18:1/18:3)	-0.012 [-0.016 to -0.007]	1.95289e-07	-0.012 [-0.015 to -0.008]	1.1284e-10									PE(P-18:1/18:3)	-0.027 [-0.039 to -0.014]	2.50856e-05	-0.027 [-0.036 to -0.019]	2.55892e-10									PE(P-18:1/18:3)	-1.477 [-2.207 to -0.747]	1.44985e-10	-1.494 [-2.149 to -0.839]	0.00659545
50	PE(P-16:0/18:3)/PE(P-18:1/18:3)	-0.002 [-0.006 to 0.003]	0.42912	-0.001 [-0.004 to 0.003]	0.656558	0.151875	0.268205	PE(P-16:0/18:3)	-0.012 [-0.016 to -0.007]	4.13702e-07	-0.011 [-0.014 to -0.007]	4.35523e-09	4.55092e-07	1.71867e-10	0.002 [-0.010 to 0.015]	0.725364	-0.005 [-0.014 to 0.003]	0.240895	0.336003	0.444126	PE(P-16:0/18:3)	-0.021 [-0.033 to -0.009]	0.000797383	-0.027 [-0.036 to -0.019]	2.76752e-10	3.45835e-05	1.06225e-09	-0.546 [-1.279 to 0.187]	0.144628	0.138 [-0.519 to 0.796]	0.680216	0.151875	0.268205	PE(P-16:0/18:3)	-1.678 [-2.407 to -0.949]	0.170564	-1.178 [-1.832 to -0.524]	0.428408	1.00247e-09	0.00969611
								PE(P-18:1/18:3)	-0.012 [-0.016 to -0.007]	1.95289e-07	-0.012 [-0.015 to -0.008]	1.1284e-10									PE(P-18:1/18:3)	-0.027 [-0.039 to -0.014]	2.50856e-05	-0.027 [-0.036 to -0.019]	2.55892e-10									PE(P-18:1/18:3)	-1.477 [-2.207 to -0.747]	1.44985e-10	-1.494 [-2.149 to -0.839]	0.00659545
51	PE(P-16:0/18:2)/PE(P-18:0/18:2)	0.019 [0.015 to 0.024]	7.44056e-17	0.015 [0.012 to 0.019]	2.31542e-17	0.723252	0.800399	PE(P-16:0/18:2)	-0.018 [-0.022 to -0.013]	3.87443e-15	-0.013 [-0.017 to -0.010]	7.89767e-14	3.75852e-13	4.01353e-11	0.045 [0.033 to 0.057]	6.08346e-13	0.033 [0.025 to 0.041]	2.33106e-14	0.107011	0.181263	PE(P-16:0/18:2)	-0.040 [-0.052 to -0.028]	1.90974e-10	-0.033 [-0.042 to -0.025]	1.04629e-14	3.30812e-08	2.27279e-13	2.537 [1.808 to 3.266]	1.04182e-11	2.369 [1.715 to 3.023]	1.466e-12	0.723252	0.800399	PE(P-16:0/18:2)	-2.458 [-3.183 to -1.733]	1.77252e-05	-1.562 [-2.213 to -0.912]	0.484828	0.0513792	1.31367e+06
								PE(P-18:0/18:2)	-0.025 [-0.030 to -0.021]	2.79655e-29	-0.019 [-0.023 to -0.016]	9.29302e-28									PE(P-18:0/18:2)	-0.058 [-0.070 to -0.045]	2.01249e-20	-0.046 [-0.055 to -0.038]	5.298e-27									PE(P-18:0/18:2)	-3.441 [-4.161 to -2.722]	5.3528e-13	-2.510 [-3.155 to -1.864]	1.92584e-06
52	PE(P-16:0/20:4)/PE(P-18:0/20:4)	0.020 [0.016 to 0.025]	1.05294e-18	0.014 [0.010 to 0.017]	1.45955e-14	0.790583	0.8634	PE(P-16:0/20:4)	0.003 [-0.001 to 0.008]	0.151429	0.005 [0.002 to 0.009]	0.00293421	6.42457e+14	2.01035e+11	0.046 [0.034 to 0.058]	3.18542e-13	0.027 [0.018 to 0.035]	7.90352e-10	0.0110873	0.0262927	PE(P-16:0/20:4)	0.015 [0.002 to 0.027]	0.0194299	0.006 [-0.002 to 0.015]	0.143966	6.09963e+10	1.82154e+08	2.674 [1.949 to 3.399]	5.80088e-13	2.549 [1.898 to 3.199]	1.96397e-14	0.790583	0.8634	PE(P-16:0/20:4)	0.534 [-0.192 to 1.260]	2.77561e-05	1.467 [0.816 to 2.118]	1.44617e-09	4.7848e+07	73635.2
								PE(P-18:0/20:4)	-0.008 [-0.012 to -0.003]	0.000676467	-0.002 [-0.006 to 0.001]	0.202812									PE(P-18:0/20:4)	-0.011 [-0.023 to 0.002]	0.0933229	-0.008 [-0.017 to 0.0002]	0.0559515									PE(P-18:0/20:4)	-0.936 [-1.664 to -0.207]	0.90737	0.044 [-0.610 to 0.698]	0.33967
53	PE(P-16:0/22:4)/PE(P-18:0/22:4)	0.009 [0.004 to 0.013]	9.31625e-05	0.005 [0.002 to 0.009]	0.00393949	0.653258	0.764368	PE(P-16:0/22:4)	-0.013 [-0.017 to -0.009]	4.2626e-09	-0.008 [-0.011 to -0.004]	9.8252e-06	2.32121e-09	9.94786e-06	0.024 [0.011 to 0.036]	0.000162175	0.017 [0.008 to 0.025]	0.000114476	0.355527	0.461074	PE(P-16:0/22:4)	-0.028 [-0.039 to -0.016]	5.64533e-06	-0.020 [-0.028 to -0.012]	2.37811e-06	7.28716e-06	2.82371e-06	0.759 [0.029 to 1.489]	0.0416349	0.546 [-0.109 to 1.201]	0.102608	0.653258	0.764368	PE(P-16:0/22:4)	-1.992 [-2.695 to -1.290]	0.277892	-0.314 [-0.944 to 0.315]	0.000115518	6.67451	0.00112582
								PE(P-18:0/22:4)	-0.016 [-0.021 to -0.012]	2.1625e-13	-0.010 [-0.013 to -0.006]	3.91895e-08									PE(P-18:0/22:4)	-0.037 [-0.049 to -0.025]	1.18179e-09	-0.027 [-0.035 to -0.018]	3.23246e-10									PE(P-18:0/22:4)	-2.182 [-2.893 to -1.470]	0.707625	-0.576 [-1.214 to 0.062]	0.107089
54	PE(P-18:0/22:4)/PE(P-18:1/22:4)	0.003 [-0.002 to 0.007]	0.216186	0.001 [-0.003 to 0.004]	0.706172	0.828999	0.88214	PE(P-18:0/22:4)	-0.016 [-0.021 to -0.012]	2.1625e-13	-0.010 [-0.013 to -0.006]	3.91895e-08	6.34559e-16	1.42185e-08	-0.0005 [-0.012 to 0.011]	0.935367	-0.001 [-0.009 to 0.007]	0.800725	0.93858	0.950026	PE(P-18:0/22:4)	-0.037 [-0.049 to -0.025]	1.18179e-09	-0.027 [-0.035 to -0.018]	3.23246e-10	1.26345e-09	3.46319e-09	0.540 [-0.167 to 1.246]	0.13443	0.440 [-0.193 to 1.074]	0.173327	0.828999	0.88214	PE(P-18:0/22:4)	-2.182 [-2.893 to -1.470]	0.707625	-0.576 [-1.214 to 0.062]	0.107089	0.580173	0.330093
								PE(P-18:1/22:4)	-0.019 [-0.023 to -0.014]	1.37183e-16	-0.010 [-0.014 to -0.007]	1.00407e-08									PE(P-18:1/22:4)	-0.037 [-0.049 to -0.025]	3.91317e-09	-0.026 [-0.034 to -0.017]	2.77306e-09									PE(P-18:1/22:4)	-2.657 [-3.382 to -1.933]	0.0779929	-0.960 [-1.610 to -0.310]	0.0572139
55	PE(P-16:0/22:4)/PE(P-18:1/22:4)	0.008 [0.004 to 0.013]	0.000170779	0.004 [0.0005 to 0.007]	0.0250746	0.612825	0.748007	PE(P-16:0/22:4)	-0.013 [-0.017 to -0.009]	4.2626e-09	-0.008 [-0.011 to -0.004]	9.8252e-06	8.03277e-13	4.00434e-07	0.014 [0.002 to 0.026]	0.0182722	0.009 [0.001 to 0.018]	0.0247678	0.499961	0.584461	PE(P-16:0/22:4)	-0.028 [-0.039 to -0.016]	5.64533e-06	-0.020 [-0.028 to -0.012]	2.37811e-06	2.14159e-07	1.11962e-07	1.008 [0.305 to 1.711]	0.00496511	0.776 [0.146 to 1.407]	0.0158358	0.612825	0.748007	PE(P-16:0/22:4)	-1.992 [-2.695 to -1.290]	0.277892	-0.314 [-0.944 to 0.315]	0.000115518	15.7082	0.00729472
								PE(P-18:1/22:4)	-0.019 [-0.023 to -0.014]	1.37183e-16	-0.010 [-0.014 to -0.007]	1.00407e-08									PE(P-18:1/22:4)	-0.037 [-0.049 to -0.025]	3.91317e-09	-0.026 [-0.034 to -0.017]	2.77306e-09									PE(P-18:1/22:4)	-2.657 [-3.382 to -1.933]	0.0779929	-0.960 [-1.610 to -0.310]	0.0572139
56	PE(P-16:0/22:6)/PE(P-18:0/22:6)	0.031 [0.027 to 0.035]	3.91686e-43	0.015 [0.011 to 0.018]	6.28916e-17	0.000114612	0.000634185	PE(P-16:0/22:6)	0.006 [0.002 to 0.011]	0.00540522	-0.002 [-0.006 to 0.001]	0.206793	1.86348e+35	4.90487e+07	0.069 [0.057 to 0.081]	5.64359e-29	0.032 [0.024 to 0.041]	3.90296e-14	6.1286e-07	6.4708e-06	PE(P-16:0/22:6)	0.012 [-0.0002 to 0.024]	0.0532836	-0.012 [-0.020 to -0.004]	0.00486719	4.52214e+22	108.734	4.053 [3.339 to 4.767]	2.23492e-28	2.259 [1.618 to 2.899]	5.38567e-12	0.000114612	0.000634185	PE(P-16:0/22:6)	1.358 [0.638 to 2.077]	3.26579e-05	0.466 [-0.179 to 1.112]	0.852721	6.51074e+22	73641.9
								PE(P-18:0/22:6)	-0.012 [-0.017 to -0.008]	7.29897e-08	-0.011 [-0.014 to -0.007]	3.08475e-09									PE(P-18:0/22:6)	-0.029 [-0.041 to -0.017]	2.55211e-06	-0.030 [-0.038 to -0.021]	4.24385e-12									PE(P-18:0/22:6)	-1.112 [-1.837 to -0.388]	1.4551e-05	-0.886 [-1.535 to -0.236]	3.96611e-07
57	PE(16:0_18:2)/PE(16:0_20:4)	-0.001 [-0.006 to 0.003]	0.536641	-0.0005 [-0.004 to 0.003]	0.785328	0.715735	0.800399	PE(16:0_18:2)	0.007 [0.003 to 0.012]	0.00120277	-0.006 [-0.009 to -0.003]	0.000681054	0.00086615	0.000867222	-0.007 [-0.019 to 0.006]	0.283825	-0.0004 [-0.009 to 0.008]	0.930358	0.401316	0.501807	PE(16:0_18:2)	0.014 [0.002 to 0.026]	0.021808	-0.020 [-0.028 to -0.012]	2.40985e-06	0.0168818	2.59024e-06	-0.602 [-1.333 to 0.129]	0.106338	-0.429 [-1.084 to 0.226]	0.199687	0.715735	0.800399	PE(16:0_18:2)	0.892 [0.184 to 1.599]	2.16189e-18	-0.198 [-0.833 to 0.437]	4.2378e-21	4.43576e-19	2.12222e-20
								PE(16:0_20:4)	0.008 [0.003 to 0.012]	0.000464812	-0.006 [-0.009 to -0.002]	0.00144445									PE(16:0_20:4)	0.017 [0.005 to 0.029]	0.00479147	-0.019 [-0.028 to -0.011]	4.53139e-06									PE(16:0_20:4)	1.186 [0.476 to 1.896]	4.71691e-20	0.025 [-0.611 to 0.662]	1.52164e-15
58	PE(18:0_18:2)/PE(18:0_20:4)	0.002 [-0.002 to 0.007]	0.275894	0.002 [-0.001 to 0.006]	0.227479	0.826067	0.88214	PE(18:0_18:2)	0.015 [0.010 to 0.019]	6.48908e-11	0.005 [0.001 to 0.008]	0.00762724	2.35202e-10	0.186849	0.004 [-0.008 to 0.016]	0.518279	0.003 [-0.005 to 0.012]	0.461094	0.908837	0.942919	PE(18:0_18:2)	0.035 [0.023 to 0.047]	1.10445e-08	0.002 [-0.007 to 0.010]	0.692308	2.13099e-08	2.01079	0.028 [-0.702 to 0.758]	0.940883	0.132 [-0.523 to 0.787]	0.692637	0.826067	0.88214	PE(18:0_18:2)	1.698 [0.987 to 2.410]	1.2562e-42	1.505 [0.867 to 2.143]	9.70964e-67	2.22872e-47	1.40184e-66
								PE(18:0_20:4)	0.014 [0.010 to 0.018]	3.43739e-10	0.004 [0.0001 to 0.007]	0.0425042									PE(18:0_20:4)	0.035 [0.023 to 0.047]	1.09873e-08	0.000 [-0.009 to 0.008]	0.927162									PE(18:0_20:4)	1.792 [1.089 to 2.495]	2.09696e-47	1.515 [0.884 to 2.145]	4.6864e-55
59	PE(18:0_20:4)/PE(18:0_22:4)	-0.011 [-0.016 to -0.007]	2.52604e-07	-0.015 [-0.019 to -0.012]	3.25228e-18	0.0184105	0.0540948	PE(18:0_20:4)	0.014 [0.010 to 0.018]	3.43739e-10	0.004 [0.0001 to 0.007]	0.0425042	6.51321e-09	1.61459e+07	-0.038 [-0.050 to -0.026]	4.36972e-10	-0.030 [-0.038 to -0.022]	1.01559e-12	0.271009	0.38125	PE(18:0_20:4)	0.035 [0.023 to 0.047]	1.09873e-08	0.000 [-0.009 to 0.008]	0.927162	1.03737e-06	7.25609e+07	-2.045 [-2.749 to -1.342]	1.2991e-08	-3.125 [-3.756 to -2.494]	4.80218e-22	0.0184105	0.0540948	PE(18:0_20:4)	1.792 [1.089 to 2.495]	2.09696e-47	1.515 [0.884 to 2.145]	4.6864e-55	1.88546e-47	2.98632e-75
								PE(18:0_22:4)	0.018 [0.014 to 0.023]	1.64526e-15	0.012 [0.008 to 0.015]	5.25111e-11									PE(18:0_22:4)	0.051 [0.039 to 0.063]	4.53301e-16	0.017 [0.009 to 0.026]	7.36919e-05									PE(18:0_22:4)	2.675 [1.954 to 3.397]	2.4494e-55	3.071 [2.424 to 3.719]	1.43409e-96
60	PE(18:0_22:4)/PE(18:0_22:5) (n6)	-0.011 [-0.016 to -0.007]	1.57779e-07	0.001 [-0.002 to 0.004]	0.53223	9.02207e-05	0.00053488	PE(18:0_22:4)	0.018 [0.014 to 0.023]	1.64526e-15	0.012 [0.008 to 0.015]	5.25111e-11	2.20487e-17	9.86624e-11	-0.019 [-0.031 to -0.008]	0.00106911	0.005 [-0.003 to 0.013]	0.264399	0.00080167	0.0031685	PE(18:0_22:4)	0.051 [0.039 to 0.063]	4.53301e-16	0.017 [0.009 to 0.026]	7.36919e-05	4.07648e-17	0.000278715	-1.375 [-2.063 to -0.688]	8.87845e-05	0.378 [-0.238 to 0.994]	0.229558	9.02207e-05	0.00053488	PE(18:0_22:4)	2.675 [1.954 to 3.397]	2.4494e-55	3.071 [2.424 to 3.719]	1.43409e-96	1.27746e-57	6.24716e-96
								PE(18:0_22:5) (n6)	0.022 [0.018 to 0.027]	3.4788e-24	0.010 [0.006 to 0.013]	1.34944e-08									PE(18:0_22:5) (n6)	0.056 [0.044 to 0.068]	4.35821e-20	0.013 [0.004 to 0.021]	0.00265034									PE(18:0_22:5) (n6)	3.121 [2.426 to 3.817]	1.13419e-61	2.497 [1.873 to 3.121]	1.07189e-78
61	PE(18:0_22:5) (n3)/PE(18:0_22:6)	-0.017 [-0.021 to -0.013]	1.2275e-14	-0.003 [-0.006 to 0.0003]	0.0752242	9.65711e-08	1.60308e-06	PE(18:0_22:5) (n3)	0.014 [0.009 to 0.018]	1.78722e-09	0.011 [0.007 to 0.014]	1.41766e-09	1.00427e-18	1.88458e-08	-0.031 [-0.043 to -0.019]	2.36431e-07	-0.008 [-0.016 to 0.0002]	0.0557441	0.00138231	0.0047805	PE(18:0_22:5) (n3)	0.040 [0.028 to 0.052]	1.41819e-10	0.014 [0.006 to 0.022]	0.000930539	6.04065e-18	0.016693	-2.427 [-3.118 to -1.736]	6.68015e-12	-0.024 [-0.643 to 0.596]	0.940447	9.65711e-08	1.60308e-06	PE(18:0_22:5) (n3)	2.006 [1.295 to 2.718]	1.07961e-40	2.892 [2.254 to 3.530]	5.04942e-91	6.7915e-50	5.36917e-91
								PE(18:0_22:6)	0.025 [0.021 to 0.029]	1.23274e-32	0.012 [0.009 to 0.015]	3.10674e-13									PE(18:0_22:6)	0.059 [0.048 to 0.070]	1.4282e-24	0.019 [0.011 to 0.026]	2.57322e-06									PE(18:0_22:6)	3.643 [2.982 to 4.304]	4.53682e-61	2.620 [2.027 to 3.213]	1.81318e-57
62	PC(16:0_18:2)/PC(16:0_20:4)	-0.017 [-0.022 to -0.013]	3.21192e-14	-0.017 [-0.020 to -0.013]	5.50038e-21	0.266721	0.402506	PC(16:0_18:2)	-0.014 [-0.018 to -0.009]	8.83882e-10	-0.019 [-0.022 to -0.015]	7.22381e-27	27518.8	1.31333e-06	-0.050 [-0.062 to -0.038]	1.39593e-15	-0.035 [-0.043 to -0.026]	7.63501e-16	0.0430564	0.08122	PC(16:0_18:2)	-0.035 [-0.047 to -0.023]	1.03235e-08	-0.041 [-0.049 to -0.033]	7.4063e-23	7.39544e+06	9.70044e-08	-2.398 [-3.119 to -1.677]	8.04378e-11	-2.919 [-3.566 to -2.273]	1.32038e-18	0.266721	0.402506	PC(16:0_18:2)	-2.049 [-2.752 to -1.346]	0.713338	-2.870 [-3.501 to -2.240]	1.55814e-06	3.62028e-10	4.05321e+09
								PC(16:0_20:4)	0.009 [0.004 to 0.013]	0.000106177	0.005 [0.001 to 0.008]	0.009206									PC(16:0_20:4)	0.029 [0.017 to 0.041]	4.25698e-06	0.008 [-0.001 to 0.016]	0.0715729									PC(16:0_20:4)	1.113 [0.387 to 1.840]	2.91207e-20	1.085 [0.433 to 1.736]	5.35176e-09
63	PC(18:0_18:2)/PC(18:0_20:4)	-0.018 [-0.023 to -0.014]	6.28215e-16	-0.018 [-0.021 to -0.014]	4.34366e-23	0.450464	0.584195	PC(18:0_18:2)	-0.016 [-0.020 to -0.011]	1.02517e-12	-0.013 [-0.017 to -0.010]	7.63303e-15	1631.87	1.75728e+08	-0.050 [-0.063 to -0.038]	8.04135e-16	-0.038 [-0.047 to -0.030]	8.43395e-19	0.105108	0.181263	PC(18:0_18:2)	-0.035 [-0.047 to -0.023]	5.28378e-09	-0.030 [-0.038 to -0.022]	6.53964e-13	6.57076e+06	775395	-2.460 [-3.183 to -1.736]	2.94611e-11	-2.815 [-3.463 to -2.166]	2.45748e-17	0.450464	0.584195	PC(18:0_18:2)	-2.898 [-3.596 to -2.200]	0.360388	-2.157 [-2.784 to -1.531]	0.0532306	8.04394e-12	2.39753e-07
								PC(18:0_20:4)	0.007 [0.002 to 0.011]	0.00342122	0.008 [0.004 to 0.011]	1.57257e-05									PC(18:0_20:4)	0.024 [0.012 to 0.036]	0.000101493	0.016 [0.007 to 0.024]	0.000222435									PC(18:0_20:4)	0.266 [-0.450 to 0.983]	2.36983e-22	1.203 [0.561 to 1.846]	5.89188e-24
64	PC(18:0_20:4)/PC(18:0_22:4)	-0.010 [-0.015 to -0.006]	3.17143e-06	-0.007 [-0.010 to -0.003]	8.15499e-05	0.653857	0.764368	PC(18:0_20:4)	0.007 [0.002 to 0.011]	0.00342122	0.008 [0.004 to 0.011]	1.57257e-05	0.00277827	2.80629e-06	-0.034 [-0.046 to -0.022]	4.28355e-08	-0.011 [-0.019 to -0.002]	0.0129652	0.00174701	0.00523022	PC(18:0_20:4)	0.024 [0.012 to 0.036]	0.000101493	0.016 [0.007 to 0.024]	0.000222435	2.58892e-05	0.000135716	-1.477 [-2.189 to -0.765]	4.91985e-05	-1.685 [-2.324 to -1.046]	2.47207e-07	0.653857	0.764368	PC(18:0_20:4)	0.266 [-0.450 to 0.983]	2.36983e-22	1.203 [0.561 to 1.846]	5.89188e-24	4.62438e-34	7.29401e-67
								PC(18:0_22:4)	0.013 [0.009 to 0.018]	8.81108e-09	0.011 [0.008 to 0.015]	2.28852e-10									PC(18:0_22:4)	0.044 [0.032 to 0.057]	1.10898e-12	0.021 [0.012 to 0.029]	1.7596e-06									PC(18:0_22:4)	1.309 [0.586 to 2.032]	2.27513e-38	2.222 [1.573 to 2.870]	1.80313e-73
65	PC(18:0_22:4)/PC(18:0_22:5) (n6)	-0.004 [-0.009 to -0.000005]	0.0497976	0.008 [0.005 to 0.012]	1.61811e-06	6.99527e-06	5.80607e-05	PC(18:0_22:4)	0.013 [0.009 to 0.018]	8.81108e-09	0.011 [0.008 to 0.015]	2.28852e-10	1.40355e-10	0.000141432	0.004 [-0.008 to 0.015]	0.535999	0.020 [0.012 to 0.028]	2.03933e-06	0.0274353	0.0583879	PC(18:0_22:4)	0.044 [0.032 to 0.057]	1.10898e-12	0.021 [0.012 to 0.029]	1.7596e-06	2.06899e-12	0.86283	-0.910 [-1.605 to -0.214]	0.0103987	1.128 [0.504 to 1.752]	0.000399984	6.99527e-06	5.80607e-05	PC(18:0_22:4)	1.309 [0.586 to 2.032]	2.27513e-38	2.222 [1.573 to 2.870]	1.80313e-73	8.09312e-47	4.50799e-70
								PC(18:0_22:5) (n6)	0.016 [0.011 to 0.020]	6.98934e-12	0.006 [0.003 to 0.010]	0.00024181									PC(18:0_22:5) (n6)	0.042 [0.030 to 0.054]	1.1922e-11	0.009 [0.001 to 0.017]	0.0338303									PC(18:0_22:5) (n6)	1.831 [1.113 to 2.549]	8.4158e-49	1.560 [0.916 to 2.204]	3.84601e-45
66	LPE(16:0) [sn1]/LPE(18:0) [sn1]	-0.008 [-0.013 to -0.004]	0.000258146	-0.025 [-0.028 to -0.021]	6.34142e-44	3.70885e-12	2.61929e-10	LPE(16:0) [sn1]	0.008 [0.003 to 0.012]	0.000530196	-0.004 [-0.007 to -0.0003]	0.031526	0.000146907	2.67097e+37	-0.030 [-0.042 to -0.018]	1.54267e-06	-0.053 [-0.062 to -0.045]	1.44197e-35	0.00144365	0.00479293	LPE(16:0) [sn1]	0.018 [0.006 to 0.030]	0.00237973	-0.016 [-0.024 to -0.008]	0.000127494	0.0117776	1.63544e+33	-0.669 [-1.384 to 0.047]	0.067	-3.915 [-4.557 to -3.273]	2.02155e-32	3.70885e-12	2.61929e-10	LPE(16:0) [sn1]	1.583 [0.891 to 2.276]	0.00165542	0.664 [0.043 to 1.285]	0.408856	0.0247078	9119.03
								LPE(18:0) [sn1]	0.012 [0.008 to 0.016]	3.79234e-08	0.008 [0.005 to 0.011]	1.69377e-06									LPE(18:0) [sn1]	0.033 [0.022 to 0.045]	1.8169e-08	0.009 [0.001 to 0.017]	0.0235826									LPE(18:0) [sn1]	1.974 [1.295 to 2.653]	0.0145514	2.581 [1.972 to 3.190]	1.84346e-28
67	LPE(16:0) [sn2]/LPE(18:0) [sn2]	-0.008 [-0.012 to -0.003]	0.000421358	-0.023 [-0.027 to -0.020]	1.04044e-39	6.31154e-12	2.61929e-10	LPE(16:0) [sn2]	0.007 [0.003 to 0.012]	0.000711749	-0.004 [-0.007 to -0.0004]	0.0303094	0.000337395	5.34147e+32	-0.029 [-0.042 to -0.017]	1.72439e-06	-0.049 [-0.058 to -0.041]	8.85024e-31	0.00757967	0.019064	LPE(16:0) [sn2]	0.018 [0.006 to 0.030]	0.00251751	-0.016 [-0.024 to -0.007]	0.000174031	0.0143599	1.35687e+28	-0.701 [-1.413 to 0.012]	0.0540559	-3.899 [-4.538 to -3.259]	2.0823e-32	6.31154e-12	2.61929e-10	LPE(16:0) [sn2]	1.511 [0.817 to 2.206]	0.00190259	0.614 [-0.009 to 1.236]	0.238742	0.0351967	13.9037
								LPE(18:0) [sn2]	0.011 [0.007 to 0.016]	1.42164e-07	0.008 [0.005 to 0.012]	5.55746e-07									LPE(18:0) [sn2]	0.033 [0.021 to 0.045]	2.47622e-08	0.010 [0.002 to 0.018]	0.0120086									LPE(18:0) [sn2]	1.843 [1.163 to 2.523]	0.0058815	2.620 [2.010 to 3.230]	2.89517e-31
68	LPE(16:0) [sn1]/LPE(18:1) [sn1]	0.018 [0.014 to 0.022]	2.65085e-16	0.010 [0.007 to 0.014]	2.29855e-09	0.0218852	0.0585958	LPE(16:0) [sn1]	0.008 [0.003 to 0.012]	0.000530196	-0.004 [-0.007 to -0.0003]	0.031526	5.49808e+11	1.37156e+07	0.041 [0.029 to 0.053]	1.65751e-11	0.025 [0.017 to 0.033]	1.85359e-09	0.0310513	0.0644314	LPE(16:0) [sn1]	0.018 [0.006 to 0.030]	0.00237973	-0.016 [-0.024 to -0.008]	0.000127494	1.43573e+08	68781.9	2.085 [1.381 to 2.790]	7.00979e-09	1.034 [0.402 to 1.666]	0.00135247	0.0218852	0.0585958	LPE(16:0) [sn1]	1.583 [0.891 to 2.276]	0.00165542	0.664 [0.043 to 1.285]	0.408856	15.8462	302.304
								LPE(18:1) [sn1]	-0.009 [-0.013 to -0.004]	0.000145746	-0.011 [-0.015 to -0.008]	1.26391e-10									LPE(18:1) [sn1]	-0.019 [-0.031 to -0.006]	0.00290588	-0.034 [-0.042 to -0.025]	6.31302e-15									LPE(18:1) [sn1]	-0.410 [-1.136 to 0.317]	1.11078e-07	-0.302 [-0.954 to 0.350]	0.704053
69	LPE(16:0) [sn2]/LPE(18:2) [sn2]	0.021 [0.017 to 0.025]	8.23455e-22	0.012 [0.008 to 0.015]	5.35764e-12	0.00056645	0.00249439	LPE(16:0) [sn2]	0.007 [0.003 to 0.012]	0.000711749	-0.004 [-0.007 to -0.0004]	0.0303094	624216	8.3427e-11	0.050 [0.038 to 0.061]	1.69004e-16	0.026 [0.018 to 0.034]	3.99102e-10	0.00104486	0.00377056	LPE(16:0) [sn2]	0.018 [0.006 to 0.030]	0.00251751	-0.016 [-0.024 to -0.007]	0.000174031	34180.1	1.6076e-15	3.619 [2.925 to 4.312]	2.81286e-24	2.061 [1.439 to 2.683]	9.186e-11	0.00056645	0.00249439	LPE(16:0) [sn2]	1.511 [0.817 to 2.206]	0.00190259	0.614 [-0.009 to 1.236]	0.238742	5.08053e-05	3.16707e+07
								LPE(18:2) [sn2]	-0.018 [-0.023 to -0.014]	5.14014e-16	-0.017 [-0.021 to -0.014]	4.46972e-22									LPE(18:2) [sn2]	-0.043 [-0.055 to -0.031]	5.77659e-12	-0.044 [-0.053 to -0.036]	6.41596e-25									LPE(18:2) [sn2]	-2.958 [-3.683 to -2.234]	1.42908e-28	-1.902 [-2.552 to -1.252]	0.00290927
70	LPE(18:0) [sn1]/LPE(18:1) [sn1]	0.022 [0.018 to 0.027]	2.06353e-25	0.022 [0.019 to 0.026]	1.58307e-39	0.303377	0.426785	LPE(18:0) [sn1]	0.012 [0.008 to 0.016]	3.79234e-08	0.008 [0.005 to 0.011]	1.69377e-06	1.83779e+17	1.06993e+33	0.056 [0.045 to 0.068]	4.42055e-21	0.051 [0.043 to 0.059]	1.81211e-35	0.492063	0.584461	LPE(18:0) [sn1]	0.033 [0.022 to 0.045]	1.8169e-08	0.009 [0.001 to 0.017]	0.0235826	4.11012e+12	1.30139e+33	2.466 [1.771 to 3.160]	3.9267e-12	2.931 [2.308 to 3.554]	4.42293e-20	0.303377	0.426785	LPE(18:0) [sn1]	1.974 [1.295 to 2.653]	0.0145514	2.581 [1.972 to 3.190]	1.84346e-28	28288	4.16795e-09
								LPE(18:1) [sn1]	-0.009 [-0.013 to -0.004]	0.000145746	-0.011 [-0.015 to -0.008]	1.26391e-10									LPE(18:1) [sn1]	-0.019 [-0.031 to -0.006]	0.00290588	-0.034 [-0.042 to -0.025]	6.31302e-15									LPE(18:1) [sn1]	-0.410 [-1.136 to 0.317]	1.11078e-07	-0.302 [-0.954 to 0.350]	0.704053
71	LPE(18:0) [sn2]/LPE(18:1) [sn2]	0.021 [0.017 to 0.025]	5.01208e-23	0.023 [0.020 to 0.027]	1.03437e-44	0.0863957	0.162974	LPE(18:0) [sn2]	0.011 [0.007 to 0.016]	1.42164e-07	0.008 [0.005 to 0.012]	5.55746e-07	2836423950368097	5.3728e+37	0.053 [0.042 to 0.064]	8.6182e-20	0.052 [0.045 to 0.060]	1.48393e-38	0.925397	0.948247	LPE(18:0) [sn2]	0.033 [0.021 to 0.045]	2.47622e-08	0.010 [0.002 to 0.018]	0.0120086	2.87324e+11	8.09242e+35	2.492 [1.815 to 3.168]	6.22505e-13	3.247 [2.640 to 3.854]	2.03165e-25	0.0863957	0.162974	LPE(18:0) [sn2]	1.843 [1.163 to 2.523]	0.0058815	2.620 [2.010 to 3.230]	2.89517e-31	1.1191e+06	1.42503e-06
								LPE(18:1) [sn2]	-0.009 [-0.014 to -0.005]	3.42618e-05	-0.014 [-0.018 to -0.011]	2.80895e-15									LPE(18:1) [sn2]	-0.020 [-0.033 to -0.008]	0.001095	-0.039 [-0.048 to -0.031]	1.62592e-19									LPE(18:1) [sn2]	-0.715 [-1.443 to 0.014]	6.96646e-07	-0.748 [-1.401 to -0.094]	0.944963
72	LPE(18:2) [sn2]/LPE(20:4) [sn2]	-0.015 [-0.020 to -0.011]	1.3343e-11	-0.015 [-0.019 to -0.012]	2.27266e-17	0.697332	0.800399	LPE(18:2) [sn2]	-0.018 [-0.023 to -0.014]	5.14014e-16	-0.017 [-0.021 to -0.014]	4.46972e-22	3.85232e-05	1.96674e-05	-0.040 [-0.052 to -0.028]	2.23001e-10	-0.034 [-0.042 to -0.025]	9.62495e-15	0.405073	0.501807	LPE(18:2) [sn2]	-0.043 [-0.055 to -0.031]	5.77659e-12	-0.044 [-0.053 to -0.036]	6.41596e-25	0.0259039	6.66596e-11	-1.975 [-2.706 to -1.245]	1.21391e-07	-1.790 [-2.446 to -1.135]	8.96383e-08	0.697332	0.800399	LPE(18:2) [sn2]	-2.958 [-3.683 to -2.234]	1.42908e-28	-1.902 [-2.552 to -1.252]	0.00290927	1.17726e-21	10360.9
								LPE(20:4) [sn2]	-0.006 [-0.010 to -0.001]	0.0121658	-0.005 [-0.008 to -0.001]	0.0110317									LPE(20:4) [sn2]	-0.009 [-0.022 to 0.003]	0.138215	-0.018 [-0.027 to -0.010]	3.37206e-05									LPE(20:4) [sn2]	-1.485 [-2.220 to -0.749]	3.28595e-06	-0.389 [-1.049 to 0.270]	0.000928737
73	LPC(16:0) [sn1]/LPC(18:0) [sn1]	0.005 [0.001 to 0.009]	0.0219432	-0.010 [-0.014 to -0.007]	1.42946e-09	2.54912e-07	2.64471e-06	LPC(16:0) [sn1]	0.008 [0.004 to 0.013]	0.000170465	0.013 [0.010 to 0.017]	1.23472e-14	0.00776847	8.63762e-06	0.007 [-0.005 to 0.019]	0.279253	-0.025 [-0.033 to -0.017]	2.36648e-09	1.60189e-05	9.49694e-05	LPC(16:0) [sn1]	0.032 [0.020 to 0.044]	9.98394e-08	0.026 [0.018 to 0.034]	6.18043e-10	3.57524e-07	0.261165	1.180 [0.480 to 1.881]	0.000964088	-1.174 [-1.802 to -0.545]	0.000253877	2.54912e-07	2.64471e-06	LPC(16:0) [sn1]	2.295 [1.607 to 2.982]	0.00643189	3.798 [3.182 to 4.415]	7.34071e-11	6.67148	3.84404e-11
								LPC(18:0) [sn1]	0.003 [-0.001 to 0.007]	0.181796	0.017 [0.014 to 0.020]	3.43026e-24									LPC(18:0) [sn1]	0.020 [0.008 to 0.031]	0.00075164	0.036 [0.028 to 0.044]	6.51521e-19									LPC(18:0) [sn1]	0.928 [0.265 to 1.591]	0.682507	3.599 [3.005 to 4.194]	9.75911e-15
74	LPC(16:0) [sn2]/LPC(18:0) [sn2]	0.006 [0.002 to 0.011]	0.00489612	-0.006 [-0.009 to -0.003]	0.000635292	2.33301e-05	0.000161366	LPC(16:0) [sn2]	0.009 [0.005 to 0.013]	5.71497e-05	0.013 [0.010 to 0.016]	3.56643e-14	0.0116724	5.61385e-11	0.010 [-0.002 to 0.022]	0.106181	-0.019 [-0.028 to -0.011]	5.35746e-06	8.07268e-05	0.00037224	LPC(16:0) [sn2]	0.035 [0.023 to 0.046]	9.69444e-09	0.024 [0.016 to 0.032]	6.83851e-09	9.1301e-08	0.00127645	2.049 [1.337 to 2.762]	1.81641e-08	0.086 [-0.553 to 0.724]	0.792917	2.33301e-05	0.000161366	LPC(16:0) [sn2]	2.262 [1.574 to 2.950]	0.0119181	3.639 [3.022 to 4.256]	4.22318e-12	656136	8.30811e-17
								LPC(18:0) [sn2]	0.004 [-0.001 to 0.008]	0.0852488	0.015 [0.012 to 0.019]	2.38452e-20									LPC(18:0) [sn2]	0.024 [0.013 to 0.035]	4.1092e-05	0.034 [0.026 to 0.042]	5.21617e-17									LPC(18:0) [sn2]	0.655 [-0.016 to 1.325]	0.585959	3.149 [2.548 to 3.751]	6.58765e-17
75	LPC(16:0) [sn1]/LPC(18:1) [sn1]	0.036 [0.032 to 0.041]	2.52954e-61	0.023 [0.020 to 0.026]	9.32397e-41	0.0230973	0.0586095	LPC(16:0) [sn1]	0.008 [0.004 to 0.013]	0.000170465	0.013 [0.010 to 0.017]	1.23472e-14	6.24971e+34	1.32424e+26	0.086 [0.074 to 0.098]	1.40239e-44	0.050 [0.042 to 0.058]	1.31681e-32	1.00936e-06	9.30854e-06	LPC(16:0) [sn1]	0.032 [0.020 to 0.044]	9.98394e-08	0.026 [0.018 to 0.034]	6.18043e-10	1.29123e+31	4.69349e+22	4.749 [4.045 to 5.453]	3.86631e-39	3.707 [3.076 to 4.339]	3.37569e-30	0.0230973	0.0586095	LPC(16:0) [sn1]	2.295 [1.607 to 2.982]	0.00643189	3.798 [3.182 to 4.415]	7.34071e-11	2.13637e+07	2.17458e+19
								LPC(18:1) [sn1]	-0.023 [-0.027 to -0.019]	1.58089e-26	-0.008 [-0.012 to -0.005]	1.42174e-06									LPC(18:1) [sn1]	-0.044 [-0.056 to -0.032]	1.81081e-13	-0.020 [-0.028 to -0.012]	1.01278e-06									LPC(18:1) [sn1]	-2.042 [-2.737 to -1.346]	8.25987e-32	0.009 [-0.615 to 0.633]	5.51777e-09
76	LPC(16:0) [sn2]/LPC(18:2) [sn2]	0.033 [0.029 to 0.037]	2.41439e-55	0.028 [0.025 to 0.031]	2.82683e-66	0.296787	0.426785	LPC(16:0) [sn2]	0.009 [0.005 to 0.013]	5.71497e-05	0.013 [0.010 to 0.016]	3.56643e-14	2086.51	1.26164e+52	0.081 [0.070 to 0.092]	5.53187e-45	0.061 [0.054 to 0.069]	7.61006e-54	0.00434615	0.0112728	LPC(16:0) [sn2]	0.035 [0.023 to 0.046]	9.69444e-09	0.024 [0.016 to 0.032]	6.83851e-09	5.52602e+13	8.98614e+44	5.479 [4.823 to 6.134]	1.70556e-58	5.033 [4.445 to 5.621]	3.48407e-61	0.296787	0.426785	LPC(16:0) [sn2]	2.262 [1.574 to 2.950]	0.0119181	3.639 [3.022 to 4.256]	4.22318e-12	8.35654e-55	1.279e+22
								LPC(18:2) [sn2]	-0.033 [-0.037 to -0.029]	5.03765e-52	-0.023 [-0.026 to -0.020]	1.03135e-42									LPC(18:2) [sn2]	-0.069 [-0.081 to -0.057]	3.05692e-31	-0.054 [-0.062 to -0.046]	4.04196e-40									LPC(18:2) [sn2]	-4.742 [-5.430 to -4.054]	1.42526e-112	-2.878 [-3.495 to -2.261]	4.45612e-39
77	LPC(18:0) [sn1]/LPC(18:1) [sn1]	0.031 [0.027 to 0.035]	1.22596e-49	0.031 [0.028 to 0.035]	3.0642e-78	0.027976	0.0663431	LPC(18:0) [sn1]	0.003 [-0.001 to 0.007]	0.181796	0.017 [0.014 to 0.020]	3.43026e-24	1.28951e+23	1.11947e+54	0.078 [0.067 to 0.090]	4.9468e-40	0.070 [0.062 to 0.078]	9.1197e-66	0.254788	0.377632	LPC(18:0) [sn1]	0.020 [0.008 to 0.031]	0.00075164	0.036 [0.028 to 0.044]	6.51521e-19	3.66057e+26	7.1441e+46	3.640 [2.955 to 4.324]	3.91605e-25	4.619 [4.005 to 5.233]	4.90034e-48	0.027976	0.0663431	LPC(18:0) [sn1]	0.928 [0.265 to 1.591]	0.682507	3.599 [3.005 to 4.194]	9.75911e-15	2.10923e-07	1.99152e+33
								LPC(18:1) [sn1]	-0.023 [-0.027 to -0.019]	1.58089e-26	-0.008 [-0.012 to -0.005]	1.42174e-06									LPC(18:1) [sn1]	-0.044 [-0.056 to -0.032]	1.81081e-13	-0.020 [-0.028 to -0.012]	1.01278e-06									LPC(18:1) [sn1]	-2.042 [-2.737 to -1.346]	8.25987e-32	0.009 [-0.615 to 0.633]	5.51777e-09
78	LPC(18:0) [sn2]/LPC(18:1) [sn2]	0.025 [0.020 to 0.029]	3.88367e-32	0.029 [0.026 to 0.032]	1.80886e-70	0.000571004	0.00249439	LPC(18:0) [sn2]	0.004 [-0.001 to 0.008]	0.0852488	0.015 [0.012 to 0.019]	2.38452e-20	7.94712e+06	1.31824e+50	0.064 [0.053 to 0.075]	1.52907e-28	0.066 [0.058 to 0.074]	4.38395e-61	0.752189	0.790274	LPC(18:0) [sn2]	0.024 [0.013 to 0.035]	4.1092e-05	0.034 [0.026 to 0.042]	5.21617e-17	5.34096e+16	1.18983e+44	2.856 [2.187 to 3.526]	8.39427e-17	4.360 [3.759 to 4.960]	6.86344e-45	0.000571004	0.00249439	LPC(18:0) [sn2]	0.655 [-0.016 to 1.325]	0.585959	3.149 [2.548 to 3.751]	6.58765e-17	5.67784e-19	9.59817e+27
								LPC(18:1) [sn2]	-0.023 [-0.027 to -0.019]	3.0864e-25	-0.014 [-0.017 to -0.010]	4.94694e-15									LPC(18:1) [sn2]	-0.042 [-0.054 to -0.030]	8.16671e-12	-0.032 [-0.040 to -0.024]	4.37052e-14									LPC(18:1) [sn2]	-2.390 [-3.100 to -1.681]	4.76614e-35	-0.955 [-1.592 to -0.319]	1.67323e-12
79	LPC(18:2) [sn2]/LPC(20:4) [sn2]	-0.030 [-0.034 to -0.025]	8.69909e-42	-0.030 [-0.033 to -0.026]	3.56965e-65	0.935517	0.958616	LPC(18:2) [sn2]	-0.033 [-0.037 to -0.029]	5.03765e-52	-0.023 [-0.026 to -0.020]	1.03135e-42	5.79101e-11	2.88921e+22	-0.075 [-0.087 to -0.064]	1.54104e-35	-0.066 [-0.074 to -0.058]	1.28583e-55	0.192238	0.301051	LPC(18:2) [sn2]	-0.069 [-0.081 to -0.057]	3.05692e-31	-0.054 [-0.062 to -0.046]	4.04196e-40	19836.8	3.14347e+15	-4.502 [-5.202 to -3.802]	9.38015e-36	-4.465 [-5.093 to -3.837]	3.67932e-43	0.935517	0.958616	LPC(18:2) [sn2]	-4.742 [-5.430 to -4.054]	1.42526e-112	-2.878 [-3.495 to -2.261]	4.45612e-39	1.51944e-77	12111.3
								LPC(20:4) [sn2]	-0.003 [-0.007 to 0.002]	0.2181	0.008 [0.005 to 0.012]	3.00825e-06									LPC(20:4) [sn2]	0.009 [-0.003 to 0.021]	0.134122	0.015 [0.007 to 0.023]	0.000398522									LPC(20:4) [sn2]	-0.166 [-0.870 to 0.539]	2.24231e-05	1.940 [1.308 to 2.572]	0.000104001
80	LPC(20:4) [sn2]/LPC(22:4) [sn2]	0.008 [0.004 to 0.013]	0.000336652	0.006 [0.003 to 0.010]	0.000511292	0.196644	0.313875	LPC(20:4) [sn2]	-0.003 [-0.007 to 0.002]	0.2181	0.008 [0.005 to 0.012]	3.00825e-06	0.75602	0.00588362	0.014 [0.002 to 0.027]	0.0233506	0.017 [0.009 to 0.026]	8.80591e-05	0.717117	0.783167	LPC(20:4) [sn2]	0.009 [-0.003 to 0.021]	0.134122	0.015 [0.007 to 0.023]	0.000398522	20.7955	4.52562	1.244 [0.506 to 1.983]	0.000968109	0.623 [-0.039 to 1.286]	0.0652342	0.196644	0.313875	LPC(20:4) [sn2]	-0.166 [-0.870 to 0.539]	2.24231e-05	1.940 [1.308 to 2.572]	0.000104001	0.0231617	8.78164e-13
								LPC(22:4) [sn2]	-0.008 [-0.013 to -0.004]	0.000254515	0.001 [-0.002 to 0.004]	0.566877									LPC(22:4) [sn2]	-0.004 [-0.016 to 0.008]	0.485586	-0.002 [-0.011 to 0.006]	0.595596									LPC(22:4) [sn2]	-1.061 [-1.778 to -0.344]	0.0160054	0.911 [0.268 to 1.554]	5.72864e-14
81	LPC(20:5) [sn2]/LPC(22:5) [sn2] (n3)	0.015 [0.010 to 0.019]	1.91615e-10	0.015 [0.012 to 0.019]	1.42389e-17	0.347501	0.465204	LPC(20:5) [sn2]	0.0005 [-0.004 to 0.005]	0.826144	0.014 [0.011 to 0.018]	1.62054e-17	0.0149472	1.13811	0.038 [0.026 to 0.050]	1.18591e-09	0.035 [0.027 to 0.044]	1.67007e-16	0.745391	0.790274	LPC(20:5) [sn2]	0.013 [0.002 to 0.025]	0.0246963	0.029 [0.021 to 0.037]	1.29704e-12	38879	7766.37	3.042 [2.319 to 3.765]	2.13456e-16	2.600 [1.951 to 3.248]	4.9022e-15	0.347501	0.465204	LPC(20:5) [sn2]	0.675 [-0.010 to 1.360]	0.0030295	2.772 [2.158 to 3.386]	1.48633e-06	3.55547e-20	3.03196e+08
								LPC(22:5) [sn2] (n3)	-0.015 [-0.019 to -0.011]	2.86411e-12	0.002 [-0.002 to 0.005]	0.317602									LPC(22:5) [sn2] (n3)	-0.024 [-0.036 to -0.013]	4.61069e-05	-0.002 [-0.010 to 0.006]	0.674313									LPC(22:5) [sn2] (n3)	-2.456 [-3.147 to -1.765]	7.58934e-36	0.689 [0.069 to 1.309]	0.00157861
82	LPC(22:5) [sn2] (n3)/LPC(22:6) [sn2]	-0.012 [-0.017 to -0.008]	5.87932e-08	0.003 [-0.001 to 0.006]	0.130558	1.74692e-07	2.31737e-06	LPC(22:5) [sn2] (n3)	-0.015 [-0.019 to -0.011]	2.86411e-12	0.002 [-0.002 to 0.005]	0.317602	4.8715e-05	2.43266	-0.025 [-0.037 to -0.013]	4.46083e-05	0.005 [-0.003 to 0.013]	0.239073	4.9149e-05	0.000239963	LPC(22:5) [sn2] (n3)	-0.024 [-0.036 to -0.013]	4.61069e-05	-0.002 [-0.010 to 0.006]	0.674313	1.03359	2.82053	-2.297 [-3.013 to -1.580]	3.69837e-10	0.145 [-0.498 to 0.788]	0.658575	1.74692e-07	2.31737e-06	LPC(22:5) [sn2] (n3)	-2.456 [-3.147 to -1.765]	7.58934e-36	0.689 [0.069 to 1.309]	0.00157861	2.05208e-26	0.000147924
								LPC(22:6) [sn2]	-0.003 [-0.008 to 0.001]	0.142473	-0.001 [-0.004 to 0.002]	0.586952									LPC(22:6) [sn2]	0.0005 [-0.011 to 0.012]	0.937153	-0.007 [-0.015 to 0.001]	0.10402									LPC(22:6) [sn2]	-0.205 [-0.914 to 0.504]	1.57863e-14	0.561 [-0.075 to 1.197]	9.74193e-05
