# Supplementary material for: Alterations in ether lipid metabolism in obesity revealed by systems genomics of multi-omics datasets
Source: PLoS Biol. 2025 Aug 28;23(8):e3003349. doi: 10.1371/journal.pbio.3003349 (PMC12393746; doi:10.1371/journal.pbio.3003349)
Supplement: S8 Table — Lipidomic analysis was performed on the AusDiab cohort (n = 10,399). Enrichment scores were generated by summing the association t-statistics for individual lipids against waist circumference (WC). 1Lipid sets denote pre-defined lipid groups used in the analysis. Lipid domains map to lipid species containing the same backbone, i.e., Sphingolipids; lipids containing a spingoid base; Glycerophospholipids; lipids containing a glycerol base with a phospho-head group; Neutral lipids: sterol lipids and lipids containing a glycerol backbone; lipid subclasses are clustered by unique structural features; lipid classes include all lipids with the respective headgroup; lipid features include any lipid species containing the respective fatty acid at the sn-1, sn-2 or sn-3 position; 2LSEA Score: represents the correlation adjusted sum of the t-statistics for individual lipids against WC. 3BH: corrected p-values using the false discovery rate method of Benjamini and Hochberg. (XLSX) [file pbio.3003349.s009.xlsx]

## Sheet: Table S8
S8 Table: Lipid set enrichment analysis using plasma lipidomics data from the Australian Diabetes Obesity and Lifestyle Study
#	Lipid Set1	No. of Lipids in group	LSEA Score2	p-value	p-value (BH)3
1	Class - Sphingosine [Sph]	4	13.3454	1.25943e-40	2.91437e-40
2	Class - Sphingosine-1-Phosphate [S1P]	4	13.1959	9.25973e-40	2.07418e-39
3	Class - Dihydroceramide [dhCer]	6	29.5111	2.07117e-191	3.05224e-190
4	Class - Ceramide [Cer]	50	17.7856	9.1334e-71	3.00865e-70
5	Class - deoxyCeramide [deoxyCer]	11	32.9552	3.56338e-238	7.67496e-237
6	Class - Hexosylceramide [HexCer]	14	-9.03267	1.67533e-19	2.65023e-19
7	Class - Dihexosylceramide [Hex2Cer]	10	-12.9572	2.13899e-38	4.64277e-38
8	Class - Trihexosylceramide [Hex3Cer]	6	-26.3063	1.6231e-152	1.42021e-151
9	Class - GM3 ganglioside [GM3]	8	-19.0415	7.73429e-81	3.09372e-80
10	Class - Sphingomyelin [SM]	37	3.93889	8.18588e-05	9.55019e-05
11	Class - Phosphatidylcholine [PC]	66	-0.473309	0.635993	0.647557
12	Class - Alkylphosphatidylcholine [PC(O)]	22	-20.1757	1.60178e-90	7.86841e-90
13	Class - Alkenylphosphatidylcholine [PC(P)]	24	-20.078	1.14891e-89	5.54648e-89
14	Class - Lysophosphatidylcholine [LPC]	58	-21.3575	3.31935e-101	1.89677e-100
15	Class - Lysoalkylphosphatidylcholine [LPC(O)]	10	-26.2505	7.05674e-152	5.98754e-151
16	Class - Lysoalkenylphosphatidylcholine [LPC(P)]	4	-24.4953	1.65736e-132	1.13186e-131
17	Class - Phosphatidylethanolamine [PE]	37	11.8373	2.50238e-32	5.04076e-32
18	Class - Alkylphosphatidylethanolamine [PE(O)]	13	-11.1535	6.88816e-29	1.32102e-28
19	Class - Alkenylphosphatidylethanolamine [PE(P)]	28	-8.07531	6.73041e-16	1.0024e-15
20	Class - Lysophosphatidylethanolamine [LPE]	14	-12	3.55389e-33	7.26343e-33
21	Class - Alkenyllysophosphatidylethanolamine [LPE(P)]	4	-10.6837	1.21394e-26	2.16499e-26
22	Class - Phosphatidylinositol [PI]	23	4.6826	2.83254e-06	3.43338e-06
23	Class - Lysohosphatidylinositol [LPI]	8	11.22	3.25183e-29	6.2794e-29
24	Class - Phosphatidylserine [PS]	7	8.34888	6.89109e-17	1.06017e-16
25	Class - Phosphatidylglycerol [PG]	4	20.4778	3.39499e-93	1.76037e-92
26	Class - Cholesteryl ester [CE]	28	-3.32937	0.000870419	0.000994765
27	Class - Dehydrocholesteryl ester [DE]	6	-4.32451	1.5287e-05	1.82921e-05
28	Class - Acylcarnitine [AC]	14	-2.08637	0.0369452	0.0404088
29	Class - Diacylglycerol [DG]	25	33.4347	4.29628e-245	1.20296e-243
30	Class - Triacylglycerol [TG]	75	36.5293	3.8027e-292	3.54918e-290
31	Class - Alkyldiacylglycerol [TG(O)]	28	15.5157	2.71505e-54	7.45308e-54
32	Domain - Sphingolipids	148	10.5334	6.06169e-26	1.06747e-25
33	Domain - Glycerophospholipids	322	-11.0112	3.3738e-28	6.17428e-28
34	Domain - Neutral lipids	196	33.6394	4.45444e-248	1.38583e-246
35	Subclass - Ether lipid	133	-12.8201	1.26469e-37	2.68268e-37
36	Subclass - Plasmalogen	60	-16.7156	1.0096e-62	3.00731e-62
37	Subclass - Alkyl lipid	73	-7.06796	1.57232e-12	2.14756e-12
38	Subclass - Gangliosides	9	-19.7899	3.63804e-87	1.72653e-86
39	Subclass- Diacyl-phospholipids	317	13.7852	3.12997e-43	7.42705e-43
40	Feature - Fatty acid 14:0	21	19.2255	2.26358e-82	9.60305e-82
41	Feature - Fatty acid 14:1	3	27.7244	3.55239e-169	3.55239e-168
42	Feature - Fatty acid 16:0	70	16.003	1.21791e-57	3.41016e-57
43	Feature - Fatty acid 16:1	23	24.5187	9.32757e-133	6.5293e-132
44	Feature - Fatty acid 17:0 - All	22	-1.6871	0.091585	0.0990108
45	Feature - Fatty acid 17:0 - Acyl	20	-0.455466	0.648774	0.658176
46	Feature - Fatty acid 15-MHDA - All	12	-9.70972	2.74082e-22	4.51429e-22
47	Feature - Fatty acid 15-MHDA - Acyl	11	-9.34004	9.6301e-21	1.54082e-20
48	Feature - Fatty acid 18:1 - Acyl	61	13.0462	6.67763e-39	1.47806e-38
49	Feature - Fatty acid 18:2 - Acyl	52	-0.124834	0.900655	0.903883
50	Feature - Fatty acid 18:3 -all	20	8.1468	3.73683e-16	5.59525e-16
51	Feature - Fatty acid 18:3 n3	4	-11.0595	1.97205e-28	3.63272e-28
52	Feature - Fatty acid 18:3 n6	3	7.8582	3.89707e-15	5.59579e-15
53	Feature - Fatty acid 19:0 -all	6	-12.9204	3.45276e-38	7.43672e-38
54	Feature - Fatty acid 19:1 -all	3	-25.9119	4.8945e-148	3.60647e-147
55	Feature - Fatty acid 20:0 -all	29	-5.03946	4.66852e-07	5.70824e-07
56	Feature - Fatty acid 20:1 -all	7	-17.9628	3.80756e-72	1.31619e-71
57	Feature - Fatty acid 20:2 -all	4	-12.1938	3.3559e-34	7.01233e-34
58	Feature - Fatty acid 20:3 -all	19	19.1342	1.3112e-81	5.32079e-81
59	Feature - Fatty acid 20:4 -all	52	10.7955	3.61588e-27	6.49004e-27
60	Feature - Fatty acid 20:5 -all	16	7.24111	4.45021e-13	6.19929e-13
61	Feature - Fatty acid 22:0 -all	21	7.91922	2.39014e-15	3.52232e-15
62	Feature - Fatty acid 22:1 -all	4	-27.4541	6.20822e-166	5.79434e-165
63	Feature - Fatty acid 22:4 -all	10	8.64633	5.31828e-18	8.27287e-18
64	Feature - Fatty acid 22:5 -all	17	1.9319	0.0533721	0.0579232
65	Feature - Fatty acid 22:5 n3	7	-2.66857	0.00761752	0.00849763
66	Feature - Fatty acid 22:5 n6	7	1.44975	0.147128	0.156638
67	Feature - Fatty acid 22:6 -all	46	-4.19802	2.69258e-05	3.1811e-05
68	Feature - d16:1 base	17	13.7982	2.61419e-43	6.25617e-43
69	Feature - d17:1 base	11	6.17872	6.46253e-10	8.45565e-10
70	Feature - d18:1 base	43	-11.3812	5.18628e-30	1.00844e-29
71	Feature - d18:2 base	29	6.64497	3.03288e-11	4.04383e-11
72	Feature - d19:1 base	9	16.9402	2.27373e-64	6.92005e-64
73	Feature - d20:1 base	6	18.0501	7.87142e-73	2.78987e-72
74	Feature - Omega n3 pathway - acyl chain	68	-0.804303	0.421222	0.430446
75	Feature - Omega n6 pathway - acyl chain	117	8.27469	1.28791e-16	1.95987e-16
