# Supplementary material for: Alterations in ether lipid metabolism in obesity revealed by systems genomics of multi-omics datasets
Source: PLoS Biol. 2025 Aug 28;23(8):e3003349. doi: 10.1371/journal.pbio.3003349 (PMC12393746; doi:10.1371/journal.pbio.3003349)
Supplement: S9 Table — Genome-Wide Association Study was performed on 82 Lipid Ratios using imputed genotype (13.8 million SNPs) data from the Busselton Health Study (n = 4,492). The top 10 SNPs to associate with each lipid ratio were included in the table. 1Lipid nomenclature is read as follows: letters denote the head group; () brackets denote the sum composition of the lipid measured including total number of carbons and double bonds; [] denote the position of the acyl chain; n3 and n6 denote omega-3 and omega-6 poly-unsaturated fatty acid species; 2SNP: single-nucleotide polymorphism; 3EAF: effect allele frequency; 4GWAS was performed on lipid ratios and individual lipid species to identify the significance of each SNP; 5SE: standard error; 6p-gain was calculated by dividing the lowest p-value among the lipid species used in the ratio by the p-value of the lipid ratio. The p-gain was deemed significant if it exceeded 10 × the number of significant SNPs identified for each ratio. Significant p-gains are depicted in red. (XLSX) [file pbio.3003349.s010.xlsx]

## Sheet: Table S9
S9 Table: Association of genetic variants against lipid ratios in the Busselton Health Study
										Standard GWAS4
#	Lipid Ratio1	SNP2	rdIS	Chromosome	Position	Symbol	Effect Allele	Other Allele	EAF3	Beta	SE5	P-value	P-gain6
1	PE/PC	chr11:117053959:A:G	rs530885291	11	117053959	SIDT2	A	G	0.003	-2.36903	0.22551	1.61e-25	1472034221
2	PE/PC	chr11:116701354:A:G	rs138326449	11	116701354	APOC3	A	G	0.002	-2.3956	0.257044	1.78e-20	1.78114e+07
3	PE/PC	chr11:117018764:G:T	rs539030095	11	117018764	PAFAH1B2	G	T	0.002	-2.40631	0.259021	2.35e-20	8.30278e+06
4	PE/PC	chr11:117220429:A:C	rs192489212	11	117220429	CEP164	C	A	0.001	-3.28568	0.432246	3.54e-14	351045
5	PE/PC	chr15:58688477:A:G	rs920916	15	58688477	ALDH1A2	A	G	0.497	0.332769	0.0218041	2.62e-51	162726
6	PE/PC	chr15:58688467:C:G	rs920915	15	58688467	ALDH1A2	G	C	0.499	0.334214	0.0217741	7.29e-52	129279
7	PE/PC	chr15:58687603:C:T	rs174418	15	58687603	ALDH1A2	C	T	0.6	-0.354619	0.0219206	2.94e-57	54761
8	PE/PC	chr15:58696300:C:T	rs723967	15	58696300	ALDH1A2	C	T	0.52	-0.336929	0.0221201	4.04e-51	38092.7
9	PE/PC	chr15:58684967:G:T	rs4775044	15	58684967	ALDH1A2	G	T	0.538	-0.331157	0.0218007	7.4e-51	36827.1
10	PE/PC	chr15:58680639:C:T	rs2414578	15	58680639	ALDH1A2	C	T	0.367	0.369182	0.0224216	3.42e-59	23358.9
11	PE/PC	chr15:58680638:C:T	rs2414577	15	58680638	ALDH1A2	C	T	0.367	0.369154	0.0224187	3.38e-59	21101.2
12	PE/PC	chr15:58680954:C:T	rs2043085	15	58680954	ALDH1A2	C	T	0.629	-0.376106	0.0221101	6.18e-63	14315
13	PE/PC	chr15:58687880:C:T	rs493258	15	58687880	ALDH1A2	C	T	0.538	-0.326821	0.0217918	1.19e-49	14288.5
14	PE/PC	chr15:58671559:C:T	rs1601933	15	58671559	ALDH1A2	T	C	0.473	-0.282287	0.0227797	1.06e-34	12784.6
15	PE/PC	chr15:58679668:A:G	rs7350789	15	58679668	ALDH1A2	A	G	0.342	0.370684	0.0224162	1.13e-59	10804.3
16	PE/PC	chr15:58692118:A:T	rs397923	15	58692118	ALDH1A2	T	A	0.583	-0.336539	0.0218495	3.33e-52	10103.2
17	PE/PC	chr11:116408029:A:G	rs530919346	11	116408029	BUD13	A	G	0.002	-1.52245	0.269006	1.61e-08	10019
18	PE/PC	chr15:58692095:C:G	rs443401	15	58692095	ALDH1A2	G	C	0.483	-0.311305	0.021834	3.82e-45	9585.31
19	PE/PC	chr15:58690754:A:G	rs415799	15	58690754	ALDH1A2	A	G	0.482	-0.306503	0.0217102	2.58e-44	9560.51
20	PE/PC	chr15:58671765:G:T	rs1601935	15	58671765	ALDH1A2	T	G	0.663	-0.339494	0.0234616	2.04e-46	8567.15
21	PE/PC	chr15:58680184:C:T	rs7177289	15	58680184	ALDH1A2	T	C	0.343	0.369972	0.0224244	2.04e-59	7549.05
22	PE/PC	chr15:58683366:A:G	rs1532085	15	58683366	ALDH1A2	G	A	0.63	-0.372306	0.0220293	3.59e-62	6129.02
23	PE/PC	chr15:58680178:C:T	rs261291	15	58680178	ALDH1A2	C	T	0.344	0.369249	0.0223964	2.45e-59	5941.17
24	PE/PC	chr15:58678720:C:T	rs261290	15	58678720	ALDH1A2	C	T	0.667	-0.37704	0.0224258	1.45e-61	5933.74
25	PE/PC	chr15:58686252:A:G	rs261299	15	58686252	ALDH1A2	A	G	0.47	-0.287025	0.0220497	4.73e-38	5196.85
26	PE/PC	chr11:117042408:C:T	rs186808413	11	117042408	PAFAH1B2	T	C	0.01	-0.688989	0.118245	6.05e-09	3922.18
27	PE/PC	chr15:58686157:C:G	rs261298	15	58686157	ALDH1A2	G	C	0.468	-0.282424	0.0220408	6.06e-37	3897.76
28	PE/PC	chr15:58680643:G:T	rs35853021	15	58680643	ALDH1A2	T	G	0.343	0.364984	0.0226742	1.01e-56	3874.42
29	PE/PC	chr15:58674308:A:G	rs2043082	15	58674308	ALDH1A2	A	G	0.344	0.360394	0.0226362	1.46e-55	3201.83
30	PE/PC	chr15:58580781:C:T	rs1560390	15	58580781	ALDH1A2	C	T	0.219	-0.165454	0.026283	3.37e-10	2516.19
31	PE/PC	chr15:58678512:C:T	rs10468017	15	58678512	ALDH1A2	T	C	0.283	0.373824	0.0236467	7.96e-55	2176.2
32	PE/PC	chr15:58677395:A:T	rs11071377	15	58677395	ALDH1A2	T	A	0.49	-0.285961	0.0222087	2.78e-37	2161.4
33	PE/PC	chr15:58723939:A:G	rs2070895	15	58723939	ALDH1A2	A	G	0.213	0.419097	0.0258515	1.74e-57	1801.34
34	PE/PC	chr15:58723939:A:G	rs2070895	15	58723939	LIPC	A	G	0.213	0.419097	0.0258515	1.74e-57	1801.34
35	PE/PC	chr15:58571401:A:T	rs72739147	15	58571401	ALDH1A2	T	A	0.134	-0.265591	0.0318734	1.04e-16	1697.6
36	PE/PC	chr15:58577163:A:G	rs10162642	15	58577163	ALDH1A2	A	G	0.212	-0.170275	0.026567	1.61e-10	1655.5
37	PE/PC	chr15:58723479:C:T	rs1077834	15	58723479	ALDH1A2	C	T	0.213	0.417091	0.0258364	4.95e-57	1621.66
38	PE/PC	chr15:58723479:C:T	rs1077834	15	58723479	LIPC	C	T	0.213	0.417091	0.0258364	4.95e-57	1621.66
39	PE/PC	chr15:58579956:A:G	rs2899624	15	58579956	ALDH1A2	G	A	0.142	-0.247944	0.0309395	1.41e-15	1599.42
40	PE/PC	chr15:58579644:C:T	rs2899623	15	58579644	ALDH1A2	C	T	0.143	-0.249376	0.0309452	9.81e-16	1593.57
41	PE/PC	chr15:58723426:A:G	rs1077835	15	58723426	ALDH1A2	G	A	0.213	0.417249	0.0258557	5.42e-57	1544.39
42	PE/PC	chr15:58723426:A:G	rs1077835	15	58723426	LIPC	G	A	0.213	0.417249	0.0258557	5.42e-57	1544.39
43	PE/PC	chr15:58580204:C:G	rs16940011	15	58580204	ALDH1A2	G	C	0.143	-0.248137	0.030936	1.33e-15	1432.49
44	PE/PC	chr15:58581289:A:G	rs12148780	15	58581289	ALDH1A2	G	A	0.143	-0.247836	0.0309442	1.46e-15	1352.45
45	PE/PC	chr15:58581370:A:T	rs12148399	15	58581370	ALDH1A2	A	T	0.143	-0.2478	0.0309454	1.48e-15	1342.17
46	PE/PC	chr15:58582148:A:T	rs16940017	15	58582148	ALDH1A2	A	T	0.142	-0.246822	0.0309726	2.01e-15	1290.24
47	PE/PC	chr15:58574324:A:G	rs58038553	15	58574324	ALDH1A2	G	A	0.134	-0.262744	0.0317873	1.81e-16	1252.93
48	PE/PC	chr15:58676032:A:T	rs80123226	15	58676032	ALDH1A2	T	A	0.29	0.354794	0.0238533	6.97e-49	1226.33
49	PE/PC	chr15:58576226:C:T	rs11071371	15	58576226	ALDH1A2	T	C	0.134	-0.260475	0.0317959	3.31e-16	1110.66
50	PE/PC	chr15:58723675:C:T	rs1800588	15	58723675	ALDH1A2	T	C	0.21	0.411864	0.0260541	8.05e-55	1078.07
51	PE/PC	chr15:58723675:C:T	rs1800588	15	58723675	LIPC	T	C	0.21	0.411864	0.0260541	8.05e-55	1078.07
52	PE/PC	chr15:58573833:G:T	rs28690720	15	58573833	ALDH1A2	G	T	0.141	-0.249448	0.031238	1.76e-15	1068.62
53	PE/PC	chr15:58586129:C:T	rs1318175	15	58586129	ALDH1A2	T	C	0.16	-0.226377	0.0293982	1.66e-14	829.901
54	PE/PC	chr15:58676821:A:G	rs11858759	15	58676821	ALDH1A2	A	G	0.29	0.351916	0.0238105	2.65e-48	721.972
55	PE/PC	chr15:58705029:C:T	rs402465	15	58705029	ALDH1A2	T	C	0.79	-0.198727	0.0296915	2.45e-11	712.385
56	PE/PC	chr15:58705029:C:T	rs402465	15	58705029	LIPC	T	C	0.79	-0.198727	0.0296915	2.45e-11	712.385
57	PE/PC	chr15:58674051:A:G	rs62001736	15	58674051	ALDH1A2	A	G	0.29	0.353811	0.0239924	4.24e-48	613.439
58	PE/PC	chr15:58725839:A:G	rs633695	15	58725839	ALDH1A2	G	A	0.289	0.267872	0.0238677	7.57e-29	571.144
59	PE/PC	chr15:58725839:A:G	rs633695	15	58725839	LIPC	G	A	0.289	0.267872	0.0238677	7.57e-29	571.144
60	PE/PC	chr15:58672134:C:T	rs12908474	15	58672134	ALDH1A2	T	C	0.516	-0.270826	0.0223958	3.76e-33	570.216
61	PE/PC	chr15:58674695:C:G	rs4775041	15	58674695	ALDH1A2	C	G	0.291	0.35245	0.0239404	6.01e-48	568.148
62	PE/PC	chr15:58679387:C:G	rs56358871	15	58679387	ALDH1A2	C	G	0.521	-0.279725	0.0221433	5.68e-36	440.531
63	PE/PC	chr15:58690738:A:C	rs17821298	15	58690738	ALDH1A2	A	C	0.253	0.174703	0.0258431	1.56e-11	428.064
64	PE/PC	chr15:58727325:A:G	rs261332	15	58727325	ALDH1A2	G	A	0.799	-0.401711	0.0267094	6.48e-50	427.403
65	PE/PC	chr15:58727325:A:G	rs261332	15	58727325	LIPC	G	A	0.799	-0.401711	0.0267094	6.48e-50	427.403
66	PE/PC	chr15:58709182:A:G	rs422137	15	58709182	ALDH1A2	A	G	0.424	0.330296	0.0244609	9.29e-41	409.498
67	PE/PC	chr15:58709182:A:G	rs422137	15	58709182	LIPC	A	G	0.424	0.330296	0.0244609	9.29e-41	409.498
68	PE/PC	chr15:58582540:C:T	rs1973688	15	58582540	ALDH1A2	T	C	0.282	-0.156232	0.0240786	9.61e-11	374.352
69	PE/PC	chr15:58571982:A:G	rs11854318	15	58571982	ALDH1A2	A	G	0.275	-0.16528	0.024507	1.73e-11	358.979
70	PE/PC	chr15:58571910:C:T	rs11854242	15	58571910	ALDH1A2	T	C	0.275	-0.164967	0.0244997	1.87e-11	354.272
71	PE/PC	chr15:58703069:A:C	rs17821316	15	58703069	ALDH1A2	C	A	0.518	-0.308342	0.0238528	1.48e-37	323.096
72	PE/PC	chr15:58703069:A:C	rs17821316	15	58703069	LIPC	C	A	0.518	-0.308342	0.0238528	1.48e-37	323.096
73	PE/PC	chr15:58731153:C:G	rs261342	15	58731153	ALDH1A2	C	G	0.788	-0.380064	0.0261803	1.06e-46	282.907
74	PE/PC	chr15:58731153:C:G	rs261342	15	58731153	LIPC	C	G	0.788	-0.380064	0.0261803	1.06e-46	282.907
75	PE/PC	chr15:58741891:A:G	rs567746	15	58741891	ALDH1A2	G	A	0.833	-0.351399	0.0290551	3.69e-33	269.488
76	PE/PC	chr15:58741891:A:G	rs567746	15	58741891	LIPC	G	A	0.833	-0.351399	0.0290551	3.69e-33	269.488
77	PE/PC	chr15:58576296:C:T	rs6493996	15	58576296	ALDH1A2	T	C	0.275	-0.160548	0.0244181	5.42e-11	263.949
78	PE/PC	chr15:58724842:A:G	rs8033940	15	58724842	ALDH1A2	A	G	0.291	0.290762	0.0237387	5.93e-34	244.42
79	PE/PC	chr15:58724842:A:G	rs8033940	15	58724842	LIPC	A	G	0.291	0.290762	0.0237387	5.93e-34	244.42
80	PE/PC	chr15:58716044:A:G	rs792902	15	58716044	ALDH1A2	G	A	0.504	-0.277554	0.0259454	2.17e-26	241.249
81	PE/PC	chr15:58716044:A:G	rs792902	15	58716044	LIPC	G	A	0.504	-0.277554	0.0259454	2.17e-26	241.249
82	PE/PC	chr15:58730498:C:T	rs588136	15	58730498	ALDH1A2	T	C	0.797	-0.393075	0.026637	3.68e-48	230.489
83	PE/PC	chr15:58730498:C:T	rs588136	15	58730498	LIPC	T	C	0.797	-0.393075	0.026637	3.68e-48	230.489
84	PE/PC	chr15:58726744:C:G	rs261334	15	58726744	ALDH1A2	C	G	0.797	-0.400361	0.0265523	3.74e-50	230.182
85	PE/PC	chr15:58726744:C:G	rs261334	15	58726744	LIPC	C	G	0.797	-0.400361	0.0265523	3.74e-50	230.182
86	PE/PC	chr15:58683410:C:T	rs12185072	15	58683410	ALDH1A2	T	C	0.151	0.239426	0.0309099	1.16e-14	192.844
87	PE/PC	chr15:58681509:C:G	rs28698356	15	58681509	ALDH1A2	C	G	0.522	-0.278737	0.0220324	4.51e-36	191.727
88	PE/PC	chr15:58685631:C:T	rs7497636	15	58685631	ALDH1A2	T	C	0.14	0.238769	0.0320256	1.07e-13	189.583
89	PE/PC	chr15:58685813:C:G	rs1444942	15	58685813	ALDH1A2	C	G	0.14	0.238614	0.0320234	1.1e-13	187.963
90	PE/PC	chr15:58741884:A:T	rs686958	15	58741884	ALDH1A2	A	T	0.833	-0.349643	0.0290636	7.84e-33	184.47
91	PE/PC	chr15:58741884:A:T	rs686958	15	58741884	LIPC	A	T	0.833	-0.349643	0.0290636	7.84e-33	184.47
92	PE/PC	chr15:58686638:C:G	rs447794	15	58686638	ALDH1A2	C	G	0.858	-0.229094	0.0318277	7.13e-13	180.819
93	PE/PC	chr15:58686691:C:T	rs76679589	15	58686691	ALDH1A2	T	C	0.14	0.23796	0.03199	1.21e-13	179.362
94	PE/PC	chr15:58686338:A:G	rs16940174	15	58686338	ALDH1A2	A	G	0.14	0.237726	0.0320105	1.33e-13	174.685
95	PE/PC	chr15:58683585:A:G	rs28594460	15	58683585	ALDH1A2	G	A	0.152	0.235838	0.0308075	2.35e-14	163.539
96	PE/PC	chr15:58684381:A:G	rs28495863	15	58684381	ALDH1A2	A	G	0.141	0.231842	0.0318864	4.19e-13	158.924
97	PE/PC	chr15:58684676:A:G	rs12185093	15	58684676	ALDH1A2	A	G	0.139	0.240598	0.0320513	7.27e-14	153.13
98	PE/PC	chr15:58683697:C:T	rs16940167	15	58683697	ALDH1A2	C	T	0.153	0.233789	0.0307739	3.67e-14	152.883
99	PE/PC	chr15:58681128:A:C	rs75437656	15	58681128	ALDH1A2	C	A	0.126	0.258721	0.0334735	1.33e-14	152.433
100	PE/PC	chr15:58682783:A:C	rs1825955	15	58682783	ALDH1A2	A	C	0.149	0.243909	0.0311465	5.99e-15	148.343
101	PE/PC	chr15:58698243:G:T	rs62000864	15	58698243	ALDH1A2	G	T	0.514	-0.291023	0.0229671	3.53e-36	141.883
102	PE/PC	chr15:58705036:A:G	rs28442086	15	58705036	ALDH1A2	A	G	0.445	-0.303018	0.0241716	1.85e-35	140.343
103	PE/PC	chr15:58705036:A:G	rs28442086	15	58705036	LIPC	A	G	0.445	-0.303018	0.0241716	1.85e-35	140.343
104	PE/PC	chr15:58687790:C:G	rs495348	15	58687790	ALDH1A2	G	C	0.856	-0.221247	0.0317124	3.46e-12	138.019
105	PE/PC	chr15:58684282:A:G	rs16940170	15	58684282	ALDH1A2	A	G	0.143	0.227561	0.0317465	8.85e-13	135.472
106	PE/PC	chr15:58686939:C:T	rs261301	15	58686939	ALDH1A2	C	T	0.858	-0.226206	0.0318445	1.41e-12	133.997
107	PE/PC	chr15:58688478:A:C	rs920917	15	58688478	ALDH1A2	C	A	0.14	0.23462	0.0320543	2.93e-13	130.933
108	PE/PC	chr15:58687906:C:T	rs493987	15	58687906	ALDH1A2	C	T	0.858	-0.225092	0.0318548	1.84e-12	130.473
109	PE/PC	chr15:58687862:A:G	rs8032310	15	58687862	ALDH1A2	A	G	0.142	0.225169	0.0318563	1.81e-12	130.122
110	PE/PC	chr15:58680805:A:G	rs166358	15	58680805	ALDH1A2	A	G	0.13	0.231813	0.0330581	2.69e-12	129.695
111	PE/PC	chr15:58702325:A:G	rs12438999	15	58702325	ALDH1A2	G	A	0.543	-0.337706	0.0232427	8.93e-47	125.211
112	PE/PC	chr15:58687465:G:T	rs74019425	15	58687465	ALDH1A2	T	G	0.142	0.225558	0.0318494	1.64e-12	123.37
113	PE/PC	chr15:58716615:G:T	rs375372	15	58716615	ALDH1A2	G	T	0.62	-0.250797	0.0270902	3.15e-20	123.041
114	PE/PC	chr15:58716615:G:T	rs375372	15	58716615	LIPC	G	T	0.62	-0.250797	0.0270902	3.15e-20	123.041
115	PE/PC	chr15:58681772:C:T	rs261293	15	58681772	ALDH1A2	T	C	0.847	-0.231095	0.0308917	8.84e-14	122.814
116	PE/PC	chr15:58687524:A:C	rs16940181	15	58687524	ALDH1A2	C	A	0.14	0.234483	0.0320112	2.82e-13	120.172
117	PE/PC	chr15:58687609:G:T	rs166359	15	58687609	ALDH1A2	T	G	0.858	-0.226071	0.0318449	1.45e-12	117.016
118	PE/PC	chr15:58691225:A:C	rs490098	15	58691225	ALDH1A2	A	C	0.811	-0.18844	0.0284921	4.19e-11	113.149
119	PE/PC	chr15:58691389:A:G	rs2082149	15	58691389	ALDH1A2	A	G	0.189	0.188036	0.0284898	4.58e-11	111.839
120	PE/PC	chr15:58684154:A:T	rs16940168	15	58684154	ALDH1A2	T	A	0.125	0.25451	0.0334606	3.42e-14	110.539
121	PE/PC	chr15:58683227:C:T	rs12185071	15	58683227	ALDH1A2	T	C	0.126	0.250641	0.0333238	6.51e-14	109.337
122	PE/PC	chr15:58738423:C:T	rs12914626	15	58738423	ALDH1A2	T	C	0.704	-0.192668	0.024182	2.04e-15	105.973
123	PE/PC	chr15:58738423:C:T	rs12914626	15	58738423	LIPC	T	C	0.704	-0.192668	0.024182	2.04e-15	105.973
124	PE/PC	chr15:58687370:A:G	rs17240832	15	58687370	ALDH1A2	G	A	0.187	0.193262	0.0286507	1.72e-11	103.151
125	PE/PC	chr15:58695592:A:G	rs79111033	15	58695592	ALDH1A2	A	G	0.189	0.188207	0.0284408	4.08e-11	94.8555
126	PE/PC	chr15:58695337:C:T	rs16940213	15	58695337	ALDH1A2	T	C	0.189	0.185701	0.0283531	6.42e-11	93.3356
127	PE/PC	chr15:58666679:C:T	rs185481	15	58666679	ALDH1A2	C	T	0.529	0.12313	0.0220913	2.64e-08	88.6216
128	PE/PC	chr15:58695948:C:G	rs74338752	15	58695948	ALDH1A2	G	C	0.189	0.191407	0.0284825	2.04e-11	79.3278
129	PE/PC	chr15:58566295:C:G	rs62001667	15	58566295	ALDH1A2	G	C	0.185	-0.204674	0.0284997	8.03e-13	70.6974
130	PE/PC	chr15:58694020:G:T	rs16940212	15	58694020	ALDH1A2	T	G	0.195	0.168389	0.0283537	3.09e-09	66.7428
131	PE/PC	chr15:58566716:G:T	rs62001668	15	58566716	ALDH1A2	G	T	0.187	-0.203218	0.02829	7.92e-13	63.4655
132	PE/PC	chr15:58560116:G:T	rs55760919	15	58560116	ALDH1A2	G	T	0.179	-0.211365	0.02863	1.84e-13	58.4661
133	PE/PC	chr15:58707309:A:C	rs112516541	15	58707309	ALDH1A2	C	A	0.455	-0.303408	0.0243408	4.39e-35	56.4531
134	PE/PC	chr15:58707309:A:C	rs112516541	15	58707309	LIPC	C	A	0.455	-0.303408	0.0243408	4.39e-35	56.4531
135	PE/PC	chr15:58545064:C:G	rs1123294	15	58545064	ALDH1A2	G	C	0.177	-0.207632	0.0289455	8.53e-13	55.527
136	PE/PC	chr15:58694657:C:G	rs76686550	15	58694657	ALDH1A2	G	C	0.201	0.155876	0.0279079	2.47e-08	52.698
137	PE/PC	chr15:58724792:A:T	rs8034802	15	58724792	ALDH1A2	A	T	0.281	0.272377	0.024082	2.89e-29	51.1043
138	PE/PC	chr15:58724792:A:T	rs8034802	15	58724792	LIPC	A	T	0.281	0.272377	0.024082	2.89e-29	51.1043
139	PE/PC	chr15:58561006:A:G	rs55966152	15	58561006	ALDH1A2	G	A	0.183	-0.206354	0.028544	5.68e-13	46.7116
140	PE/PC	chr15:58552606:C:T	rs7165301	15	58552606	ALDH1A2	C	T	0.178	-0.207673	0.0286603	5.03e-13	44.4985
141	PE/PC	chr15:58659418:A:T	rs190182262	15	58659418	ALDH1A2	A	T	0.044	0.361013	0.054386	3.56e-11	44.4825
142	PE/PC	chr15:58568716:C:T	rs62001677	15	58568716	ALDH1A2	T	C	0.176	-0.21867	0.02893	4.91e-14	40.4049
143	PE/PC	chr15:58741177:C:T	rs485538	15	58741177	ALDH1A2	T	C	0.846	-0.319139	0.0299474	3.33e-26	33.9162
144	PE/PC	chr15:58741177:C:T	rs485538	15	58741177	LIPC	T	C	0.846	-0.319139	0.0299474	3.33e-26	33.9162
145	PE/PC	chr15:58740094:C:T	rs573922	15	58740094	ALDH1A2	T	C	0.849	-0.312722	0.0301998	7.54e-25	31.9646
146	PE/PC	chr15:58740094:C:T	rs573922	15	58740094	LIPC	T	C	0.849	-0.312722	0.0301998	7.54e-25	31.9646
147	PE/PC	chr15:58741134:A:C	rs485671	15	58741134	ALDH1A2	C	A	0.846	-0.319416	0.0299484	3.03e-26	30.6974
148	PE/PC	chr15:58741134:A:C	rs485671	15	58741134	LIPC	C	A	0.846	-0.319416	0.0299484	3.03e-26	30.6974
149	PE/PC	chr15:58567122:C:T	rs62001669	15	58567122	ALDH1A2	T	C	0.179	-0.208566	0.0287229	4.5e-13	29.7875
150	PE/PC	chr15:58703895:A:G	rs7183184	15	58703895	ALDH1A2	G	A	0.217	0.165917	0.0295352	2.05e-08	29.5598
151	PE/PC	chr15:58703895:A:G	rs7183184	15	58703895	LIPC	G	A	0.217	0.165917	0.0295352	2.05e-08	29.5598
152	PE/PC	chr15:58567786:A:G	rs8040386	15	58567786	ALDH1A2	G	A	0.18	-0.209741	0.0287294	3.37e-13	29.5294
153	PE/PC	chr15:58742418:A:G	rs261336	15	58742418	ALDH1A2	A	G	0.853	-0.322892	0.0303775	4.43e-26	29.1572
154	PE/PC	chr15:58742418:A:G	rs261336	15	58742418	LIPC	A	G	0.853	-0.322892	0.0303775	4.43e-26	29.1572
155	PE/PC	chr15:58685560:C:T	rs28703614	15	58685560	ALDH1A2	T	C	0.064	0.33671	0.0549827	9.91e-10	28.4328
156	PE/PC	chr15:58684478:C:T	rs17821274	15	58684478	ALDH1A2	C	T	0.639	-0.23538	0.0229627	2.18e-24	28.0175
157	PE/PC	chr15:58706797:A:G	rs12916206	15	58706797	ALDH1A2	A	G	0.128	0.218206	0.0367359	3.07e-09	26.9329
158	PE/PC	chr15:58706797:A:G	rs12916206	15	58706797	LIPC	A	G	0.128	0.218206	0.0367359	3.07e-09	26.9329
159	PE/PC	chr15:58735638:G:T	rs79447951	15	58735638	ALDH1A2	G	T	0.017	0.519947	0.0870558	2.52e-09	24.8348
160	PE/PC	chr15:58735638:G:T	rs79447951	15	58735638	LIPC	G	T	0.017	0.519947	0.0870558	2.52e-09	24.8348
161	PE/PC	chr15:58669703:A:C	rs117486534	15	58669703	ALDH1A2	C	A	0.043	0.362355	0.0557293	8.79e-11	21.5304
162	PE/PC	chr15:58737341:G:T	rs473224	15	58737341	ALDH1A2	G	T	0.869	-0.346823	0.0318876	3.25e-27	21.2218
163	PE/PC	chr15:58737341:G:T	rs473224	15	58737341	LIPC	G	T	0.869	-0.346823	0.0318876	3.25e-27	21.2218
164	PE/PC	chr15:58741070:A:C	rs75354047	15	58741070	ALDH1A2	C	A	0.019	0.487832	0.0850706	1.04e-08	21.1363
165	PE/PC	chr15:58741070:A:C	rs75354047	15	58741070	LIPC	C	A	0.019	0.487832	0.0850706	1.04e-08	21.1363
166	PE/PC	chr15:58737661:A:C	rs488490	15	58737661	ALDH1A2	A	C	0.868	-0.347548	0.0319301	2.98e-27	20.0445
167	PE/PC	chr15:58737661:A:C	rs488490	15	58737661	LIPC	A	C	0.868	-0.347548	0.0319301	2.98e-27	20.0445
168	PE/PC	chr15:58731567:A:G	rs261341	15	58731567	ALDH1A2	G	A	0.707	-0.240617	0.0236983	5.8e-24	18.0381
169	PE/PC	chr15:58731567:A:G	rs261341	15	58731567	LIPC	G	A	0.707	-0.240617	0.0236983	5.8e-24	18.0381
170	PE/PC	chr15:58671178:A:C	rs10152355	15	58671178	ALDH1A2	A	C	0.46	-0.211884	0.023568	3.56e-19	17.6823
171	PE/PC	chr15:58654430:A:G	rs12907378	15	58654430	ALDH1A2	A	G	0.103	-0.241619	0.0363016	3.15e-11	17.5081
172	PE/PC	chr15:58709725:G:T	rs77703135	15	58709725	ALDH1A2	G	T	0.049	0.334376	0.0578579	8.01e-09	16.8027
173	PE/PC	chr15:58709725:G:T	rs77703135	15	58709725	LIPC	G	T	0.049	0.334376	0.0578579	8.01e-09	16.8027
174	PE/PC	chr15:58570403:A:G	rs7165552	15	58570403	ALDH1A2	G	A	0.218	-0.171972	0.0269689	1.99e-10	16.0844
175	PE/PC	chr15:58741384:C:G	rs572410	15	58741384	ALDH1A2	G	C	0.776	-0.298473	0.0273933	2.64e-27	15.2245
176	PE/PC	chr15:58741384:C:G	rs572410	15	58741384	LIPC	G	C	0.776	-0.298473	0.0273933	2.64e-27	15.2245
177	PE/PC	chr15:58740588:C:T	rs8023503	15	58740588	ALDH1A2	T	C	0.018	0.529319	0.087019	1.28e-09	14.2482
178	PE/PC	chr15:58740588:C:T	rs8023503	15	58740588	LIPC	T	C	0.018	0.529319	0.087019	1.28e-09	14.2482
179	PE/PC	chr15:58744481:C:T	rs35138338	15	58744481	ALDH1A2	T	C	0.276	-0.168921	0.0277175	1.19e-09	14.1611
180	PE/PC	chr15:58744481:C:T	rs35138338	15	58744481	LIPC	T	C	0.276	-0.168921	0.0277175	1.19e-09	14.1611
181	PE/PC	chr15:58648955:A:G	rs8031256	15	58648955	ALDH1A2	G	A	0.891	0.221696	0.0353832	4.06e-10	14.118
182	PE/PC	chr15:58706926:A:T	rs409668	15	58706926	ALDH1A2	A	T	0.507	-0.291841	0.0241969	5.46e-33	13.468
183	PE/PC	chr15:58706926:A:T	rs409668	15	58706926	LIPC	A	T	0.507	-0.291841	0.0241969	5.46e-33	13.468
184	PE/PC	chr15:58661083:C:T	rs59739041	15	58661083	ALDH1A2	C	T	0.051	0.302005	0.0507994	2.97e-09	13.4252
185	PE/PC	chr15:58692202:A:C	rs12708454	15	58692202	ALDH1A2	C	A	0.303	0.26559	0.0238383	1.86e-28	13.3362
186	PE/PC	chr15:58734645:C:T	rs6494007	15	58734645	ALDH1A2	T	C	0.017	0.506412	0.0875839	7.88e-09	13.2751
187	PE/PC	chr15:58734645:C:T	rs6494007	15	58734645	LIPC	T	C	0.017	0.506412	0.0875839	7.88e-09	13.2751
188	PE/PC	chr15:58658794:C:T	rs4775038	15	58658794	ALDH1A2	T	C	0.105	-0.218555	0.0360733	1.49e-09	13.0256
189	PE/PC	chr15:58732468:A:G	rs12594375	15	58732468	ALDH1A2	A	G	0.017	0.500768	0.0872328	1.01e-08	12.5763
190	PE/PC	chr15:58732468:A:G	rs12594375	15	58732468	LIPC	A	G	0.017	0.500768	0.0872328	1.01e-08	12.5763
191	PE/PC	chr15:58731818:A:C	rs8043310	15	58731818	ALDH1A2	A	C	0.017	0.493678	0.0867303	1.33e-08	12.3915
192	PE/PC	chr15:58731818:A:C	rs8043310	15	58731818	LIPC	A	C	0.017	0.493678	0.0867303	1.33e-08	12.3915
193	PE/PC	chr15:58731395:C:T	rs17301746	15	58731395	ALDH1A2	T	C	0.017	0.49809	0.0870531	1.12e-08	12.329
194	PE/PC	chr15:58731395:C:T	rs17301746	15	58731395	LIPC	T	C	0.017	0.49809	0.0870531	1.12e-08	12.329
195	PE/PC	chr15:58724706:A:G	rs11632618	15	58724706	ALDH1A2	A	G	0.065	0.349604	0.047034	1.26e-13	12.2295
196	PE/PC	chr15:58724706:A:G	rs11632618	15	58724706	LIPC	A	G	0.065	0.349604	0.047034	1.26e-13	12.2295
197	PE/PC	chr15:58735005:A:G	rs261338	15	58735005	ALDH1A2	G	A	0.847	-0.342547	0.0298747	5.09e-30	11.9858
198	PE/PC	chr15:58735005:A:G	rs261338	15	58735005	LIPC	G	A	0.847	-0.342547	0.0298747	5.09e-30	11.9858
199	PE/PC	chr15:58735222:A:C	rs534933	15	58735222	ALDH1A2	C	A	0.847	-0.342553	0.0298661	4.89e-30	11.8582
200	PE/PC	chr15:58735222:A:C	rs534933	15	58735222	LIPC	C	A	0.847	-0.342553	0.0298661	4.89e-30	11.8582
201	PE/PC	chr15:58555798:C:G	rs16939991	15	58555798	ALDH1A2	G	C	0.271	-0.136238	0.0247898	4.11e-08	11.4904
202	PE/PC	chr15:58744440:A:T	rs11071382	15	58744440	ALDH1A2	A	T	0.28	-0.166902	0.0275896	1.57e-09	11.0704
203	PE/PC	chr15:58744440:A:T	rs11071382	15	58744440	LIPC	A	T	0.28	-0.166902	0.0275896	1.57e-09	11.0704
204	PE/PC	chr15:58710627:A:C	rs11071380	15	58710627	ALDH1A2	A	C	0.433	-0.294021	0.0251705	4.46e-31	11.0638
205	PE/PC	chr15:58710627:A:C	rs11071380	15	58710627	LIPC	A	C	0.433	-0.294021	0.0251705	4.46e-31	11.0638
206	PE/PC	chr15:58555709:C:T	rs12899324	15	58555709	ALDH1A2	T	C	0.271	-0.135637	0.0247931	4.72e-08	10.7069
207	PE/PC	chr15:58670135:C:T	rs145347194	15	58670135	ALDH1A2	C	T	0.088	0.35971	0.0418084	1.05e-17	9.58777
208	PE/PC	chr15:58651632:C:T	rs16940126	15	58651632	ALDH1A2	T	C	0.1	-0.218114	0.0366103	2.75e-09	8.13166
209	PE/PC	chr15:58711654:C:T	rs436965	15	58711654	ALDH1A2	T	C	0.973	0.400713	0.0669927	2.38e-09	7.62122
210	PE/PC	chr15:58711654:C:T	rs436965	15	58711654	LIPC	T	C	0.973	0.400713	0.0669927	2.38e-09	7.62122
211	PE/PC	chr15:58687040:C:T	rs75663614	15	58687040	ALDH1A2	C	T	0.03	-0.425688	0.0634646	2.23e-11	7.40471
212	PE/PC	chr15:58660961:A:G	rs11855320	15	58660961	ALDH1A2	A	G	0.109	-0.204365	0.035462	8.82e-09	6.79862
213	PE/PC	chr15:58654491:C:T	rs12912371	15	58654491	ALDH1A2	C	T	0.118	-0.227336	0.0343093	3.85e-11	6.64451
214	PE/PC	chr15:58707990:C:G	rs79341002	15	58707990	ALDH1A2	G	C	0.027	-0.398759	0.0674292	3.59e-09	6.32818
215	PE/PC	chr15:58707990:C:G	rs79341002	15	58707990	LIPC	G	C	0.027	-0.398759	0.0674292	3.59e-09	6.32818
216	PE/PC	chr15:58692148:G:T	rs35128881	15	58692148	ALDH1A2	T	G	0.193	0.338303	0.027436	2.22e-34	5.63815
217	PE/PC	chr15:58706732:C:T	rs76137124	15	58706732	ALDH1A2	T	C	0.027	-0.398428	0.0674751	3.79e-09	5.44133
218	PE/PC	chr15:58706732:C:T	rs76137124	15	58706732	LIPC	T	C	0.027	-0.398428	0.0674751	3.79e-09	5.44133
219	PE/PC	chr15:58699199:G:T	rs60808669	15	58699199	ALDH1A2	G	T	0.027	-0.39719	0.0672329	3.73e-09	5.33165
220	PE/PC	chr15:58705124:A:T	rs77669185	15	58705124	ALDH1A2	T	A	0.027	-0.400071	0.0675714	3.44e-09	5.22117
221	PE/PC	chr15:58705124:A:T	rs77669185	15	58705124	LIPC	T	A	0.027	-0.400071	0.0675714	3.44e-09	5.22117
222	PE/PC	chr15:58721168:C:G	rs11857386	15	58721168	ALDH1A2	C	G	0.515	-0.149977	0.022018	1.09e-11	5.05289
223	PE/PC	chr15:58721168:C:G	rs11857386	15	58721168	LIPC	C	G	0.515	-0.149977	0.022018	1.09e-11	5.05289
224	PE/PC	chr15:58700880:A:T	rs76457370	15	58700880	ALDH1A2	T	A	0.027	-0.399762	0.0675353	3.47e-09	4.84547
225	PE/PC	chr15:58656447:G:T	rs11071374	15	58656447	ALDH1A2	G	T	0.118	-0.22395	0.0343135	7.47e-11	4.35371
226	PE/PC	chr15:58670897:C:G	rs4775039	15	58670897	ALDH1A2	G	C	0.447	0.203964	0.0235958	7.44e-18	4.07922
227	PE/PC	chr15:58716257:A:G	rs515081	15	58716257	ALDH1A2	G	A	0.658	-0.287471	0.0274606	2.36e-25	3.99202
228	PE/PC	chr15:58716257:A:G	rs515081	15	58716257	LIPC	G	A	0.658	-0.287471	0.0274606	2.36e-25	3.99202
229	PE/PC	chr15:58724524:A:G	rs6494005	15	58724524	ALDH1A2	G	A	0.519	-0.170875	0.0217636	5.11e-15	3.87795
230	PE/PC	chr15:58724524:A:G	rs6494005	15	58724524	LIPC	G	A	0.519	-0.170875	0.0217636	5.11e-15	3.87795
231	PE/PC	chr15:58683542:C:G	rs12905732	15	58683542	ALDH1A2	C	G	0.19	0.335196	0.0274658	1.01e-33	3.29378
232	PE/PC	chr15:58738760:A:G	rs17269264	15	58738760	ALDH1A2	A	G	0.514	-0.136506	0.0221987	8.46e-10	3.19485
233	PE/PC	chr15:58738760:A:G	rs17269264	15	58738760	LIPC	A	G	0.514	-0.136506	0.0221987	8.46e-10	3.19485
234	PE/PC	chr15:58641140:A:G	rs74018729	15	58641140	ALDH1A2	A	G	0.026	0.389263	0.0693745	2.13e-08	3.18727
235	PE/PC	chr15:58720431:A:C	rs4774297	15	58720431	ALDH1A2	A	C	0.522	-0.123591	0.0219724	1.97e-08	3.16973
236	PE/PC	chr15:58720431:A:C	rs4774297	15	58720431	LIPC	A	C	0.522	-0.123591	0.0219724	1.97e-08	3.16973
237	PE/PC	chr15:58718230:C:G	rs7163052	15	58718230	ALDH1A2	G	C	0.518	-0.141445	0.0226105	4.33e-10	3.04895
238	PE/PC	chr15:58718230:C:G	rs7163052	15	58718230	LIPC	G	C	0.518	-0.141445	0.0226105	4.33e-10	3.04895
239	PE/PC	chr15:58736778:C:T	rs4775046	15	58736778	ALDH1A2	T	C	0.514	-0.149876	0.0220121	1.11e-11	3.03329
240	PE/PC	chr15:58736778:C:T	rs4775046	15	58736778	LIPC	T	C	0.514	-0.149876	0.0220121	1.11e-11	3.03329
241	PE/PC	chr15:58855748:C:T	rs113298164	15	58855748	LIPC	T	C	0.003	1.43655	0.242282	3.27e-09	2.70223
242	PE/PC	chr15:58729144:C:T	rs17190517	15	58729144	ALDH1A2	T	C	0.45	-0.137638	0.0222904	7.21e-10	2.3793
243	PE/PC	chr15:58729144:C:T	rs17190517	15	58729144	LIPC	T	C	0.45	-0.137638	0.0222904	7.21e-10	2.3793
244	PE/PC	chr15:58739761:C:G	rs17269271	15	58739761	ALDH1A2	C	G	0.519	-0.131658	0.0222511	3.52e-09	2.35724
245	PE/PC	chr15:58739761:C:G	rs17269271	15	58739761	LIPC	C	G	0.519	-0.131658	0.0222511	3.52e-09	2.35724
246	PE/PC	chr15:58689187:C:T	rs11855284	15	58689187	ALDH1A2	C	T	0.186	0.331556	0.0276872	1.5e-32	2.17598
247	PE/PC	chr15:58718998:C:T	rs7170361	15	58718998	ALDH1A2	C	T	0.279	0.234764	0.0248671	5.78e-21	2.1375
248	PE/PC	chr15:58718998:C:T	rs7170361	15	58718998	LIPC	C	T	0.279	0.234764	0.0248671	5.78e-21	2.1375
249	PE/PC	chr15:58646053:A:G	rs11071373	15	58646053	ALDH1A2	G	A	0.2	-0.178713	0.027612	1.07e-10	1.96513
250	PE/PC	chr15:58662033:A:G	rs117880004	15	58662033	ALDH1A2	G	A	0.012	-0.638402	0.113277	1.85e-08	1.69864
251	PE/PC	chr15:58701049:A:T	rs62000866	15	58701049	ALDH1A2	A	T	0.054	0.34669	0.0551468	3.55e-10	1.68779
252	PE/PC	chr15:58714481:C:G	rs8026082	15	58714481	ALDH1A2	G	C	0.388	0.225816	0.0267767	4.48e-17	1.62074
253	PE/PC	chr15:58714481:C:G	rs8026082	15	58714481	LIPC	G	C	0.388	0.225816	0.0267767	4.48e-17	1.62074
254	PE/PC	chr15:58727279:C:T	rs261333	15	58727279	ALDH1A2	C	T	0.528	-0.169944	0.0219532	1.21e-14	1.60932
255	PE/PC	chr15:58727279:C:T	rs261333	15	58727279	LIPC	C	T	0.528	-0.169944	0.0219532	1.21e-14	1.60932
256	PE/PC	chr15:58685970:C:T	rs8042174	15	58685970	ALDH1A2	C	T	0.107	-0.208468	0.0356537	5.36e-09	1.59556
257	PE/PC	chr15:58743709:C:T	rs8041059	15	58743709	ALDH1A2	T	C	0.53	-0.136346	0.0227373	2.17e-09	1.3635
258	PE/PC	chr15:58743709:C:T	rs8041059	15	58743709	LIPC	T	C	0.53	-0.136346	0.0227373	2.17e-09	1.3635
259	PE/PC	chr15:58706911:A:G	rs62000869	15	58706911	ALDH1A2	G	A	0.34	0.203508	0.0257169	3.13e-15	1.33335
260	PE/PC	chr15:58706911:A:G	rs62000869	15	58706911	LIPC	G	A	0.34	0.203508	0.0257169	3.13e-15	1.33335
261	PE/PC	chr15:58684057:A:G	rs11853674	15	58684057	ALDH1A2	G	A	0.218	0.332659	0.0260581	1.09e-36	1.28631
262	PE/PC	chr15:58687530:A:G	rs7171102	15	58687530	ALDH1A2	A	G	0.218	0.333139	0.0261287	1.34e-36	1.14589
263	PE/PC	chr15:58742731:G:T	rs11858164	15	58742731	ALDH1A2	G	T	0.546	-0.13814	0.0225522	9.82e-10	1.04331
264	PE/PC	chr15:58742731:G:T	rs11858164	15	58742731	LIPC	G	T	0.546	-0.13814	0.0225522	9.82e-10	1.04331
265	PE/PC	chr15:58705980:C:G	rs62000868	15	58705980	ALDH1A2	G	C	0.266	0.302031	0.0270745	1.59e-28	0.982204
266	PE/PC	chr15:58705980:C:G	rs62000868	15	58705980	LIPC	G	C	0.266	0.302031	0.0270745	1.59e-28	0.982204
267	PE/PC	chr15:58688159:A:G	rs78893833	15	58688159	ALDH1A2	G	A	0.023	0.464636	0.0819282	1.51e-08	0.957893
268	PE/PC	chr15:58712973:C:T	rs11858279	15	58712973	ALDH1A2	C	T	0.288	0.27585	0.0277757	5.24e-23	0.939972
269	PE/PC	chr15:58712973:C:T	rs11858279	15	58712973	LIPC	C	T	0.288	0.27585	0.0277757	5.24e-23	0.939972
270	PE/PC	chr11:61549458:A:G	rs174534	11	61549458	MYRF	G	A	0.351	0.148285	0.0229962	1.25e-10	0.894087
271	PE/PC	chr11:61549458:A:G	rs174534	11	61549458	TMEM258	G	A	0.351	0.148285	0.0229962	1.25e-10	0.894087
272	PE/PC	chr15:58682496:C:G	rs2043084	15	58682496	ALDH1A2	C	G	0.213	0.334924	0.0263101	1.71e-36	0.858007
273	PE/PC	chr15:58689197:C:T	rs11858481	15	58689197	ALDH1A2	T	C	0.215	0.331265	0.0262567	6.93e-36	0.841311
274	PE/PC	chr15:58692715:C:T	rs12906722	15	58692715	ALDH1A2	T	C	0.213	0.330809	0.0263564	1.53e-35	0.807471
275	PE/PC	chr15:58698113:G:T	rs28451440	15	58698113	ALDH1A2	G	T	0.692	-0.222471	0.0242025	5.76e-20	0.733763
276	PE/PC	chr15:58719741:A:G	rs11635491	15	58719741	ALDH1A2	A	G	0.272	0.228108	0.0248989	7.62e-20	0.605372
277	PE/PC	chr15:58719741:A:G	rs11635491	15	58719741	LIPC	A	G	0.272	0.228108	0.0248989	7.62e-20	0.605372
278	PE/PC	chr11:61602003:C:G	rs174575	11	61602003	FADS2	G	C	0.264	0.146685	0.025073	5.25e-09	0.58094
279	PE/PC	chr11:61606642:A:G	rs174580	11	61606642	FADS2	G	A	0.354	0.161999	0.0229925	2.13e-12	0.559886
280	PE/PC	chr11:61606683:A:G	rs174581	11	61606683	FADS2	A	G	0.354	0.162355	0.0230007	1.94e-12	0.541635
281	PE/PC	chr11:61617676:A:T	rs174591	11	61617676	FADS2	A	T	0.258	0.143516	0.0256749	2.41e-08	0.536797
282	PE/PC	chr11:61564299:G:T	rs4246215	11	61564299	FEN1	T	G	0.364	0.16404	0.0228162	7.57e-13	0.532547
283	PE/PC	chr11:61564299:G:T	rs4246215	11	61564299	FADS2	T	G	0.364	0.16404	0.0228162	7.57e-13	0.532547
284	PE/PC	chr11:61610750:A:G	rs174584	11	61610750	FADS2	A	G	0.356	0.16539	0.0230765	8.92e-13	0.518128
285	PE/PC	chr11:61621194:A:G	rs174598	11	61621194	FADS2	A	G	0.33	0.131654	0.0235985	2.56e-08	0.485295
286	PE/PC	chr11:61605499:A:T	rs174578	11	61605499	FADS2	A	T	0.354	0.163269	0.0229604	1.34e-12	0.472478
287	PE/PC	chr11:61600342:A:C	rs174574	11	61600342	FADS2	C	A	0.646	-0.166624	0.0230007	5.09e-13	0.472164
288	PE/PC	chr11:61622227:C:T	rs174600	11	61622227	FADS2	C	T	0.33	0.132487	0.0236016	2.1e-08	0.47183
289	PE/PC	chr11:61565908:C:T	rs174541	11	61565908	FADS2	C	T	0.364	0.163473	0.0228145	9.03e-13	0.467307
290	PE/PC	chr11:61543499:C:T	rs174528	11	61543499	MYRF	C	T	0.378	0.160875	0.0229755	2.9e-12	0.440705
291	PE/PC	chr11:61543499:C:T	rs174528	11	61543499	TMEM258	C	T	0.378	0.160875	0.0229755	2.9e-12	0.440705
292	PE/PC	chr11:61600327:A:G	rs174573	11	61600327	FADS2	A	G	0.26	0.147599	0.0251741	4.87e-09	0.439109
293	PE/PC	chr11:61609750:C:T	rs174583	11	61609750	FADS2	T	C	0.354	0.162499	0.023093	2.27e-12	0.438527
294	PE/PC	chr11:61604814:A:C	rs174577	11	61604814	FADS2	A	C	0.353	0.164214	0.0229734	1.02e-12	0.43637
295	PE/PC	chr11:61598288:C:T	rs174572	11	61598288	FADS2	T	C	0.26	0.147966	0.0251722	4.45e-09	0.39689
296	PE/PC	chr15:58698662:A:G	rs62000865	15	58698662	ALDH1A2	A	G	0.068	0.339395	0.0467993	4.81e-13	0.370767
297	PE/PC	chr11:61543961:C:T	rs174529	11	61543961	MYRF	C	T	0.374	0.162447	0.0229674	1.75e-12	0.348812
298	PE/PC	chr11:61543961:C:T	rs174529	11	61543961	TMEM258	C	T	0.374	0.162447	0.0229674	1.75e-12	0.348812
299	PE/PC	chr15:58693860:C:T	rs487766	15	58693860	ALDH1A2	T	C	0.784	-0.329773	0.0262121	1.07e-35	0.346101
300	PE/PC	chr11:61547237:C:T	rs108499	11	61547237	MYRF	T	C	0.341	0.145173	0.0232736	4.85e-10	0.339294
301	PE/PC	chr11:61547237:C:T	rs108499	11	61547237	TMEM258	T	C	0.341	0.145173	0.0232736	4.85e-10	0.339294
302	PE/PC	chr15:58710736:C:T	rs62000870	15	58710736	ALDH1A2	C	T	0.293	0.256293	0.0273447	1.09e-20	0.307009
303	PE/PC	chr15:58710736:C:T	rs62000870	15	58710736	LIPC	C	T	0.293	0.256293	0.0273447	1.09e-20	0.307009
304	PE/PC	chr11:61603510:A:C	rs174576	11	61603510	FADS2	A	C	0.352	0.162677	0.0230038	1.77e-12	0.286306
305	PE/PC	chr11:61560081:A:G	rs174538	11	61560081	TMEM258	A	G	0.319	0.148736	0.0234018	2.28e-10	0.282658
306	PE/PC	chr15:58712945:A:C	rs11854656	15	58712945	ALDH1A2	C	A	0.312	0.201075	0.0271987	1.71e-13	0.276052
307	PE/PC	chr15:58712945:A:C	rs11854656	15	58712945	LIPC	C	A	0.312	0.201075	0.0271987	1.71e-13	0.276052
308	PE/PC	chr11:61596633:C:T	rs99780	11	61596633	FADS2	T	C	0.351	0.166609	0.0229571	4.63e-13	0.270839
309	PE/PC	chr11:61596633:C:T	rs99780	11	61596633	FADS1	T	C	0.351	0.166609	0.0229571	4.63e-13	0.270839
310	PE/PC	chr11:61557803:C:T	rs102275	11	61557803	TMEM258	C	T	0.352	0.166331	0.0229375	4.83e-13	0.23956
311	PE/PC	chr15:58692936:C:T	rs16940204	15	58692936	ALDH1A2	T	C	0.21	0.329361	0.0265098	7.19e-35	0.232675
312	PE/PC	chr11:61593005:A:G	rs174567	11	61593005	FADS2	G	A	0.351	0.166382	0.0229716	5.14e-13	0.232352
313	PE/PC	chr11:61593005:A:G	rs174567	11	61593005	FADS1	G	A	0.351	0.166382	0.0229716	5.14e-13	0.232352
314	PE/PC	chr11:61592362:A:G	rs174566	11	61592362	FADS2	G	A	0.351	0.166559	0.022971	4.85e-13	0.230915
315	PE/PC	chr11:61592362:A:G	rs174566	11	61592362	FADS1	G	A	0.351	0.166559	0.022971	4.85e-13	0.230915
316	PE/PC	chr11:61597972:A:G	rs1535	11	61597972	FADS2	G	A	0.348	0.167479	0.0230088	3.95e-13	0.218129
317	PE/PC	chr11:61546592:A:G	rs174530	11	61546592	MYRF	G	A	0.371	0.156718	0.0229338	9.4e-12	0.206071
318	PE/PC	chr11:61546592:A:G	rs174530	11	61546592	TMEM258	G	A	0.371	0.156718	0.0229338	9.4e-12	0.206071
319	PE/PC	chr15:58699937:C:T	rs13329672	15	58699937	ALDH1A2	T	C	0.258	0.291237	0.0253696	4.37e-30	0.178244
320	PE/PC	chr11:61588305:A:G	rs174564	11	61588305	FADS2	G	A	0.349	0.165628	0.0230225	7.33e-13	0.170929
321	PE/PC	chr11:61588305:A:G	rs174564	11	61588305	FADS1	G	A	0.349	0.165628	0.0230225	7.33e-13	0.170929
322	PE/PC	chr15:58682690:A:G	rs34718390	15	58682690	ALDH1A2	A	G	0.063	0.338181	0.0476624	1.49e-12	0.153848
323	PE/PC	chr11:61624181:C:T	rs97384	11	61624181	FADS2	C	T	0.623	-0.149482	0.0232399	1.39e-10	0.148433
324	PE/PC	chr11:61551356:C:T	rs174535	11	61551356	MYRF	C	T	0.351	0.164446	0.0229863	9.79e-13	0.13391
325	PE/PC	chr11:61551356:C:T	rs174535	11	61551356	TMEM258	C	T	0.351	0.164446	0.0229863	9.79e-13	0.13391
326	PE/PC	chr11:61618608:A:G	rs174592	11	61618608	FADS2	G	A	0.375	0.150304	0.023018	7.31e-11	0.12549
327	PE/PC	chr11:61619829:A:C	rs174594	11	61619829	FADS2	A	C	0.623	-0.150561	0.023045	7.15e-11	0.122799
328	PE/PC	chr11:61549025:A:G	rs174533	11	61549025	MYRF	A	G	0.348	0.165881	0.0230329	6.93e-13	0.120922
329	PE/PC	chr11:61549025:A:G	rs174533	11	61549025	TMEM258	A	G	0.348	0.165881	0.0230329	6.93e-13	0.120922
330	PE/PC	chr11:61621556:C:G	rs174599	11	61621556	FADS2	C	G	0.376	0.148691	0.0230795	1.3e-10	0.115815
331	PE/PC	chr11:61593816:C:T	rs174568	11	61593816	FADS2	T	C	0.346	0.163533	0.023026	1.42e-12	0.114358
332	PE/PC	chr11:61593816:C:T	rs174568	11	61593816	FADS1	T	C	0.346	0.163533	0.023026	1.42e-12	0.114358
333	PE/PC	chr15:58704064:G:T	rs55993842	15	58704064	ALDH1A2	T	G	0.185	0.328958	0.0296321	2.87e-28	0.114011
334	PE/PC	chr15:58704064:G:T	rs55993842	15	58704064	LIPC	T	G	0.185	0.328958	0.0296321	2.87e-28	0.114011
335	PE/PC	chr11:61551927:A:C	rs174536	11	61551927	MYRF	C	A	0.349	0.163722	0.0230165	1.31e-12	0.110158
336	PE/PC	chr11:61551927:A:C	rs174536	11	61551927	TMEM258	C	A	0.349	0.163722	0.0230165	1.31e-12	0.110158
337	PE/PC	chr11:61552680:G:T	rs174537	11	61552680	MYRF	T	G	0.346	0.165874	0.0230342	6.96e-13	0.109451
338	PE/PC	chr11:61552680:G:T	rs174537	11	61552680	TMEM258	T	G	0.346	0.165874	0.0230342	6.96e-13	0.109451
339	PE/PC	chr15:58712817:C:G	rs11854624	15	58712817	ALDH1A2	G	C	0.189	0.337845	0.0311221	4.07e-27	0.108564
340	PE/PC	chr15:58712817:C:G	rs11854624	15	58712817	LIPC	G	C	0.189	0.337845	0.0311221	4.07e-27	0.108564
341	PE/PC	chr11:61557826:C:T	rs102274	11	61557826	TMEM258	C	T	0.346	0.165162	0.0230358	8.74e-13	0.106856
342	PE/PC	chr11:61569830:C:T	rs174546	11	61569830	FADS2	T	C	0.346	0.16529	0.0230395	8.47e-13	0.106113
343	PE/PC	chr11:61569830:C:T	rs174546	11	61569830	FADS1	T	C	0.346	0.16529	0.0230395	8.47e-13	0.106113
344	PE/PC	chr11:61569306:C:G	rs174545	11	61569306	FADS2	G	C	0.346	0.165287	0.0230395	8.47e-13	0.10609
345	PE/PC	chr11:61569306:C:G	rs174545	11	61569306	FADS1	G	C	0.346	0.165287	0.0230395	8.47e-13	0.10609
346	PE/PC	chr11:61570783:C:T	rs174547	11	61570783	FADS2	C	T	0.345	0.165206	0.0230404	8.71e-13	0.105545
347	PE/PC	chr11:61570783:C:T	rs174547	11	61570783	FADS1	C	T	0.345	0.165206	0.0230404	8.71e-13	0.105545
348	PE/PC	chr11:61585144:A:G	rs174562	11	61585144	FADS2	G	A	0.345	0.164	0.0230448	1.28e-12	0.105533
349	PE/PC	chr11:61585144:A:G	rs174562	11	61585144	FADS1	G	A	0.345	0.164	0.0230448	1.28e-12	0.105533
350	PE/PC	chr11:61571478:C:T	rs174550	11	61571478	FADS2	C	T	0.345	0.165076	0.0230415	9.09e-13	0.104725
351	PE/PC	chr11:61571478:C:T	rs174550	11	61571478	FADS1	C	T	0.345	0.165076	0.0230415	9.09e-13	0.104725
352	PE/PC	chr11:61575158:A:G	rs174553	11	61575158	FADS2	G	A	0.345	0.164556	0.0230419	1.07e-12	0.102407
353	PE/PC	chr11:61575158:A:G	rs174553	11	61575158	FADS1	G	A	0.345	0.164556	0.0230419	1.07e-12	0.102407
354	PE/PC	chr11:61579463:A:G	rs174554	11	61579463	FADS2	G	A	0.345	0.163146	0.0230345	1.63e-12	0.100975
355	PE/PC	chr11:61579463:A:G	rs174554	11	61579463	FADS1	G	A	0.345	0.163146	0.0230345	1.63e-12	0.100975
356	PE/PC	chr15:58701551:A:G	rs17240876	15	58701551	ALDH1A2	G	A	0.183	0.349516	0.0287552	1.8e-33	0.0898873
357	PE/PC	chr15:58701931:A:G	rs150364420	15	58701931	ALDH1A2	G	A	0.183	0.350443	0.0288262	1.76e-33	0.084884
358	PE/PC	chr11:61623140:C:T	rs174601	11	61623140	FADS2	T	C	0.374	0.151236	0.0231338	6.95e-11	0.0828857
359	PE/PC	chr15:58703100:C:T	rs17821322	15	58703100	ALDH1A2	C	T	0.188	0.333652	0.0289098	2.19e-30	0.0743715
360	PE/PC	chr15:58703100:C:T	rs17821322	15	58703100	LIPC	C	T	0.188	0.333652	0.0289098	2.19e-30	0.0743715
361	PE/PC	chr15:58728067:A:G	rs72740877	15	58728067	ALDH1A2	A	G	0.04	0.376875	0.0625396	1.81e-09	0.0683143
362	PE/PC	chr15:58728067:A:G	rs72740877	15	58728067	LIPC	A	G	0.04	0.376875	0.0625396	1.81e-09	0.0683143
363	PE/PC	chr15:58712203:G:T	rs11857380	15	58712203	ALDH1A2	G	T	0.205	0.287934	0.030517	6.09e-21	0.0617632
364	PE/PC	chr15:58712203:G:T	rs11857380	15	58712203	LIPC	G	T	0.205	0.287934	0.030517	6.09e-21	0.0617632
365	PE/PC	chr15:58702864:C:T	rs17821310	15	58702864	ALDH1A2	C	T	0.198	0.319296	0.0284285	6.9e-29	0.0603612
366	PE/PC	chr15:58702864:C:T	rs17821310	15	58702864	LIPC	C	T	0.198	0.319296	0.0284285	6.9e-29	0.0603612
367	PE/PC	chr15:58697834:C:G	rs12440032	15	58697834	ALDH1A2	G	C	0.182	0.338832	0.0281741	8.21e-33	0.0480795
368	PE/PC	chr15:58698357:A:G	rs12440217	15	58698357	ALDH1A2	A	G	0.181	0.338711	0.0281872	9.22e-33	0.0410126
369	PE/PC	chr15:58700311:C:T	rs17240869	15	58700311	ALDH1A2	C	T	0.193	0.317253	0.0282694	7.63e-29	0.0272135
370	PE/PC	chr15:58699010:C:T	rs11856159	15	58699010	ALDH1A2	T	C	0.182	0.33662	0.0280866	1.33e-32	0.0222256
371	PE/PC	chr15:58709750:A:G	rs55696635	15	58709750	ALDH1A2	A	G	0.176	0.330843	0.0316372	2.64e-25	0.0211806
372	PE/PC	chr15:58709750:A:G	rs55696635	15	58709750	LIPC	A	G	0.176	0.330843	0.0316372	2.64e-25	0.0211806
373	PE/PC	chr15:58709181:C:T	rs60315394	15	58709181	ALDH1A2	T	C	0.175	0.331226	0.0314085	1.06e-25	0.0211195
374	PE/PC	chr15:58709181:C:T	rs60315394	15	58709181	LIPC	T	C	0.175	0.331226	0.0314085	1.06e-25	0.0211195
375	PE/PC	chr11:61571348:C:G	rs174548	11	61571348	FADS2	G	C	0.314	0.14832	0.0237247	4.44e-10	0.0132669
376	PE/PC	chr11:61571348:C:G	rs174548	11	61571348	FADS1	G	C	0.314	0.14832	0.0237247	4.44e-10	0.0132669
377	PE/PC	chr11:61581764:C:T	rs174560	11	61581764	FADS2	C	T	0.313	0.14708	0.0237315	6.24e-10	0.0129032
378	PE/PC	chr11:61581764:C:T	rs174560	11	61581764	FADS1	C	T	0.313	0.14708	0.0237315	6.24e-10	0.0129032
379	PE/PC	chr11:61589481:A:G	rs28456	11	61589481	FADS2	G	A	0.313	0.144446	0.0237447	1.28e-09	0.0120499
380	PE/PC	chr11:61589481:A:G	rs28456	11	61589481	FADS1	G	A	0.313	0.144446	0.0237447	1.28e-09	0.0120499
381	PE/PC	chr15:58698755:G:T	rs11852978	15	58698755	ALDH1A2	G	T	0.22	0.218501	0.026763	4.16e-16	0.0109256
382	PE/PC	chr11:61567753:A:C	rs174544	11	61567753	FADS2	A	C	0.308	0.144842	0.0237931	1.24e-09	0.00790744
383	PE/PC	chr11:61567753:A:C	rs174544	11	61567753	FADS1	A	C	0.308	0.144842	0.0237931	1.24e-09	0.00790744
384	PE/PC	chr11:61571382:A:G	rs174549	11	61571382	FADS2	A	G	0.309	0.145202	0.0237987	1.14e-09	0.00760558
385	PE/PC	chr11:61571382:A:G	rs174549	11	61571382	FADS1	A	G	0.309	0.145202	0.0237987	1.14e-09	0.00760558
386	PE/PC	chr11:61582708:C:T	rs174561	11	61582708	FADS2	C	T	0.309	0.144176	0.023808	1.51e-09	0.00759006
387	PE/PC	chr11:61582708:C:T	rs174561	11	61582708	FADS1	C	T	0.309	0.144176	0.023808	1.51e-09	0.00759006
388	PE/PC	chr11:61579760:C:T	rs174555	11	61579760	FADS2	C	T	0.309	0.144093	0.0238034	1.53e-09	0.00742358
389	PE/PC	chr11:61579760:C:T	rs174555	11	61579760	FADS1	C	T	0.309	0.144093	0.0238034	1.53e-09	0.00742358
390	PE/PC	chr11:61580635:C:T	rs174556	11	61580635	FADS2	T	C	0.308	0.142928	0.0237952	2.04e-09	0.00679385
391	PE/PC	chr11:61580635:C:T	rs174556	11	61580635	FADS1	T	C	0.308	0.142928	0.0237952	2.04e-09	0.00679385
392	PE(P)/PE	chr11:117053959:A:G	rs530885291	11	117053959	SIDT2	A	G	0.003	-2.36903	0.22551	1.32e-47	1472034221
393	PE(P)/PE	chr11:116701354:A:G	rs138326449	11	116701354	APOC3	A	G	0.002	-2.3956	0.257044	1.78188e-20	1.78114e+07
394	PE(P)/PE	chr11:117018764:G:T	rs539030095	11	117018764	PAFAH1B2	G	T	0.002	-2.40631	0.259021	2.34554e-20	8.30278e+06
395	PE(P)/PE	chr11:117220429:A:C	rs192489212	11	117220429	CEP164	C	A	0.001	-3.28568	0.432246	3.5444e-14	351045
396	PE(P)/PE	chr15:58688477:A:G	rs920916	15	58688477	ALDH1A2	A	G	0.497	0.332769	0.0218041	2.6155e-51	162726
397	PE(P)/PE	chr15:58688467:C:G	rs920915	15	58688467	ALDH1A2	G	C	0.499	0.334214	0.0217741	7.29188e-52	129279
398	PE(P)/PE	chr15:58687603:C:T	rs174418	15	58687603	ALDH1A2	C	T	0.6	-0.354619	0.0219206	2.94423e-57	54761
399	PE(P)/PE	chr15:58696300:C:T	rs723967	15	58696300	ALDH1A2	C	T	0.52	-0.336929	0.0221201	4.0415e-51	38092.7
400	PE(P)/PE	chr15:58684967:G:T	rs4775044	15	58684967	ALDH1A2	G	T	0.538	-0.331157	0.0218007	7.40211e-51	36827.1
401	PE(P)/PE	chr15:58680639:C:T	rs2414578	15	58680639	ALDH1A2	C	T	0.367	0.369182	0.0224216	3.42122e-59	23358.9
402	PE(P)/PE	chr15:58680638:C:T	rs2414577	15	58680638	ALDH1A2	C	T	0.367	0.369154	0.0224187	3.3754e-59	21101.2
403	PE(P)/PE	chr15:58680954:C:T	rs2043085	15	58680954	ALDH1A2	C	T	0.629	-0.376106	0.0221101	6.18149e-63	14315
404	PE(P)/PE	chr15:58687880:C:T	rs493258	15	58687880	ALDH1A2	C	T	0.538	-0.326821	0.0217918	1.1936e-49	14288.5
405	PE(P)/PE	chr15:58671559:C:T	rs1601933	15	58671559	ALDH1A2	T	C	0.473	-0.282287	0.0227797	1.05941e-34	12784.6
406	PE(P)/PE	chr15:58679668:A:G	rs7350789	15	58679668	ALDH1A2	A	G	0.342	0.370684	0.0224162	1.12971e-59	10804.3
407	PE(P)/PE	chr15:58692118:A:T	rs397923	15	58692118	ALDH1A2	T	A	0.583	-0.336539	0.0218495	3.33314e-52	10103.2
408	PE(P)/PE	chr11:116408029:A:G	rs530919346	11	116408029	BUD13	A	G	0.002	-1.52245	0.269006	1.6125e-08	10019
409	PE(P)/PE	chr15:58692095:C:G	rs443401	15	58692095	ALDH1A2	G	C	0.483	-0.311305	0.021834	3.82368e-45	9585.31
410	PE(P)/PE	chr15:58690754:A:G	rs415799	15	58690754	ALDH1A2	A	G	0.482	-0.306503	0.0217102	2.57943e-44	9560.51
411	PE(P)/PE	chr15:58671765:G:T	rs1601935	15	58671765	ALDH1A2	T	G	0.663	-0.339494	0.0234616	2.04101e-46	8567.15
412	PE(P)/PE	chr15:58680184:C:T	rs7177289	15	58680184	ALDH1A2	T	C	0.343	0.369972	0.0224244	2.03848e-59	7549.05
413	PE(P)/PE	chr15:58683366:A:G	rs1532085	15	58683366	ALDH1A2	G	A	0.63	-0.372306	0.0220293	3.59339e-62	6129.02
414	PE(P)/PE	chr15:58680178:C:T	rs261291	15	58680178	ALDH1A2	C	T	0.344	0.369249	0.0223964	2.44676e-59	5941.17
415	PE(P)/PE	chr15:58678720:C:T	rs261290	15	58678720	ALDH1A2	C	T	0.667	-0.37704	0.0224258	1.45162e-61	5933.74
416	PE(P)/PE	chr15:58686252:A:G	rs261299	15	58686252	ALDH1A2	A	G	0.47	-0.287025	0.0220497	4.73371e-38	5196.85
417	PE(P)/PE	chr11:117042408:C:T	rs186808413	11	117042408	PAFAH1B2	T	C	0.01	-0.688989	0.118245	6.04516e-09	3922.18
418	PE(P)/PE	chr15:58686157:C:G	rs261298	15	58686157	ALDH1A2	G	C	0.468	-0.282424	0.0220408	6.06047e-37	3897.76
419	PE(P)/PE	chr15:58680643:G:T	rs35853021	15	58680643	ALDH1A2	T	G	0.343	0.364984	0.0226742	1.00993e-56	3874.42
420	PE(P)/PE	chr15:58674308:A:G	rs2043082	15	58674308	ALDH1A2	A	G	0.344	0.360394	0.0226362	1.46177e-55	3201.83
421	PE(P)/PE	chr15:58580781:C:T	rs1560390	15	58580781	ALDH1A2	C	T	0.219	-0.165454	0.026283	3.36564e-10	2516.19
422	PE(P)/PE	chr15:58678512:C:T	rs10468017	15	58678512	ALDH1A2	T	C	0.283	0.373824	0.0236467	7.96079e-55	2176.2
423	PE(P)/PE	chr15:58677395:A:T	rs11071377	15	58677395	ALDH1A2	T	A	0.49	-0.285961	0.0222087	2.78395e-37	2161.4
424	PE(P)/PE	chr15:58723939:A:G	rs2070895	15	58723939	ALDH1A2	A	G	0.213	0.419097	0.0258515	1.7375e-57	1801.34
425	PE(P)/PE	chr15:58723939:A:G	rs2070895	15	58723939	LIPC	A	G	0.213	0.419097	0.0258515	1.7375e-57	1801.34
426	PE(P)/PE	chr15:58571401:A:T	rs72739147	15	58571401	ALDH1A2	T	A	0.134	-0.265591	0.0318734	1.03863e-16	1697.6
427	PE(P)/PE	chr15:58577163:A:G	rs10162642	15	58577163	ALDH1A2	A	G	0.212	-0.170275	0.026567	1.61256e-10	1655.5
428	PE(P)/PE	chr15:58723479:C:T	rs1077834	15	58723479	ALDH1A2	C	T	0.213	0.417091	0.0258364	4.9505e-57	1621.66
429	PE(P)/PE	chr15:58723479:C:T	rs1077834	15	58723479	LIPC	C	T	0.213	0.417091	0.0258364	4.9505e-57	1621.66
430	PE(P)/PE	chr15:58579956:A:G	rs2899624	15	58579956	ALDH1A2	G	A	0.142	-0.247944	0.0309395	1.4059e-15	1599.42
431	PE(P)/PE	chr15:58579644:C:T	rs2899623	15	58579644	ALDH1A2	C	T	0.143	-0.249376	0.0309452	9.80688e-16	1593.57
432	PE(P)/PE	chr15:58723426:A:G	rs1077835	15	58723426	ALDH1A2	G	A	0.213	0.417249	0.0258557	5.42007e-57	1544.39
433	PE(P)/PE	chr15:58723426:A:G	rs1077835	15	58723426	LIPC	G	A	0.213	0.417249	0.0258557	5.42007e-57	1544.39
434	PE(P)/PE	chr15:58580204:C:G	rs16940011	15	58580204	ALDH1A2	G	C	0.143	-0.248137	0.030936	1.3272e-15	1432.49
435	PE(P)/PE	chr15:58581289:A:G	rs12148780	15	58581289	ALDH1A2	G	A	0.143	-0.247836	0.0309442	1.45995e-15	1352.45
436	PE(P)/PE	chr15:58581370:A:T	rs12148399	15	58581370	ALDH1A2	A	T	0.143	-0.2478	0.0309454	1.47708e-15	1342.17
437	PE(P)/PE	chr15:58582148:A:T	rs16940017	15	58582148	ALDH1A2	A	T	0.142	-0.246822	0.0309726	2.01119e-15	1290.24
438	PE(P)/PE	chr15:58574324:A:G	rs58038553	15	58574324	ALDH1A2	G	A	0.134	-0.262744	0.0317873	1.80987e-16	1252.93
439	PE(P)/PE	chr15:58676032:A:T	rs80123226	15	58676032	ALDH1A2	T	A	0.29	0.354794	0.0238533	6.97052e-49	1226.33
440	PE(P)/PE	chr15:58576226:C:T	rs11071371	15	58576226	ALDH1A2	T	C	0.134	-0.260475	0.0317959	3.31493e-16	1110.66
441	PE(P)/PE	chr15:58723675:C:T	rs1800588	15	58723675	ALDH1A2	T	C	0.21	0.411864	0.0260541	8.04904e-55	1078.07
442	PE(P)/PE	chr15:58723675:C:T	rs1800588	15	58723675	LIPC	T	C	0.21	0.411864	0.0260541	8.04904e-55	1078.07
443	PE(P)/PE	chr15:58573833:G:T	rs28690720	15	58573833	ALDH1A2	G	T	0.141	-0.249448	0.031238	1.76497e-15	1068.62
444	PE(P)/PE	chr15:58586129:C:T	rs1318175	15	58586129	ALDH1A2	T	C	0.16	-0.226377	0.0293982	1.65801e-14	829.901
445	PE(P)/PE	chr15:58676821:A:G	rs11858759	15	58676821	ALDH1A2	A	G	0.29	0.351916	0.0238105	2.65321e-48	721.972
446	PE(P)/PE	chr15:58705029:C:T	rs402465	15	58705029	ALDH1A2	T	C	0.79	-0.198727	0.0296915	2.45398e-11	712.385
447	PE(P)/PE	chr15:58705029:C:T	rs402465	15	58705029	LIPC	T	C	0.79	-0.198727	0.0296915	2.45398e-11	712.385
448	PE(P)/PE	chr15:58674051:A:G	rs62001736	15	58674051	ALDH1A2	A	G	0.29	0.353811	0.0239924	4.23642e-48	613.439
449	PE(P)/PE	chr15:58725839:A:G	rs633695	15	58725839	ALDH1A2	G	A	0.289	0.267872	0.0238677	7.57107e-29	571.144
450	PE(P)/PE	chr15:58725839:A:G	rs633695	15	58725839	LIPC	G	A	0.289	0.267872	0.0238677	7.57107e-29	571.144
451	PE(P)/PE	chr15:58672134:C:T	rs12908474	15	58672134	ALDH1A2	T	C	0.516	-0.270826	0.0223958	3.76196e-33	570.216
452	PE(P)/PE	chr15:58674695:C:G	rs4775041	15	58674695	ALDH1A2	C	G	0.291	0.35245	0.0239404	6.01285e-48	568.148
453	PE(P)/PE	chr15:58679387:C:G	rs56358871	15	58679387	ALDH1A2	C	G	0.521	-0.279725	0.0221433	5.68236e-36	440.531
454	PE(P)/PE	chr15:58690738:A:C	rs17821298	15	58690738	ALDH1A2	A	C	0.253	0.174703	0.0258431	1.55519e-11	428.064
455	PE(P)/PE	chr15:58727325:A:G	rs261332	15	58727325	ALDH1A2	G	A	0.799	-0.401711	0.0267094	6.47768e-50	427.403
456	PE(P)/PE	chr15:58727325:A:G	rs261332	15	58727325	LIPC	G	A	0.799	-0.401711	0.0267094	6.47768e-50	427.403
457	PE(P)/PE	chr15:58709182:A:G	rs422137	15	58709182	ALDH1A2	A	G	0.424	0.330296	0.0244609	9.28726e-41	409.498
458	PE(P)/PE	chr15:58709182:A:G	rs422137	15	58709182	LIPC	A	G	0.424	0.330296	0.0244609	9.28726e-41	409.498
459	PE(P)/PE	chr15:58582540:C:T	rs1973688	15	58582540	ALDH1A2	T	C	0.282	-0.156232	0.0240786	9.61066e-11	374.352
460	PE(P)/PE	chr15:58571982:A:G	rs11854318	15	58571982	ALDH1A2	A	G	0.275	-0.16528	0.024507	1.73376e-11	358.979
461	PE(P)/PE	chr15:58571910:C:T	rs11854242	15	58571910	ALDH1A2	T	C	0.275	-0.164967	0.0244997	1.86553e-11	354.272
462	PE(P)/PE	chr15:58703069:A:C	rs17821316	15	58703069	ALDH1A2	C	A	0.518	-0.308342	0.0238528	1.47502e-37	323.096
463	PE(P)/PE	chr15:58703069:A:C	rs17821316	15	58703069	LIPC	C	A	0.518	-0.308342	0.0238528	1.47502e-37	323.096
464	PE(P)/PE	chr15:58731153:C:G	rs261342	15	58731153	ALDH1A2	C	G	0.788	-0.380064	0.0261803	1.06161e-46	282.907
465	PE(P)/PE	chr15:58731153:C:G	rs261342	15	58731153	LIPC	C	G	0.788	-0.380064	0.0261803	1.06161e-46	282.907
466	PE(P)/PE	chr15:58741891:A:G	rs567746	15	58741891	ALDH1A2	G	A	0.833	-0.351399	0.0290551	3.69461e-33	269.488
467	PE(P)/PE	chr15:58741891:A:G	rs567746	15	58741891	LIPC	G	A	0.833	-0.351399	0.0290551	3.69461e-33	269.488
468	PE(P)/PE	chr15:58576296:C:T	rs6493996	15	58576296	ALDH1A2	T	C	0.275	-0.160548	0.0244181	5.4214e-11	263.949
469	PE(P)/PE	chr15:58724842:A:G	rs8033940	15	58724842	ALDH1A2	A	G	0.291	0.290762	0.0237387	5.93187e-34	244.42
470	PE(P)/PE	chr15:58724842:A:G	rs8033940	15	58724842	LIPC	A	G	0.291	0.290762	0.0237387	5.93187e-34	244.42
471	PE(P)/PE	chr15:58716044:A:G	rs792902	15	58716044	ALDH1A2	G	A	0.504	-0.277554	0.0259454	2.1658e-26	241.249
472	PE(P)/PE	chr15:58716044:A:G	rs792902	15	58716044	LIPC	G	A	0.504	-0.277554	0.0259454	2.1658e-26	241.249
473	PE(P)/PE	chr15:58730498:C:T	rs588136	15	58730498	ALDH1A2	T	C	0.797	-0.393075	0.026637	3.68026e-48	230.489
474	PE(P)/PE	chr15:58730498:C:T	rs588136	15	58730498	LIPC	T	C	0.797	-0.393075	0.026637	3.68026e-48	230.489
475	PE(P)/PE	chr15:58726744:C:G	rs261334	15	58726744	ALDH1A2	C	G	0.797	-0.400361	0.0265523	3.73844e-50	230.182
476	PE(P)/PE	chr15:58726744:C:G	rs261334	15	58726744	LIPC	C	G	0.797	-0.400361	0.0265523	3.73844e-50	230.182
477	PE(P)/PE	chr15:58683410:C:T	rs12185072	15	58683410	ALDH1A2	T	C	0.151	0.239426	0.0309099	1.16486e-14	192.844
478	PE(P)/PE	chr15:58681509:C:G	rs28698356	15	58681509	ALDH1A2	C	G	0.522	-0.278737	0.0220324	4.51384e-36	191.727
479	PE(P)/PE	chr15:58685631:C:T	rs7497636	15	58685631	ALDH1A2	T	C	0.14	0.238769	0.0320256	1.06783e-13	189.583
480	PE(P)/PE	chr15:58685813:C:G	rs1444942	15	58685813	ALDH1A2	C	G	0.14	0.238614	0.0320234	1.10286e-13	187.963
481	PE(P)/PE	chr15:58741884:A:T	rs686958	15	58741884	ALDH1A2	A	T	0.833	-0.349643	0.0290636	7.83774e-33	184.47
482	PE(P)/PE	chr15:58741884:A:T	rs686958	15	58741884	LIPC	A	T	0.833	-0.349643	0.0290636	7.83774e-33	184.47
483	PE(P)/PE	chr15:58686638:C:G	rs447794	15	58686638	ALDH1A2	C	G	0.858	-0.229094	0.0318277	7.13124e-13	180.819
484	PE(P)/PE	chr15:58686691:C:T	rs76679589	15	58686691	ALDH1A2	T	C	0.14	0.23796	0.03199	1.21262e-13	179.362
485	PE(P)/PE	chr15:58686338:A:G	rs16940174	15	58686338	ALDH1A2	A	G	0.14	0.237726	0.0320105	1.32697e-13	174.685
486	PE(P)/PE	chr15:58683585:A:G	rs28594460	15	58683585	ALDH1A2	G	A	0.152	0.235838	0.0308075	2.34807e-14	163.539
487	PE(P)/PE	chr15:58684381:A:G	rs28495863	15	58684381	ALDH1A2	A	G	0.141	0.231842	0.0318864	4.19175e-13	158.924
488	PE(P)/PE	chr15:58684676:A:G	rs12185093	15	58684676	ALDH1A2	A	G	0.139	0.240598	0.0320513	7.27213e-14	153.13
489	PE(P)/PE	chr15:58683697:C:T	rs16940167	15	58683697	ALDH1A2	C	T	0.153	0.233789	0.0307739	3.66662e-14	152.883
490	PE(P)/PE	chr15:58681128:A:C	rs75437656	15	58681128	ALDH1A2	C	A	0.126	0.258721	0.0334735	1.32727e-14	152.433
491	PE(P)/PE	chr15:58682783:A:C	rs1825955	15	58682783	ALDH1A2	A	C	0.149	0.243909	0.0311465	5.99487e-15	148.343
492	PE(P)/PE	chr15:58698243:G:T	rs62000864	15	58698243	ALDH1A2	G	T	0.514	-0.291023	0.0229671	3.52694e-36	141.883
493	PE(P)/PE	chr15:58705036:A:G	rs28442086	15	58705036	ALDH1A2	A	G	0.445	-0.303018	0.0241716	1.84762e-35	140.343
494	PE(P)/PE	chr15:58705036:A:G	rs28442086	15	58705036	LIPC	A	G	0.445	-0.303018	0.0241716	1.84762e-35	140.343
495	PE(P)/PE	chr15:58687790:C:G	rs495348	15	58687790	ALDH1A2	G	C	0.856	-0.221247	0.0317124	3.46405e-12	138.019
496	PE(P)/PE	chr15:58684282:A:G	rs16940170	15	58684282	ALDH1A2	A	G	0.143	0.227561	0.0317465	8.85002e-13	135.472
497	PE(P)/PE	chr15:58686939:C:T	rs261301	15	58686939	ALDH1A2	C	T	0.858	-0.226206	0.0318445	1.40853e-12	133.997
498	PE(P)/PE	chr15:58688478:A:C	rs920917	15	58688478	ALDH1A2	C	A	0.14	0.23462	0.0320543	2.93486e-13	130.933
499	PE(P)/PE	chr15:58687906:C:T	rs493987	15	58687906	ALDH1A2	C	T	0.858	-0.225092	0.0318548	1.83772e-12	130.473
500	PE(P)/PE	chr15:58687862:A:G	rs8032310	15	58687862	ALDH1A2	A	G	0.142	0.225169	0.0318563	1.81043e-12	130.122
501	PE(P)/PE	chr15:58680805:A:G	rs166358	15	58680805	ALDH1A2	A	G	0.13	0.231813	0.0330581	2.69418e-12	129.695
502	PE(P)/PE	chr15:58702325:A:G	rs12438999	15	58702325	ALDH1A2	G	A	0.543	-0.337706	0.0232427	8.93377e-47	125.211
503	PE(P)/PE	chr15:58687465:G:T	rs74019425	15	58687465	ALDH1A2	T	G	0.142	0.225558	0.0318494	1.6415e-12	123.37
504	PE(P)/PE	chr15:58716615:G:T	rs375372	15	58716615	ALDH1A2	G	T	0.62	-0.250797	0.0270902	3.15281e-20	123.041
505	PE(P)/PE	chr15:58716615:G:T	rs375372	15	58716615	LIPC	G	T	0.62	-0.250797	0.0270902	3.15281e-20	123.041
506	PE(P)/PE	chr15:58681772:C:T	rs261293	15	58681772	ALDH1A2	T	C	0.847	-0.231095	0.0308917	8.83527e-14	122.814
507	PE(P)/PE	chr15:58687524:A:C	rs16940181	15	58687524	ALDH1A2	C	A	0.14	0.234483	0.0320112	2.81698e-13	120.172
508	PE(P)/PE	chr15:58687609:G:T	rs166359	15	58687609	ALDH1A2	T	G	0.858	-0.226071	0.0318449	1.45294e-12	117.016
509	PE(P)/PE	chr15:58691225:A:C	rs490098	15	58691225	ALDH1A2	A	C	0.811	-0.18844	0.0284921	4.18531e-11	113.149
510	PE(P)/PE	chr15:58691389:A:G	rs2082149	15	58691389	ALDH1A2	A	G	0.189	0.188036	0.0284898	4.58478e-11	111.839
511	PE(P)/PE	chr15:58684154:A:T	rs16940168	15	58684154	ALDH1A2	T	A	0.125	0.25451	0.0334606	3.41564e-14	110.539
512	PE(P)/PE	chr15:58683227:C:T	rs12185071	15	58683227	ALDH1A2	T	C	0.126	0.250641	0.0333238	6.50803e-14	109.337
513	PE(P)/PE	chr15:58738423:C:T	rs12914626	15	58738423	ALDH1A2	T	C	0.704	-0.192668	0.024182	2.0378e-15	105.973
514	PE(P)/PE	chr15:58738423:C:T	rs12914626	15	58738423	LIPC	T	C	0.704	-0.192668	0.024182	2.0378e-15	105.973
515	PE(P)/PE	chr15:58687370:A:G	rs17240832	15	58687370	ALDH1A2	G	A	0.187	0.193262	0.0286507	1.71902e-11	103.151
516	PE(P)/PE	chr15:58695592:A:G	rs79111033	15	58695592	ALDH1A2	A	G	0.189	0.188207	0.0284408	4.08149e-11	94.8555
517	PE(P)/PE	chr15:58695337:C:T	rs16940213	15	58695337	ALDH1A2	T	C	0.189	0.185701	0.0283531	6.41821e-11	93.3356
518	PE(P)/PE	chr15:58666679:C:T	rs185481	15	58666679	ALDH1A2	C	T	0.529	0.12313	0.0220913	2.63986e-08	88.6216
519	PE(P)/PE	chr15:58695948:C:G	rs74338752	15	58695948	ALDH1A2	G	C	0.189	0.191407	0.0284825	2.04217e-11	79.3278
520	PE(P)/PE	chr15:58566295:C:G	rs62001667	15	58566295	ALDH1A2	G	C	0.185	-0.204674	0.0284997	8.02551e-13	70.6974
521	PE(P)/PE	chr15:58694020:G:T	rs16940212	15	58694020	ALDH1A2	T	G	0.195	0.168389	0.0283537	3.08658e-09	66.7428
522	PE(P)/PE	chr15:58566716:G:T	rs62001668	15	58566716	ALDH1A2	G	T	0.187	-0.203218	0.02829	7.92357e-13	63.4655
523	PE(P)/PE	chr15:58560116:G:T	rs55760919	15	58560116	ALDH1A2	G	T	0.179	-0.211365	0.02863	1.83953e-13	58.4661
524	PE(P)/PE	chr15:58707309:A:C	rs112516541	15	58707309	ALDH1A2	C	A	0.455	-0.303408	0.0243408	4.38619e-35	56.4531
525	PE(P)/PE	chr15:58707309:A:C	rs112516541	15	58707309	LIPC	C	A	0.455	-0.303408	0.0243408	4.38619e-35	56.4531
526	PE(P)/PE	chr15:58545064:C:G	rs1123294	15	58545064	ALDH1A2	G	C	0.177	-0.207632	0.0289455	8.52844e-13	55.527
527	PE(P)/PE	chr15:58694657:C:G	rs76686550	15	58694657	ALDH1A2	G	C	0.201	0.155876	0.0279079	2.46959e-08	52.698
528	PE(P)/PE	chr15:58724792:A:T	rs8034802	15	58724792	ALDH1A2	A	T	0.281	0.272377	0.024082	2.89079e-29	51.1043
529	PE(P)/PE	chr15:58724792:A:T	rs8034802	15	58724792	LIPC	A	T	0.281	0.272377	0.024082	2.89079e-29	51.1043
530	PE(P)/PE	chr15:58561006:A:G	rs55966152	15	58561006	ALDH1A2	G	A	0.183	-0.206354	0.028544	5.67721e-13	46.7116
531	PE(P)/PE	chr15:58552606:C:T	rs7165301	15	58552606	ALDH1A2	C	T	0.178	-0.207673	0.0286603	5.02779e-13	44.4985
532	PE(P)/PE	chr15:58659418:A:T	rs190182262	15	58659418	ALDH1A2	A	T	0.044	0.361013	0.054386	3.55792e-11	44.4825
533	PE(P)/PE	chr15:58568716:C:T	rs62001677	15	58568716	ALDH1A2	T	C	0.176	-0.21867	0.02893	4.90999e-14	40.4049
534	PE(P)/PE	chr15:58741177:C:T	rs485538	15	58741177	ALDH1A2	T	C	0.846	-0.319139	0.0299474	3.33065e-26	33.9162
535	PE(P)/PE	chr15:58741177:C:T	rs485538	15	58741177	LIPC	T	C	0.846	-0.319139	0.0299474	3.33065e-26	33.9162
536	PE(P)/PE	chr15:58740094:C:T	rs573922	15	58740094	ALDH1A2	T	C	0.849	-0.312722	0.0301998	7.53849e-25	31.9646
537	PE(P)/PE	chr15:58740094:C:T	rs573922	15	58740094	LIPC	T	C	0.849	-0.312722	0.0301998	7.53849e-25	31.9646
538	PE(P)/PE	chr15:58741134:A:C	rs485671	15	58741134	ALDH1A2	C	A	0.846	-0.319416	0.0299484	3.03456e-26	30.6974
539	PE(P)/PE	chr15:58741134:A:C	rs485671	15	58741134	LIPC	C	A	0.846	-0.319416	0.0299484	3.03456e-26	30.6974
540	PE(P)/PE	chr15:58567122:C:T	rs62001669	15	58567122	ALDH1A2	T	C	0.179	-0.208566	0.0287229	4.49604e-13	29.7875
541	PE(P)/PE	chr15:58703895:A:G	rs7183184	15	58703895	ALDH1A2	G	A	0.217	0.165917	0.0295352	2.05308e-08	29.5598
542	PE(P)/PE	chr15:58703895:A:G	rs7183184	15	58703895	LIPC	G	A	0.217	0.165917	0.0295352	2.05308e-08	29.5598
543	PE(P)/PE	chr15:58567786:A:G	rs8040386	15	58567786	ALDH1A2	G	A	0.18	-0.209741	0.0287294	3.37227e-13	29.5294
544	PE(P)/PE	chr15:58742418:A:G	rs261336	15	58742418	ALDH1A2	A	G	0.853	-0.322892	0.0303775	4.43397e-26	29.1572
545	PE(P)/PE	chr15:58742418:A:G	rs261336	15	58742418	LIPC	A	G	0.853	-0.322892	0.0303775	4.43397e-26	29.1572
546	PE(P)/PE	chr15:58685560:C:T	rs28703614	15	58685560	ALDH1A2	T	C	0.064	0.33671	0.0549827	9.90956e-10	28.4328
547	PE(P)/PE	chr15:58684478:C:T	rs17821274	15	58684478	ALDH1A2	C	T	0.639	-0.23538	0.0229627	2.18087e-24	28.0175
548	PE(P)/PE	chr15:58706797:A:G	rs12916206	15	58706797	ALDH1A2	A	G	0.128	0.218206	0.0367359	3.06839e-09	26.9329
549	PE(P)/PE	chr15:58706797:A:G	rs12916206	15	58706797	LIPC	A	G	0.128	0.218206	0.0367359	3.06839e-09	26.9329
550	PE(P)/PE	chr15:58735638:G:T	rs79447951	15	58735638	ALDH1A2	G	T	0.017	0.519947	0.0870558	2.5157e-09	24.8348
551	PE(P)/PE	chr15:58735638:G:T	rs79447951	15	58735638	LIPC	G	T	0.017	0.519947	0.0870558	2.5157e-09	24.8348
552	PE(P)/PE	chr15:58669703:A:C	rs117486534	15	58669703	ALDH1A2	C	A	0.043	0.362355	0.0557293	8.78742e-11	21.5304
553	PE(P)/PE	chr15:58737341:G:T	rs473224	15	58737341	ALDH1A2	G	T	0.869	-0.346823	0.0318876	3.2519e-27	21.2218
554	PE(P)/PE	chr15:58737341:G:T	rs473224	15	58737341	LIPC	G	T	0.869	-0.346823	0.0318876	3.2519e-27	21.2218
555	PE(P)/PE	chr15:58741070:A:C	rs75354047	15	58741070	ALDH1A2	C	A	0.019	0.487832	0.0850706	1.04253e-08	21.1363
556	PE(P)/PE	chr15:58741070:A:C	rs75354047	15	58741070	LIPC	C	A	0.019	0.487832	0.0850706	1.04253e-08	21.1363
557	PE(P)/PE	chr15:58737661:A:C	rs488490	15	58737661	ALDH1A2	A	C	0.868	-0.347548	0.0319301	2.97992e-27	20.0445
558	PE(P)/PE	chr15:58737661:A:C	rs488490	15	58737661	LIPC	A	C	0.868	-0.347548	0.0319301	2.97992e-27	20.0445
559	PE(P)/PE	chr15:58731567:A:G	rs261341	15	58731567	ALDH1A2	G	A	0.707	-0.240617	0.0236983	5.79947e-24	18.0381
560	PE(P)/PE	chr15:58731567:A:G	rs261341	15	58731567	LIPC	G	A	0.707	-0.240617	0.0236983	5.79947e-24	18.0381
561	PE(P)/PE	chr15:58671178:A:C	rs10152355	15	58671178	ALDH1A2	A	C	0.46	-0.211884	0.023568	3.5631e-19	17.6823
562	PE(P)/PE	chr15:58654430:A:G	rs12907378	15	58654430	ALDH1A2	A	G	0.103	-0.241619	0.0363016	3.15449e-11	17.5081
563	PE(P)/PE	chr15:58709725:G:T	rs77703135	15	58709725	ALDH1A2	G	T	0.049	0.334376	0.0578579	8.0107e-09	16.8027
564	PE(P)/PE	chr15:58709725:G:T	rs77703135	15	58709725	LIPC	G	T	0.049	0.334376	0.0578579	8.0107e-09	16.8027
565	PE(P)/PE	chr15:58570403:A:G	rs7165552	15	58570403	ALDH1A2	G	A	0.218	-0.171972	0.0269689	1.99213e-10	16.0844
566	PE(P)/PE	chr15:58741384:C:G	rs572410	15	58741384	ALDH1A2	G	C	0.776	-0.298473	0.0273933	2.64256e-27	15.2245
567	PE(P)/PE	chr15:58741384:C:G	rs572410	15	58741384	LIPC	G	C	0.776	-0.298473	0.0273933	2.64256e-27	15.2245
568	PE(P)/PE	chr15:58740588:C:T	rs8023503	15	58740588	ALDH1A2	T	C	0.018	0.529319	0.087019	1.27924e-09	14.2482
569	PE(P)/PE	chr15:58740588:C:T	rs8023503	15	58740588	LIPC	T	C	0.018	0.529319	0.087019	1.27924e-09	14.2482
570	PE(P)/PE	chr15:58744481:C:T	rs35138338	15	58744481	ALDH1A2	T	C	0.276	-0.168921	0.0277175	1.19077e-09	14.1611
571	PE(P)/PE	chr15:58744481:C:T	rs35138338	15	58744481	LIPC	T	C	0.276	-0.168921	0.0277175	1.19077e-09	14.1611
572	PE(P)/PE	chr15:58648955:A:G	rs8031256	15	58648955	ALDH1A2	G	A	0.891	0.221696	0.0353832	4.06315e-10	14.118
573	PE(P)/PE	chr15:58706926:A:T	rs409668	15	58706926	ALDH1A2	A	T	0.507	-0.291841	0.0241969	5.45824e-33	13.468
574	PE(P)/PE	chr15:58706926:A:T	rs409668	15	58706926	LIPC	A	T	0.507	-0.291841	0.0241969	5.45824e-33	13.468
575	PE(P)/PE	chr15:58661083:C:T	rs59739041	15	58661083	ALDH1A2	C	T	0.051	0.302005	0.0507994	2.9733e-09	13.4252
576	PE(P)/PE	chr15:58692202:A:C	rs12708454	15	58692202	ALDH1A2	C	A	0.303	0.26559	0.0238383	1.85869e-28	13.3362
577	PE(P)/PE	chr15:58734645:C:T	rs6494007	15	58734645	ALDH1A2	T	C	0.017	0.506412	0.0875839	7.88094e-09	13.2751
578	PE(P)/PE	chr15:58734645:C:T	rs6494007	15	58734645	LIPC	T	C	0.017	0.506412	0.0875839	7.88094e-09	13.2751
579	PE(P)/PE	chr15:58658794:C:T	rs4775038	15	58658794	ALDH1A2	T	C	0.105	-0.218555	0.0360733	1.48521e-09	13.0256
580	PE(P)/PE	chr15:58732468:A:G	rs12594375	15	58732468	ALDH1A2	A	G	0.017	0.500768	0.0872328	1.00563e-08	12.5763
581	PE(P)/PE	chr15:58732468:A:G	rs12594375	15	58732468	LIPC	A	G	0.017	0.500768	0.0872328	1.00563e-08	12.5763
582	PE(P)/PE	chr15:58731818:A:C	rs8043310	15	58731818	ALDH1A2	A	C	0.017	0.493678	0.0867303	1.33474e-08	12.3915
583	PE(P)/PE	chr15:58731818:A:C	rs8043310	15	58731818	LIPC	A	C	0.017	0.493678	0.0867303	1.33474e-08	12.3915
584	PE(P)/PE	chr15:58731395:C:T	rs17301746	15	58731395	ALDH1A2	T	C	0.017	0.49809	0.0870531	1.12334e-08	12.329
585	PE(P)/PE	chr15:58731395:C:T	rs17301746	15	58731395	LIPC	T	C	0.017	0.49809	0.0870531	1.12334e-08	12.329
586	PE(P)/PE	chr15:58724706:A:G	rs11632618	15	58724706	ALDH1A2	A	G	0.065	0.349604	0.047034	1.2642e-13	12.2295
587	PE(P)/PE	chr15:58724706:A:G	rs11632618	15	58724706	LIPC	A	G	0.065	0.349604	0.047034	1.2642e-13	12.2295
588	PE(P)/PE	chr15:58735005:A:G	rs261338	15	58735005	ALDH1A2	G	A	0.847	-0.342547	0.0298747	5.08914e-30	11.9858
589	PE(P)/PE	chr15:58735005:A:G	rs261338	15	58735005	LIPC	G	A	0.847	-0.342547	0.0298747	5.08914e-30	11.9858
590	PE(P)/PE	chr15:58735222:A:C	rs534933	15	58735222	ALDH1A2	C	A	0.847	-0.342553	0.0298661	4.89454e-30	11.8582
591	PE(P)/PE	chr15:58735222:A:C	rs534933	15	58735222	LIPC	C	A	0.847	-0.342553	0.0298661	4.89454e-30	11.8582
592	PE(P)/PE	chr15:58555798:C:G	rs16939991	15	58555798	ALDH1A2	G	C	0.271	-0.136238	0.0247898	4.107e-08	11.4904
593	PE(P)/PE	chr15:58744440:A:T	rs11071382	15	58744440	ALDH1A2	A	T	0.28	-0.166902	0.0275896	1.57152e-09	11.0704
594	PE(P)/PE	chr15:58744440:A:T	rs11071382	15	58744440	LIPC	A	T	0.28	-0.166902	0.0275896	1.57152e-09	11.0704
595	PE(P)/PE	chr15:58710627:A:C	rs11071380	15	58710627	ALDH1A2	A	C	0.433	-0.294021	0.0251705	4.46163e-31	11.0638
596	PE(P)/PE	chr15:58710627:A:C	rs11071380	15	58710627	LIPC	A	C	0.433	-0.294021	0.0251705	4.46163e-31	11.0638
597	PE(P)/PE	chr15:58555709:C:T	rs12899324	15	58555709	ALDH1A2	T	C	0.271	-0.135637	0.0247931	4.72429e-08	10.7069
598	PE(P)/PE	chr15:58670135:C:T	rs145347194	15	58670135	ALDH1A2	C	T	0.088	0.35971	0.0418084	1.05165e-17	9.58777
599	PE(P)/PE	chr15:58651632:C:T	rs16940126	15	58651632	ALDH1A2	T	C	0.1	-0.218114	0.0366103	2.75344e-09	8.13166
600	PE(P)/PE	chr15:58711654:C:T	rs436965	15	58711654	ALDH1A2	T	C	0.973	0.400713	0.0669927	2.38359e-09	7.62122
601	PE(P)/PE	chr15:58711654:C:T	rs436965	15	58711654	LIPC	T	C	0.973	0.400713	0.0669927	2.38359e-09	7.62122
602	PE(P)/PE	chr15:58687040:C:T	rs75663614	15	58687040	ALDH1A2	C	T	0.03	-0.425688	0.0634646	2.22556e-11	7.40471
603	PE(P)/PE	chr15:58660961:A:G	rs11855320	15	58660961	ALDH1A2	A	G	0.109	-0.204365	0.035462	8.81997e-09	6.79862
604	PE(P)/PE	chr15:58654491:C:T	rs12912371	15	58654491	ALDH1A2	C	T	0.118	-0.227336	0.0343093	3.85362e-11	6.64451
605	PE(P)/PE	chr15:58707990:C:G	rs79341002	15	58707990	ALDH1A2	G	C	0.027	-0.398759	0.0674292	3.59238e-09	6.32818
606	PE(P)/PE	chr15:58707990:C:G	rs79341002	15	58707990	LIPC	G	C	0.027	-0.398759	0.0674292	3.59238e-09	6.32818
607	PE(P)/PE	chr15:58692148:G:T	rs35128881	15	58692148	ALDH1A2	T	G	0.193	0.338303	0.027436	2.21852e-34	5.63815
608	PE(P)/PE	chr15:58706732:C:T	rs76137124	15	58706732	ALDH1A2	T	C	0.027	-0.398428	0.0674751	3.79069e-09	5.44133
609	PE(P)/PE	chr15:58706732:C:T	rs76137124	15	58706732	LIPC	T	C	0.027	-0.398428	0.0674751	3.79069e-09	5.44133
610	PE(P)/PE	chr15:58699199:G:T	rs60808669	15	58699199	ALDH1A2	G	T	0.027	-0.39719	0.0672329	3.72597e-09	5.33165
611	PE(P)/PE	chr15:58705124:A:T	rs77669185	15	58705124	ALDH1A2	T	A	0.027	-0.400071	0.0675714	3.4444e-09	5.22117
612	PE(P)/PE	chr15:58705124:A:T	rs77669185	15	58705124	LIPC	T	A	0.027	-0.400071	0.0675714	3.4444e-09	5.22117
613	PE(P)/PE	chr15:58721168:C:G	rs11857386	15	58721168	ALDH1A2	C	G	0.515	-0.149977	0.022018	1.09303e-11	5.05289
614	PE(P)/PE	chr15:58721168:C:G	rs11857386	15	58721168	LIPC	C	G	0.515	-0.149977	0.022018	1.09303e-11	5.05289
615	PE(P)/PE	chr15:58700880:A:T	rs76457370	15	58700880	ALDH1A2	T	A	0.027	-0.399762	0.0675353	3.47382e-09	4.84547
616	PE(P)/PE	chr15:58656447:G:T	rs11071374	15	58656447	ALDH1A2	G	T	0.118	-0.22395	0.0343135	7.47499e-11	4.35371
617	PE(P)/PE	chr15:58670897:C:G	rs4775039	15	58670897	ALDH1A2	G	C	0.447	0.203964	0.0235958	7.43671e-18	4.07922
618	PE(P)/PE	chr15:58716257:A:G	rs515081	15	58716257	ALDH1A2	G	A	0.658	-0.287471	0.0274606	2.3564e-25	3.99202
619	PE(P)/PE	chr15:58716257:A:G	rs515081	15	58716257	LIPC	G	A	0.658	-0.287471	0.0274606	2.3564e-25	3.99202
620	PE(P)/PE	chr15:58724524:A:G	rs6494005	15	58724524	ALDH1A2	G	A	0.519	-0.170875	0.0217636	5.10804e-15	3.87795
621	PE(P)/PE	chr15:58724524:A:G	rs6494005	15	58724524	LIPC	G	A	0.519	-0.170875	0.0217636	5.10804e-15	3.87795
622	PE(P)/PE	chr15:58683542:C:G	rs12905732	15	58683542	ALDH1A2	C	G	0.19	0.335196	0.0274658	1.00532e-33	3.29378
623	PE(P)/PE	chr15:58738760:A:G	rs17269264	15	58738760	ALDH1A2	A	G	0.514	-0.136506	0.0221987	8.45874e-10	3.19485
624	PE(P)/PE	chr15:58738760:A:G	rs17269264	15	58738760	LIPC	A	G	0.514	-0.136506	0.0221987	8.45874e-10	3.19485
625	PE(P)/PE	chr15:58641140:A:G	rs74018729	15	58641140	ALDH1A2	A	G	0.026	0.389263	0.0693745	2.13204e-08	3.18727
626	PE(P)/PE	chr15:58720431:A:C	rs4774297	15	58720431	ALDH1A2	A	C	0.522	-0.123591	0.0219724	1.96955e-08	3.16973
627	PE(P)/PE	chr15:58720431:A:C	rs4774297	15	58720431	LIPC	A	C	0.522	-0.123591	0.0219724	1.96955e-08	3.16973
628	PE(P)/PE	chr15:58718230:C:G	rs7163052	15	58718230	ALDH1A2	G	C	0.518	-0.141445	0.0226105	4.32622e-10	3.04895
629	PE(P)/PE	chr15:58718230:C:G	rs7163052	15	58718230	LIPC	G	C	0.518	-0.141445	0.0226105	4.32622e-10	3.04895
630	PE(P)/PE	chr15:58736778:C:T	rs4775046	15	58736778	ALDH1A2	T	C	0.514	-0.149876	0.0220121	1.11393e-11	3.03329
631	PE(P)/PE	chr15:58736778:C:T	rs4775046	15	58736778	LIPC	T	C	0.514	-0.149876	0.0220121	1.11393e-11	3.03329
632	PE(P)/PE	chr15:58855748:C:T	rs113298164	15	58855748	LIPC	T	C	0.003	1.43655	0.242282	3.27143e-09	2.70223
633	PE(P)/PE	chr15:58729144:C:T	rs17190517	15	58729144	ALDH1A2	T	C	0.45	-0.137638	0.0222904	7.21152e-10	2.3793
634	PE(P)/PE	chr15:58729144:C:T	rs17190517	15	58729144	LIPC	T	C	0.45	-0.137638	0.0222904	7.21152e-10	2.3793
635	PE(P)/PE	chr15:58739761:C:G	rs17269271	15	58739761	ALDH1A2	C	G	0.519	-0.131658	0.0222511	3.52437e-09	2.35724
636	PE(P)/PE	chr15:58739761:C:G	rs17269271	15	58739761	LIPC	C	G	0.519	-0.131658	0.0222511	3.52437e-09	2.35724
637	PE(P)/PE	chr15:58689187:C:T	rs11855284	15	58689187	ALDH1A2	C	T	0.186	0.331556	0.0276872	1.49627e-32	2.17598
638	PE(P)/PE	chr15:58718998:C:T	rs7170361	15	58718998	ALDH1A2	C	T	0.279	0.234764	0.0248671	5.78166e-21	2.1375
639	PE(P)/PE	chr15:58718998:C:T	rs7170361	15	58718998	LIPC	C	T	0.279	0.234764	0.0248671	5.78166e-21	2.1375
640	PE(P)/PE	chr15:58646053:A:G	rs11071373	15	58646053	ALDH1A2	G	A	0.2	-0.178713	0.027612	1.06859e-10	1.96513
641	PE(P)/PE	chr15:58662033:A:G	rs117880004	15	58662033	ALDH1A2	G	A	0.012	-0.638402	0.113277	1.84968e-08	1.69864
642	PE(P)/PE	chr15:58701049:A:T	rs62000866	15	58701049	ALDH1A2	A	T	0.054	0.34669	0.0551468	3.55145e-10	1.68779
643	PE(P)/PE	chr15:58714481:C:G	rs8026082	15	58714481	ALDH1A2	G	C	0.388	0.225816	0.0267767	4.47564e-17	1.62074
644	PE(P)/PE	chr15:58714481:C:G	rs8026082	15	58714481	LIPC	G	C	0.388	0.225816	0.0267767	4.47564e-17	1.62074
645	PE(P)/PE	chr15:58727279:C:T	rs261333	15	58727279	ALDH1A2	C	T	0.528	-0.169944	0.0219532	1.20873e-14	1.60932
646	PE(P)/PE	chr15:58727279:C:T	rs261333	15	58727279	LIPC	C	T	0.528	-0.169944	0.0219532	1.20873e-14	1.60932
647	PE(P)/PE	chr15:58685970:C:T	rs8042174	15	58685970	ALDH1A2	C	T	0.107	-0.208468	0.0356537	5.35932e-09	1.59556
648	PE(P)/PE	chr15:58743709:C:T	rs8041059	15	58743709	ALDH1A2	T	C	0.53	-0.136346	0.0227373	2.17361e-09	1.3635
649	PE(P)/PE	chr15:58743709:C:T	rs8041059	15	58743709	LIPC	T	C	0.53	-0.136346	0.0227373	2.17361e-09	1.3635
650	PE(P)/PE	chr15:58706911:A:G	rs62000869	15	58706911	ALDH1A2	G	A	0.34	0.203508	0.0257169	3.13102e-15	1.33335
651	PE(P)/PE	chr15:58706911:A:G	rs62000869	15	58706911	LIPC	G	A	0.34	0.203508	0.0257169	3.13102e-15	1.33335
652	PE(P)/PE	chr15:58684057:A:G	rs11853674	15	58684057	ALDH1A2	G	A	0.218	0.332659	0.0260581	1.09445e-36	1.28631
653	PE(P)/PE	chr15:58687530:A:G	rs7171102	15	58687530	ALDH1A2	A	G	0.218	0.333139	0.0261287	1.33609e-36	1.14589
654	PE(P)/PE	chr15:58742731:G:T	rs11858164	15	58742731	ALDH1A2	G	T	0.546	-0.13814	0.0225522	9.82291e-10	1.04331
655	PE(P)/PE	chr15:58742731:G:T	rs11858164	15	58742731	LIPC	G	T	0.546	-0.13814	0.0225522	9.82291e-10	1.04331
656	PE(P)/PE	chr15:58705980:C:G	rs62000868	15	58705980	ALDH1A2	G	C	0.266	0.302031	0.0270745	1.59059e-28	0.982204
657	PE(P)/PE	chr15:58705980:C:G	rs62000868	15	58705980	LIPC	G	C	0.266	0.302031	0.0270745	1.59059e-28	0.982204
658	PE(P)/PE	chr15:58688159:A:G	rs78893833	15	58688159	ALDH1A2	G	A	0.023	0.464636	0.0819282	1.50644e-08	0.957893
659	PE(P)/PE	chr15:58712973:C:T	rs11858279	15	58712973	ALDH1A2	C	T	0.288	0.27585	0.0277757	5.24352e-23	0.939972
660	PE(P)/PE	chr15:58712973:C:T	rs11858279	15	58712973	LIPC	C	T	0.288	0.27585	0.0277757	5.24352e-23	0.939972
661	PE(P)/PE	chr11:61549458:A:G	rs174534	11	61549458	MYRF	G	A	0.351	0.148285	0.0229962	1.25079e-10	0.894087
662	PE(P)/PE	chr11:61549458:A:G	rs174534	11	61549458	TMEM258	G	A	0.351	0.148285	0.0229962	1.25079e-10	0.894087
663	PE(P)/PE	chr15:58682496:C:G	rs2043084	15	58682496	ALDH1A2	C	G	0.213	0.334924	0.0263101	1.71304e-36	0.858007
664	PE(P)/PE	chr15:58689197:C:T	rs11858481	15	58689197	ALDH1A2	T	C	0.215	0.331265	0.0262567	6.92519e-36	0.841311
665	PE(P)/PE	chr15:58692715:C:T	rs12906722	15	58692715	ALDH1A2	T	C	0.213	0.330809	0.0263564	1.53343e-35	0.807471
666	PE(P)/PE	chr15:58698113:G:T	rs28451440	15	58698113	ALDH1A2	G	T	0.692	-0.222471	0.0242025	5.75796e-20	0.733763
667	PE(P)/PE	chr15:58719741:A:G	rs11635491	15	58719741	ALDH1A2	A	G	0.272	0.228108	0.0248989	7.6186e-20	0.605372
668	PE(P)/PE	chr15:58719741:A:G	rs11635491	15	58719741	LIPC	A	G	0.272	0.228108	0.0248989	7.6186e-20	0.605372
669	PE(P)/PE	chr11:61602003:C:G	rs174575	11	61602003	FADS2	G	C	0.264	0.146685	0.025073	5.25476e-09	0.58094
670	PE(P)/PE	chr11:61606642:A:G	rs174580	11	61606642	FADS2	G	A	0.354	0.161999	0.0229925	2.12568e-12	0.559886
671	PE(P)/PE	chr11:61606683:A:G	rs174581	11	61606683	FADS2	A	G	0.354	0.162355	0.0230007	1.93836e-12	0.541635
672	PE(P)/PE	chr11:61617676:A:T	rs174591	11	61617676	FADS2	A	T	0.258	0.143516	0.0256749	2.40901e-08	0.536797
673	PE(P)/PE	chr11:61564299:G:T	rs4246215	11	61564299	FEN1	T	G	0.364	0.16404	0.0228162	7.5724e-13	0.532547
674	PE(P)/PE	chr11:61564299:G:T	rs4246215	11	61564299	FADS2	T	G	0.364	0.16404	0.0228162	7.5724e-13	0.532547
675	PE(P)/PE	chr11:61610750:A:G	rs174584	11	61610750	FADS2	A	G	0.356	0.16539	0.0230765	8.91903e-13	0.518128
676	PE(P)/PE	chr11:61621194:A:G	rs174598	11	61621194	FADS2	A	G	0.33	0.131654	0.0235985	2.56247e-08	0.485295
677	PE(P)/PE	chr11:61605499:A:T	rs174578	11	61605499	FADS2	A	T	0.354	0.163269	0.0229604	1.33539e-12	0.472478
678	PE(P)/PE	chr11:61600342:A:C	rs174574	11	61600342	FADS2	C	A	0.646	-0.166624	0.0230007	5.09076e-13	0.472164
679	PE(P)/PE	chr11:61622227:C:T	rs174600	11	61622227	FADS2	C	T	0.33	0.132487	0.0236016	2.10218e-08	0.47183
680	PE(P)/PE	chr11:61565908:C:T	rs174541	11	61565908	FADS2	C	T	0.364	0.163473	0.0228145	9.02722e-13	0.467307
681	PE(P)/PE	chr11:61543499:C:T	rs174528	11	61543499	MYRF	C	T	0.378	0.160875	0.0229755	2.89733e-12	0.440705
682	PE(P)/PE	chr11:61543499:C:T	rs174528	11	61543499	TMEM258	C	T	0.378	0.160875	0.0229755	2.89733e-12	0.440705
683	PE(P)/PE	chr11:61600327:A:G	rs174573	11	61600327	FADS2	A	G	0.26	0.147599	0.0251741	4.86808e-09	0.439109
684	PE(P)/PE	chr11:61609750:C:T	rs174583	11	61609750	FADS2	T	C	0.354	0.162499	0.023093	2.26632e-12	0.438527
685	PE(P)/PE	chr11:61604814:A:C	rs174577	11	61604814	FADS2	A	C	0.353	0.164214	0.0229734	1.02291e-12	0.43637
686	PE(P)/PE	chr11:61598288:C:T	rs174572	11	61598288	FADS2	T	C	0.26	0.147966	0.0251722	4.44988e-09	0.39689
687	PE(P)/PE	chr15:58698662:A:G	rs62000865	15	58698662	ALDH1A2	A	G	0.068	0.339395	0.0467993	4.80793e-13	0.370767
688	PE(P)/PE	chr11:61543961:C:T	rs174529	11	61543961	MYRF	C	T	0.374	0.162447	0.0229674	1.75151e-12	0.348812
689	PE(P)/PE	chr11:61543961:C:T	rs174529	11	61543961	TMEM258	C	T	0.374	0.162447	0.0229674	1.75151e-12	0.348812
690	PE(P)/PE	chr15:58693860:C:T	rs487766	15	58693860	ALDH1A2	T	C	0.784	-0.329773	0.0262121	1.06877e-35	0.346101
691	PE(P)/PE	chr11:61547237:C:T	rs108499	11	61547237	MYRF	T	C	0.341	0.145173	0.0232736	4.85021e-10	0.339294
692	PE(P)/PE	chr11:61547237:C:T	rs108499	11	61547237	TMEM258	T	C	0.341	0.145173	0.0232736	4.85021e-10	0.339294
693	PE(P)/PE	chr15:58710736:C:T	rs62000870	15	58710736	ALDH1A2	C	T	0.293	0.256293	0.0273447	1.09116e-20	0.307009
694	PE(P)/PE	chr15:58710736:C:T	rs62000870	15	58710736	LIPC	C	T	0.293	0.256293	0.0273447	1.09116e-20	0.307009
695	PE(P)/PE	chr11:61603510:A:C	rs174576	11	61603510	FADS2	A	C	0.352	0.162677	0.0230038	1.76615e-12	0.286306
696	PE(P)/PE	chr11:61560081:A:G	rs174538	11	61560081	TMEM258	A	G	0.319	0.148736	0.0234018	2.28059e-10	0.282658
697	PE(P)/PE	chr15:58712945:A:C	rs11854656	15	58712945	ALDH1A2	C	A	0.312	0.201075	0.0271987	1.70543e-13	0.276052
698	PE(P)/PE	chr15:58712945:A:C	rs11854656	15	58712945	LIPC	C	A	0.312	0.201075	0.0271987	1.70543e-13	0.276052
699	PE(P)/PE	chr11:61596633:C:T	rs99780	11	61596633	FADS2	T	C	0.351	0.166609	0.0229571	4.62576e-13	0.270839
700	PE(P)/PE	chr11:61596633:C:T	rs99780	11	61596633	FADS1	T	C	0.351	0.166609	0.0229571	4.62576e-13	0.270839
701	PE(P)/PE	chr11:61557803:C:T	rs102275	11	61557803	TMEM258	C	T	0.352	0.166331	0.0229375	4.83054e-13	0.23956
702	PE(P)/PE	chr15:58692936:C:T	rs16940204	15	58692936	ALDH1A2	T	C	0.21	0.329361	0.0265098	7.19199e-35	0.232675
703	PE(P)/PE	chr11:61593005:A:G	rs174567	11	61593005	FADS2	G	A	0.351	0.166382	0.0229716	5.14124e-13	0.232352
704	PE(P)/PE	chr11:61593005:A:G	rs174567	11	61593005	FADS1	G	A	0.351	0.166382	0.0229716	5.14124e-13	0.232352
705	PE(P)/PE	chr11:61592362:A:G	rs174566	11	61592362	FADS2	G	A	0.351	0.166559	0.022971	4.85301e-13	0.230915
706	PE(P)/PE	chr11:61592362:A:G	rs174566	11	61592362	FADS1	G	A	0.351	0.166559	0.022971	4.85301e-13	0.230915
707	PE(P)/PE	chr11:61597972:A:G	rs1535	11	61597972	FADS2	G	A	0.348	0.167479	0.0230088	3.95286e-13	0.218129
708	PE(P)/PE	chr11:61546592:A:G	rs174530	11	61546592	MYRF	G	A	0.371	0.156718	0.0229338	9.39705e-12	0.206071
709	PE(P)/PE	chr11:61546592:A:G	rs174530	11	61546592	TMEM258	G	A	0.371	0.156718	0.0229338	9.39705e-12	0.206071
710	PE(P)/PE	chr15:58699937:C:T	rs13329672	15	58699937	ALDH1A2	T	C	0.258	0.291237	0.0253696	4.36733e-30	0.178244
711	PE(P)/PE	chr11:61588305:A:G	rs174564	11	61588305	FADS2	G	A	0.349	0.165628	0.0230225	7.32708e-13	0.170929
712	PE(P)/PE	chr11:61588305:A:G	rs174564	11	61588305	FADS1	G	A	0.349	0.165628	0.0230225	7.32708e-13	0.170929
713	PE(P)/PE	chr15:58682690:A:G	rs34718390	15	58682690	ALDH1A2	A	G	0.063	0.338181	0.0476624	1.49257e-12	0.153848
714	PE(P)/PE	chr11:61624181:C:T	rs97384	11	61624181	FADS2	C	T	0.623	-0.149482	0.0232399	1.38955e-10	0.148433
715	PE(P)/PE	chr11:61551356:C:T	rs174535	11	61551356	MYRF	C	T	0.351	0.164446	0.0229863	9.79026e-13	0.13391
716	PE(P)/PE	chr11:61551356:C:T	rs174535	11	61551356	TMEM258	C	T	0.351	0.164446	0.0229863	9.79026e-13	0.13391
717	PE(P)/PE	chr11:61618608:A:G	rs174592	11	61618608	FADS2	G	A	0.375	0.150304	0.023018	7.31386e-11	0.12549
718	PE(P)/PE	chr11:61619829:A:C	rs174594	11	61619829	FADS2	A	C	0.623	-0.150561	0.023045	7.14767e-11	0.122799
719	PE(P)/PE	chr11:61549025:A:G	rs174533	11	61549025	MYRF	A	G	0.348	0.165881	0.0230329	6.92812e-13	0.120922
720	PE(P)/PE	chr11:61549025:A:G	rs174533	11	61549025	TMEM258	A	G	0.348	0.165881	0.0230329	6.92812e-13	0.120922
721	PE(P)/PE	chr11:61621556:C:G	rs174599	11	61621556	FADS2	C	G	0.376	0.148691	0.0230795	1.2984e-10	0.115815
722	PE(P)/PE	chr11:61593816:C:T	rs174568	11	61593816	FADS2	T	C	0.346	0.163533	0.023026	1.42202e-12	0.114358
723	PE(P)/PE	chr11:61593816:C:T	rs174568	11	61593816	FADS1	T	C	0.346	0.163533	0.023026	1.42202e-12	0.114358
724	PE(P)/PE	chr15:58704064:G:T	rs55993842	15	58704064	ALDH1A2	T	G	0.185	0.328958	0.0296321	2.87217e-28	0.114011
725	PE(P)/PE	chr15:58704064:G:T	rs55993842	15	58704064	LIPC	T	G	0.185	0.328958	0.0296321	2.87217e-28	0.114011
726	PE(P)/PE	chr11:61551927:A:C	rs174536	11	61551927	MYRF	C	A	0.349	0.163722	0.0230165	1.31297e-12	0.110158
727	PE(P)/PE	chr11:61551927:A:C	rs174536	11	61551927	TMEM258	C	A	0.349	0.163722	0.0230165	1.31297e-12	0.110158
728	PE(P)/PE	chr11:61552680:G:T	rs174537	11	61552680	MYRF	T	G	0.346	0.165874	0.0230342	6.96249e-13	0.109451
729	PE(P)/PE	chr11:61552680:G:T	rs174537	11	61552680	TMEM258	T	G	0.346	0.165874	0.0230342	6.96249e-13	0.109451
730	PE(P)/PE	chr15:58712817:C:G	rs11854624	15	58712817	ALDH1A2	G	C	0.189	0.337845	0.0311221	4.0676e-27	0.108564
731	PE(P)/PE	chr15:58712817:C:G	rs11854624	15	58712817	LIPC	G	C	0.189	0.337845	0.0311221	4.0676e-27	0.108564
732	PE(P)/PE	chr11:61557826:C:T	rs102274	11	61557826	TMEM258	C	T	0.346	0.165162	0.0230358	8.74103e-13	0.106856
733	PE(P)/PE	chr11:61569830:C:T	rs174546	11	61569830	FADS2	T	C	0.346	0.16529	0.0230395	8.46591e-13	0.106113
734	PE(P)/PE	chr11:61569830:C:T	rs174546	11	61569830	FADS1	T	C	0.346	0.16529	0.0230395	8.46591e-13	0.106113
735	PE(P)/PE	chr11:61569306:C:G	rs174545	11	61569306	FADS2	G	C	0.346	0.165287	0.0230395	8.47471e-13	0.10609
736	PE(P)/PE	chr11:61569306:C:G	rs174545	11	61569306	FADS1	G	C	0.346	0.165287	0.0230395	8.47471e-13	0.10609
737	PE(P)/PE	chr11:61570783:C:T	rs174547	11	61570783	FADS2	C	T	0.345	0.165206	0.0230404	8.71004e-13	0.105545
738	PE(P)/PE	chr11:61570783:C:T	rs174547	11	61570783	FADS1	C	T	0.345	0.165206	0.0230404	8.71004e-13	0.105545
739	PE(P)/PE	chr11:61585144:A:G	rs174562	11	61585144	FADS2	G	A	0.345	0.164	0.0230448	1.28193e-12	0.105533
740	PE(P)/PE	chr11:61585144:A:G	rs174562	11	61585144	FADS1	G	A	0.345	0.164	0.0230448	1.28193e-12	0.105533
741	PE(P)/PE	chr11:61571478:C:T	rs174550	11	61571478	FADS2	C	T	0.345	0.165076	0.0230415	9.09383e-13	0.104725
742	PE(P)/PE	chr11:61571478:C:T	rs174550	11	61571478	FADS1	C	T	0.345	0.165076	0.0230415	9.09383e-13	0.104725
743	PE(P)/PE	chr11:61575158:A:G	rs174553	11	61575158	FADS2	G	A	0.345	0.164556	0.0230419	1.071e-12	0.102407
744	PE(P)/PE	chr11:61575158:A:G	rs174553	11	61575158	FADS1	G	A	0.345	0.164556	0.0230419	1.071e-12	0.102407
745	PE(P)/PE	chr11:61579463:A:G	rs174554	11	61579463	FADS2	G	A	0.345	0.163146	0.0230345	1.6339e-12	0.100975
746	PE(P)/PE	chr11:61579463:A:G	rs174554	11	61579463	FADS1	G	A	0.345	0.163146	0.0230345	1.6339e-12	0.100975
747	PE(P)/PE	chr15:58701551:A:G	rs17240876	15	58701551	ALDH1A2	G	A	0.183	0.349516	0.0287552	1.8039e-33	0.0898873
748	PE(P)/PE	chr15:58701931:A:G	rs150364420	15	58701931	ALDH1A2	G	A	0.183	0.350443	0.0288262	1.75785e-33	0.084884
749	PE(P)/PE	chr11:61623140:C:T	rs174601	11	61623140	FADS2	T	C	0.374	0.151236	0.0231338	6.95408e-11	0.0828857
750	PE(P)/PE	chr15:58703100:C:T	rs17821322	15	58703100	ALDH1A2	C	T	0.188	0.333652	0.0289098	2.18805e-30	0.0743715
751	PE(P)/PE	chr15:58703100:C:T	rs17821322	15	58703100	LIPC	C	T	0.188	0.333652	0.0289098	2.18805e-30	0.0743715
752	PE(P)/PE	chr15:58728067:A:G	rs72740877	15	58728067	ALDH1A2	A	G	0.04	0.376875	0.0625396	1.81322e-09	0.0683143
753	PE(P)/PE	chr15:58728067:A:G	rs72740877	15	58728067	LIPC	A	G	0.04	0.376875	0.0625396	1.81322e-09	0.0683143
754	PE(P)/PE	chr15:58712203:G:T	rs11857380	15	58712203	ALDH1A2	G	T	0.205	0.287934	0.030517	6.0919e-21	0.0617632
755	PE(P)/PE	chr15:58712203:G:T	rs11857380	15	58712203	LIPC	G	T	0.205	0.287934	0.030517	6.0919e-21	0.0617632
756	PE(P)/PE	chr15:58702864:C:T	rs17821310	15	58702864	ALDH1A2	C	T	0.198	0.319296	0.0284285	6.90455e-29	0.0603612
757	PE(P)/PE	chr15:58702864:C:T	rs17821310	15	58702864	LIPC	C	T	0.198	0.319296	0.0284285	6.90455e-29	0.0603612
758	PE(P)/PE	chr15:58697834:C:G	rs12440032	15	58697834	ALDH1A2	G	C	0.182	0.338832	0.0281741	8.20924e-33	0.0480795
759	PE(P)/PE	chr15:58698357:A:G	rs12440217	15	58698357	ALDH1A2	A	G	0.181	0.338711	0.0281872	9.21636e-33	0.0410126
760	PE(P)/PE	chr15:58700311:C:T	rs17240869	15	58700311	ALDH1A2	C	T	0.193	0.317253	0.0282694	7.63133e-29	0.0272135
761	PE(P)/PE	chr15:58699010:C:T	rs11856159	15	58699010	ALDH1A2	T	C	0.182	0.33662	0.0280866	1.33122e-32	0.0222256
762	PE(P)/PE	chr15:58709750:A:G	rs55696635	15	58709750	ALDH1A2	A	G	0.176	0.330843	0.0316372	2.64166e-25	0.0211806
763	PE(P)/PE	chr15:58709750:A:G	rs55696635	15	58709750	LIPC	A	G	0.176	0.330843	0.0316372	2.64166e-25	0.0211806
764	PE(P)/PE	chr15:58709181:C:T	rs60315394	15	58709181	ALDH1A2	T	C	0.175	0.331226	0.0314085	1.05936e-25	0.0211195
765	PE(P)/PE	chr15:58709181:C:T	rs60315394	15	58709181	LIPC	T	C	0.175	0.331226	0.0314085	1.05936e-25	0.0211195
766	PE(P)/PE	chr11:61571348:C:G	rs174548	11	61571348	FADS2	G	C	0.314	0.14832	0.0237247	4.4363e-10	0.0132669
767	PE(P)/PE	chr11:61571348:C:G	rs174548	11	61571348	FADS1	G	C	0.314	0.14832	0.0237247	4.4363e-10	0.0132669
768	PE(P)/PE	chr11:61581764:C:T	rs174560	11	61581764	FADS2	C	T	0.313	0.14708	0.0237315	6.24444e-10	0.0129032
769	PE(P)/PE	chr11:61581764:C:T	rs174560	11	61581764	FADS1	C	T	0.313	0.14708	0.0237315	6.24444e-10	0.0129032
770	PE(P)/PE	chr11:61589481:A:G	rs28456	11	61589481	FADS2	G	A	0.313	0.144446	0.0237447	1.27515e-09	0.0120499
771	PE(P)/PE	chr11:61589481:A:G	rs28456	11	61589481	FADS1	G	A	0.313	0.144446	0.0237447	1.27515e-09	0.0120499
772	PE(P)/PE	chr15:58698755:G:T	rs11852978	15	58698755	ALDH1A2	G	T	0.22	0.218501	0.026763	4.16067e-16	0.0109256
773	PE(P)/PE	chr11:61567753:A:C	rs174544	11	61567753	FADS2	A	C	0.308	0.144842	0.0237931	1.24195e-09	0.00790744
774	PE(P)/PE	chr11:61567753:A:C	rs174544	11	61567753	FADS1	A	C	0.308	0.144842	0.0237931	1.24195e-09	0.00790744
775	PE(P)/PE	chr11:61571382:A:G	rs174549	11	61571382	FADS2	A	G	0.309	0.145202	0.0237987	1.14098e-09	0.00760558
776	PE(P)/PE	chr11:61571382:A:G	rs174549	11	61571382	FADS1	A	G	0.309	0.145202	0.0237987	1.14098e-09	0.00760558
777	PE(P)/PE	chr11:61582708:C:T	rs174561	11	61582708	FADS2	C	T	0.309	0.144176	0.023808	1.51145e-09	0.00759006
778	PE(P)/PE	chr11:61582708:C:T	rs174561	11	61582708	FADS1	C	T	0.309	0.144176	0.023808	1.51145e-09	0.00759006
779	PE(P)/PE	chr11:61579760:C:T	rs174555	11	61579760	FADS2	C	T	0.309	0.144093	0.0238034	1.53303e-09	0.00742358
780	PE(P)/PE	chr11:61579760:C:T	rs174555	11	61579760	FADS1	C	T	0.309	0.144093	0.0238034	1.53303e-09	0.00742358
781	PE(P)/PE	chr11:61580635:C:T	rs174556	11	61580635	FADS2	T	C	0.308	0.142928	0.0237952	2.04419e-09	0.00679385
782	PE(P)/PE	chr11:61580635:C:T	rs174556	11	61580635	FADS1	T	C	0.308	0.142928	0.0237952	2.04419e-09	0.00679385
783	PE(P)/PE	chr15:58671721:A:G	rs1601934	15	58671721	ALDH1A2	A	G	0.702	-0.351778	0.0239854	1.31651e-47	4.4504e-10
784	PE(O)/PE	chr11:117053959:A:G	rs530885291	11	117053959	SIDT2	A	G	0.003	-1.94881	0.225321	7.13e-18	33.2927
785	PE(O)/PE	chr11:117018764:G:T	rs539030095	11	117018764	PAFAH1B2	G	T	0.002	-2.10712	0.258056	4.12e-16	472.682
786	PE(O)/PE	chr11:116701354:A:G	rs138326449	11	116701354	APOC3	A	G	0.002	-1.89379	0.256475	1.82e-13	1.74384
787	PE(O)/PE	chr11:117220429:A:C	rs192489212	11	117220429	CEP164	C	A	0.001	-3.07811	0.432356	1.26e-12	9874.97
788	PE(O)/PE	chr11:61597972:A:G	rs1535	11	61597972	FADS2	G	A	0.348	0.147239	0.0229167	1.46e-10	0.000590572
789	PE(O)/PE	chr11:61569306:C:G	rs174545	11	61569306	FADS1	G	C	0.346	0.146275	0.0229418	2e-10	0.000449542
790	PE(O)/PE	chr11:61569306:C:G	rs174545	11	61569306	FADS2	G	C	0.346	0.146275	0.0229418	2e-10	0.000449542
791	PE(O)/PE	chr11:61569830:C:T	rs174546	11	61569830	FADS1	T	C	0.346	0.146272	0.0229418	2e-10	0.000449171
792	PE(O)/PE	chr11:61569830:C:T	rs174546	11	61569830	FADS2	T	C	0.346	0.146272	0.0229418	2e-10	0.000449171
793	PE(O)/PE	chr11:61570783:C:T	rs174547	11	61570783	FADS1	C	T	0.345	0.146214	0.0229425	2.04e-10	0.000450639
794	PE(O)/PE	chr11:61570783:C:T	rs174547	11	61570783	FADS2	C	T	0.345	0.146214	0.0229425	2.04e-10	0.000450639
795	PE(O)/PE	chr11:61552680:G:T	rs174537	11	61552680	MYRF	T	G	0.346	0.146134	0.0229363	2.06e-10	0.000369927
796	PE(O)/PE	chr11:61552680:G:T	rs174537	11	61552680	TMEM258	T	G	0.346	0.146134	0.0229363	2.06e-10	0.000369927
797	PE(O)/PE	chr11:61571478:C:T	rs174550	11	61571478	FADS1	C	T	0.345	0.146098	0.0229436	2.11e-10	0.000451351
798	PE(O)/PE	chr11:61571478:C:T	rs174550	11	61571478	FADS2	C	T	0.345	0.146098	0.0229436	2.11e-10	0.000451351
799	PE(O)/PE	chr11:61557826:C:T	rs102274	11	61557826	TMEM258	C	T	0.346	0.145868	0.0229383	2.23e-10	0.000418849
800	PE(O)/PE	chr11:61575158:A:G	rs174553	11	61575158	FADS1	G	A	0.345	0.14572	0.0229437	2.35e-10	0.000466713
801	PE(O)/PE	chr11:61575158:A:G	rs174553	11	61575158	FADS2	G	A	0.345	0.14572	0.0229437	2.35e-10	0.000466713
802	PE(O)/PE	chr11:61549025:A:G	rs174533	11	61549025	MYRF	A	G	0.348	0.145129	0.0229399	2.75e-10	0.00030464
803	PE(O)/PE	chr11:61549025:A:G	rs174533	11	61549025	TMEM258	A	G	0.348	0.145129	0.0229399	2.75e-10	0.00030464
804	PE(O)/PE	chr11:61585144:A:G	rs174562	11	61585144	FADS1	G	A	0.345	0.145165	0.0229462	2.76e-10	0.000490168
805	PE(O)/PE	chr11:61585144:A:G	rs174562	11	61585144	FADS2	G	A	0.345	0.145165	0.0229462	2.76e-10	0.000490168
806	PE(O)/PE	chr11:61592362:A:G	rs174566	11	61592362	FADS1	G	A	0.351	0.144532	0.0228747	2.9e-10	0.000386425
807	PE(O)/PE	chr11:61592362:A:G	rs174566	11	61592362	FADS2	G	A	0.351	0.144532	0.0228747	2.9e-10	0.000386425
808	PE(O)/PE	chr11:61551927:A:C	rs174536	11	61551927	MYRF	C	A	0.349	0.144585	0.0229219	3.1e-10	0.000466562
809	PE(O)/PE	chr11:61551927:A:C	rs174536	11	61551927	TMEM258	C	A	0.349	0.144585	0.0229219	3.1e-10	0.000466562
810	PE(O)/PE	chr11:61551356:C:T	rs174535	11	61551356	MYRF	C	T	0.351	0.144331	0.0228933	3.17e-10	0.000413568
811	PE(O)/PE	chr11:61551356:C:T	rs174535	11	61551356	TMEM258	C	T	0.351	0.144331	0.0228933	3.17e-10	0.000413568
812	PE(O)/PE	chr11:61593005:A:G	rs174567	11	61593005	FADS1	G	A	0.351	0.144061	0.0228759	3.31e-10	0.000360899
813	PE(O)/PE	chr11:61593005:A:G	rs174567	11	61593005	FADS2	G	A	0.351	0.144061	0.0228759	3.31e-10	0.000360899
814	PE(O)/PE	chr11:61596633:C:T	rs99780	11	61596633	FADS1	T	C	0.351	0.143971	0.0228632	3.32e-10	0.00037736
815	PE(O)/PE	chr11:61596633:C:T	rs99780	11	61596633	FADS2	T	C	0.351	0.143971	0.0228632	3.32e-10	0.00037736
816	PE(O)/PE	chr11:61593816:C:T	rs174568	11	61593816	FADS1	T	C	0.346	0.144351	0.022928	3.35e-10	0.000485432
817	PE(O)/PE	chr11:61593816:C:T	rs174568	11	61593816	FADS2	T	C	0.346	0.144351	0.022928	3.35e-10	0.000485432
818	PE(O)/PE	chr11:61579463:A:G	rs174554	11	61579463	FADS1	G	A	0.345	0.144159	0.0229365	3.59e-10	0.000459565
819	PE(O)/PE	chr11:61579463:A:G	rs174554	11	61579463	FADS2	G	A	0.345	0.144159	0.0229365	3.59e-10	0.000459565
820	PE(O)/PE	chr11:61557803:C:T	rs102275	11	61557803	TMEM258	C	T	0.352	0.143554	0.0228426	3.6e-10	0.000321446
821	PE(O)/PE	chr11:61600342:A:C	rs174574	11	61600342	FADS2	C	A	0.646	-0.143821	0.0229079	3.75e-10	0.00064098
822	PE(O)/PE	chr11:61588305:A:G	rs174564	11	61588305	FADS1	G	A	0.349	0.143562	0.0229264	4.16e-10	0.00030106
823	PE(O)/PE	chr11:61588305:A:G	rs174564	11	61588305	FADS2	G	A	0.349	0.143562	0.0229264	4.16e-10	0.00030106
824	PE(O)/PE	chr11:61610750:A:G	rs174584	11	61610750	FADS2	A	G	0.356	0.143905	0.0229841	4.18e-10	0.00110555
825	PE(O)/PE	chr11:61604814:A:C	rs174577	11	61604814	FADS2	A	C	0.353	0.142677	0.0228802	4.91e-10	0.000909098
826	PE(O)/PE	chr11:61605499:A:T	rs174578	11	61605499	FADS2	A	T	0.354	0.141588	0.0228671	6.48e-10	0.000973674
827	PE(O)/PE	chr11:61603510:A:C	rs174576	11	61603510	FADS2	A	C	0.352	0.141837	0.022911	6.52e-10	0.000775552
828	PE(O)/PE	chr11:61564299:G:T	rs4246215	11	61564299	FADS2	T	G	0.364	0.14038	0.0227321	7.18e-10	0.000561651
829	PE(O)/PE	chr11:61564299:G:T	rs4246215	11	61564299	FEN1	T	G	0.364	0.14038	0.0227321	7.18e-10	0.000561651
830	PE(O)/PE	chr11:61609750:C:T	rs174583	11	61609750	FADS2	T	C	0.354	0.141581	0.0229999	8.13e-10	0.00122244
831	PE(O)/PE	chr11:61565908:C:T	rs174541	11	61565908	FADS2	C	T	0.364	0.13945	0.0227311	9.26e-10	0.00045556
832	PE(O)/PE	chr11:61606642:A:G	rs174580	11	61606642	FADS2	G	A	0.354	0.139641	0.0229	1.17e-09	0.00101721
833	PE(O)/PE	chr11:61543961:C:T	rs174529	11	61543961	MYRF	C	T	0.374	0.139453	0.0228745	1.18e-09	0.000517752
834	PE(O)/PE	chr11:61543961:C:T	rs174529	11	61543961	TMEM258	C	T	0.374	0.139453	0.0228745	1.18e-09	0.000517752
835	PE(O)/PE	chr11:61606683:A:G	rs174581	11	61606683	FADS2	A	G	0.354	0.139498	0.0229091	1.23e-09	0.000853564
836	PE(O)/PE	chr11:61623140:C:T	rs174601	11	61623140	FADS2	T	C	0.374	0.136883	0.0230201	2.95e-09	0.00195388
837	PE(O)/PE	chr11:61624181:C:T	rs97384	11	61624181	FADS2	C	T	0.623	-0.137145	0.0231267	3.25e-09	0.00634631
838	PE(O)/PE	chr11:61543499:C:T	rs174528	11	61543499	MYRF	C	T	0.378	0.135535	0.0228827	3.4e-09	0.000375549
839	PE(O)/PE	chr11:61543499:C:T	rs174528	11	61543499	TMEM258	C	T	0.378	0.135535	0.0228827	3.4e-09	0.000375549
840	PE(O)/PE	chr11:61618608:A:G	rs174592	11	61618608	FADS2	G	A	0.375	0.135669	0.0229122	3.43e-09	0.00267586
841	PE(O)/PE	chr11:61546592:A:G	rs174530	11	61546592	MYRF	G	A	0.371	0.13442	0.0228387	4.25e-09	0.000455638
842	PE(O)/PE	chr11:61546592:A:G	rs174530	11	61546592	TMEM258	G	A	0.371	0.13442	0.0228387	4.25e-09	0.000455638
843	PE(O)/PE	chr11:61619829:A:C	rs174594	11	61619829	FADS2	A	C	0.623	-0.134898	0.0229384	4.38e-09	0.00200395
844	PE(O)/PE	chr11:61621556:C:G	rs174599	11	61621556	FADS2	C	G	0.376	0.134271	0.0229687	5.4e-09	0.00278472
845	PE(O)/PE	chr11:61560081:A:G	rs174538	11	61560081	TMEM258	A	G	0.319	0.130951	0.0232925	2e-08	0.00322314
846	PE(O)/PE	chr11:61549458:A:G	rs174534	11	61549458	MYRF	G	A	0.351	0.125128	0.0228955	4.88e-08	0.00229162
847	PE(O)/PE	chr11:61549458:A:G	rs174534	11	61549458	TMEM258	G	A	0.351	0.125128	0.0228955	4.88e-08	0.00229162
848	PE(O)/PE	chr11:61571382:A:G	rs174549	11	61571382	FADS1	A	G	0.309	0.127014	0.0236862	8.63e-08	0.000100554
849	PE(O)/PE	chr11:61571382:A:G	rs174549	11	61571382	FADS2	A	G	0.309	0.127014	0.0236862	8.63e-08	0.000100554
850	PE(O)/PE	chr11:61571348:C:G	rs174548	11	61571348	FADS1	G	C	0.314	0.126444	0.0236131	8.99e-08	6.54684e-05
851	PE(O)/PE	chr11:61571348:C:G	rs174548	11	61571348	FADS2	G	C	0.314	0.126444	0.0236131	8.99e-08	6.54684e-05
852	PE(O)/PE	chr11:61598288:C:T	rs174572	11	61598288	FADS2	T	C	0.26	0.134054	0.0250358	9.01e-08	0.0196017
853	PE(O)/PE	chr11:61567753:A:C	rs174544	11	61567753	FADS1	A	C	0.308	0.126658	0.0236805	9.3e-08	0.000105598
854	PE(O)/PE	chr11:61567753:A:C	rs174544	11	61567753	FADS2	A	C	0.308	0.126658	0.0236805	9.3e-08	0.000105598
855	PE(O)/PE	chr11:61582708:C:T	rs174561	11	61582708	FADS1	C	T	0.309	0.126672	0.023693	9.42e-08	0.000121784
856	PE(O)/PE	chr11:61582708:C:T	rs174561	11	61582708	FADS2	C	T	0.309	0.126672	0.023693	9.42e-08	0.000121784
857	PE(O)/PE	chr11:61579760:C:T	rs174555	11	61579760	FADS1	C	T	0.309	0.126642	0.0236886	9.43e-08	0.000120684
858	PE(O)/PE	chr11:61579760:C:T	rs174555	11	61579760	FADS2	C	T	0.309	0.126642	0.0236886	9.43e-08	0.000120684
859	PE(O)/PE	chr15:58723939:A:G	rs2070895	15	58723939	ALDH1A2	A	G	0.213	0.318894	0.0260556	6.64e-34	4.71359e-21
860	PE(O)/PE	chr15:58723939:A:G	rs2070895	15	58723939	LIPC	A	G	0.213	0.318894	0.0260556	6.64e-34	4.71359e-21
861	PE(O)/PE	chr15:58723479:C:T	rs1077834	15	58723479	ALDH1A2	C	T	0.213	0.317285	0.0260386	1.26e-33	6.37144e-21
862	PE(O)/PE	chr15:58723479:C:T	rs1077834	15	58723479	LIPC	C	T	0.213	0.317285	0.0260386	1.26e-33	6.37144e-21
863	PE(O)/PE	chr15:58723426:A:G	rs1077835	15	58723426	ALDH1A2	G	A	0.213	0.31728	0.0260583	1.41e-33	5.93666e-21
864	PE(O)/PE	chr15:58723426:A:G	rs1077835	15	58723426	LIPC	G	A	0.213	0.31728	0.0260583	1.41e-33	5.93666e-21
865	PE(O)/PE	chr15:58723675:C:T	rs1800588	15	58723675	ALDH1A2	T	C	0.21	0.310083	0.0262453	9.62e-32	9.02024e-21
866	PE(O)/PE	chr15:58723675:C:T	rs1800588	15	58723675	LIPC	T	C	0.21	0.310083	0.0262453	9.62e-32	9.02024e-21
867	PE(O)/PE	chr15:58678720:C:T	rs261290	15	58678720	ALDH1A2	C	T	0.667	-0.264244	0.0226191	4.4e-31	1.95763e-27
868	PE(O)/PE	chr15:58683366:A:G	rs1532085	15	58683366	ALDH1A2	G	A	0.63	-0.258505	0.022243	8.77e-31	2.51128e-28
869	PE(O)/PE	chr15:58680954:C:T	rs2043085	15	58680954	ALDH1A2	C	T	0.629	-0.258618	0.0223334	1.41e-30	6.27574e-29
870	PE(O)/PE	chr15:58679668:A:G	rs7350789	15	58679668	ALDH1A2	A	G	0.342	0.259671	0.0225986	3.87e-30	3.15393e-26
871	PE(O)/PE	chr15:58680184:C:T	rs7177289	15	58680184	ALDH1A2	T	C	0.343	0.259406	0.0226056	4.59e-30	3.35263e-26
872	PE(O)/PE	chr15:58680178:C:T	rs261291	15	58680178	ALDH1A2	C	T	0.344	0.257792	0.0225797	8.83e-30	1.64627e-26
873	PE(O)/PE	chr15:58692118:A:T	rs397923	15	58692118	ALDH1A2	T	A	0.583	-0.249632	0.0219328	1.31e-29	2.57065e-19
874	PE(O)/PE	chr15:58687603:C:T	rs174418	15	58687603	ALDH1A2	C	T	0.6	-0.250739	0.0220817	1.76e-29	9.16074e-24
875	PE(O)/PE	chr15:58726744:C:G	rs261334	15	58726744	ALDH1A2	C	G	0.797	-0.302342	0.0267238	2.79e-29	3.08431e-19
876	PE(O)/PE	chr15:58726744:C:G	rs261334	15	58726744	LIPC	C	G	0.797	-0.302342	0.0267238	2.79e-29	3.08431e-19
877	PE(O)/PE	chr15:58680638:C:T	rs2414577	15	58680638	ALDH1A2	C	T	0.367	0.255179	0.0226122	3.83e-29	1.85966e-26
878	PE(O)/PE	chr15:58680639:C:T	rs2414578	15	58680639	ALDH1A2	C	T	0.367	0.254968	0.0226154	4.32e-29	1.84991e-26
879	PE(O)/PE	chr15:58680643:G:T	rs35853021	15	58680643	ALDH1A2	T	G	0.343	0.25562	0.0228383	1.06e-28	3.69141e-25
880	PE(O)/PE	chr15:58727325:A:G	rs261332	15	58727325	ALDH1A2	G	A	0.799	-0.300371	0.026888	1.34e-28	2.0661e-19
881	PE(O)/PE	chr15:58727325:A:G	rs261332	15	58727325	LIPC	G	A	0.799	-0.300371	0.026888	1.34e-28	2.0661e-19
882	PE(O)/PE	chr15:58688467:C:G	rs920915	15	58688467	ALDH1A2	G	C	0.499	0.241783	0.0218899	5.28e-28	1.7854e-19
883	PE(O)/PE	chr15:58674308:A:G	rs2043082	15	58674308	ALDH1A2	A	G	0.344	0.25164	0.0228015	5.84e-28	8.01425e-25
884	PE(O)/PE	chr15:58684967:G:T	rs4775044	15	58684967	ALDH1A2	G	T	0.538	-0.240185	0.0219034	1.25e-27	2.18079e-19
885	PE(O)/PE	chr15:58688477:A:G	rs920916	15	58688477	ALDH1A2	A	G	0.497	0.239937	0.0219198	1.54e-27	2.76371e-19
886	PE(O)/PE	chr15:58687880:C:T	rs493258	15	58687880	ALDH1A2	C	T	0.538	-0.238515	0.0218851	2.57e-27	6.63613e-19
887	PE(O)/PE	chr15:58696300:C:T	rs723967	15	58696300	ALDH1A2	C	T	0.52	-0.241979	0.0222381	3.09e-27	4.98225e-20
888	PE(O)/PE	chr15:58678512:C:T	rs10468017	15	58678512	ALDH1A2	T	C	0.283	0.259184	0.0238355	3.34e-27	5.18692e-25
889	PE(O)/PE	chr15:58730498:C:T	rs588136	15	58730498	ALDH1A2	T	C	0.797	-0.288519	0.0268189	1.14e-26	7.44089e-20
890	PE(O)/PE	chr15:58730498:C:T	rs588136	15	58730498	LIPC	T	C	0.797	-0.288519	0.0268189	1.14e-26	7.44089e-20
891	PE(O)/PE	chr15:58731153:C:G	rs261342	15	58731153	ALDH1A2	C	G	0.788	-0.27983	0.0263375	4.65e-26	6.45884e-19
892	PE(O)/PE	chr15:58731153:C:G	rs261342	15	58731153	LIPC	C	G	0.788	-0.27983	0.0263375	4.65e-26	6.45884e-19
893	PE(O)/PE	chr15:58702325:A:G	rs12438999	15	58702325	ALDH1A2	G	A	0.543	-0.237355	0.0233503	5.16e-24	2.16785e-21
894	PE(O)/PE	chr15:58692095:C:G	rs443401	15	58692095	ALDH1A2	G	C	0.483	-0.222343	0.0219186	6.37e-24	5.75371e-18
895	PE(O)/PE	chr15:58676032:A:T	rs80123226	15	58676032	ALDH1A2	T	A	0.29	0.243517	0.0240219	6.81e-24	1.25524e-22
896	PE(O)/PE	chr15:58690754:A:G	rs415799	15	58690754	ALDH1A2	A	G	0.482	-0.218429	0.0217854	2.05e-23	1.20296e-17
897	PE(O)/PE	chr15:58676821:A:G	rs11858759	15	58676821	ALDH1A2	A	G	0.29	0.240155	0.0239787	2.29e-23	8.36483e-23
898	PE(O)/PE	chr15:58674051:A:G	rs62001736	15	58674051	ALDH1A2	A	G	0.29	0.241078	0.0241626	3.34e-23	7.78079e-23
899	PE(O)/PE	chr15:58674695:C:G	rs4775041	15	58674695	ALDH1A2	C	G	0.291	0.240288	0.0241091	3.7e-23	9.23295e-23
900	PE(O)/PE	chr15:58671765:G:T	rs1601935	15	58671765	ALDH1A2	T	G	0.663	-0.234801	0.0235937	4.29e-23	4.0759e-20
901	PE(O)/PE	chr15:58686252:A:G	rs261299	15	58686252	ALDH1A2	A	G	0.47	-0.210798	0.0221029	2.34e-21	1.0513e-13
902	PE(O)/PE	chr15:58741891:A:G	rs567746	15	58741891	ALDH1A2	G	A	0.833	-0.274263	0.0291361	7.48e-21	1.33109e-10
903	PE(O)/PE	chr15:58741891:A:G	rs567746	15	58741891	LIPC	G	A	0.833	-0.274263	0.0291361	7.48e-21	1.33109e-10
904	PE(O)/PE	chr15:58741884:A:T	rs686958	15	58741884	ALDH1A2	A	T	0.833	-0.272939	0.0291425	1.16e-20	1.2464e-10
905	PE(O)/PE	chr15:58741884:A:T	rs686958	15	58741884	LIPC	A	T	0.833	-0.272939	0.0291425	1.16e-20	1.2464e-10
906	PE(O)/PE	chr15:58703069:A:C	rs17821316	15	58703069	ALDH1A2	C	A	0.518	-0.223914	0.0239352	1.29e-20	3.69438e-15
907	PE(O)/PE	chr15:58703069:A:C	rs17821316	15	58703069	LIPC	C	A	0.518	-0.223914	0.0239352	1.29e-20	3.69438e-15
908	PE(O)/PE	chr15:58684057:A:G	rs11853674	15	58684057	ALDH1A2	G	A	0.218	0.243319	0.0261169	1.84e-20	7.65111e-17
909	PE(O)/PE	chr15:58693860:C:T	rs487766	15	58693860	ALDH1A2	T	C	0.784	-0.244187	0.0262524	2.11e-20	1.7531e-16
910	PE(O)/PE	chr15:58686157:C:G	rs261298	15	58686157	ALDH1A2	G	C	0.468	-0.205434	0.022093	2.17e-20	1.08858e-13
911	PE(O)/PE	chr15:58687530:A:G	rs7171102	15	58687530	ALDH1A2	A	G	0.218	0.243181	0.0261871	2.43e-20	6.30044e-17
912	PE(O)/PE	chr15:58709182:A:G	rs422137	15	58709182	ALDH1A2	A	G	0.424	0.226199	0.0245602	4.89e-20	7.77734e-19
913	PE(O)/PE	chr15:58709182:A:G	rs422137	15	58709182	LIPC	A	G	0.424	0.226199	0.0245602	4.89e-20	7.77734e-19
914	PE(O)/PE	chr15:58724842:A:G	rs8033940	15	58724842	ALDH1A2	A	G	0.291	0.217386	0.0237713	8.85e-20	1.63827e-12
915	PE(O)/PE	chr15:58724842:A:G	rs8033940	15	58724842	LIPC	A	G	0.291	0.217386	0.0237713	8.85e-20	1.63827e-12
916	PE(O)/PE	chr15:58677395:A:T	rs11071377	15	58677395	ALDH1A2	T	A	0.49	-0.203488	0.0222748	9.65e-20	6.23549e-15
917	PE(O)/PE	chr15:58682496:C:G	rs2043084	15	58682496	ALDH1A2	C	G	0.213	0.240691	0.0263899	1.1e-19	1.33618e-17
918	PE(O)/PE	chr15:58671559:C:T	rs1601933	15	58671559	ALDH1A2	T	C	0.473	-0.208015	0.0228255	1.18e-19	1.14781e-11
919	PE(O)/PE	chr15:58689197:C:T	rs11858481	15	58689197	ALDH1A2	T	C	0.215	0.238038	0.0263364	2.32e-19	2.51131e-17
920	PE(O)/PE	chr15:58681509:C:G	rs28698356	15	58681509	ALDH1A2	C	G	0.522	-0.199338	0.0220898	2.64e-19	3.27813e-15
921	PE(O)/PE	chr15:58692715:C:T	rs12906722	15	58692715	ALDH1A2	T	C	0.213	0.238465	0.0264293	2.67e-19	4.63746e-17
922	PE(O)/PE	chr15:58692936:C:T	rs16940204	15	58692936	ALDH1A2	T	C	0.21	0.239584	0.0265696	2.8e-19	5.97641e-17
923	PE(O)/PE	chr15:58692148:G:T	rs35128881	15	58692148	ALDH1A2	T	G	0.193	0.246997	0.0274924	3.76e-19	3.32668e-15
924	PE(O)/PE	chr15:58679387:C:G	rs56358871	15	58679387	ALDH1A2	C	G	0.521	-0.199351	0.0222008	3.93e-19	6.36961e-15
925	PE(O)/PE	chr15:58683542:C:G	rs12905732	15	58683542	ALDH1A2	C	G	0.19	0.246645	0.0275198	4.57e-19	7.24577e-15
926	PE(O)/PE	chr15:58735222:A:C	rs534933	15	58735222	ALDH1A2	C	A	0.847	-0.2678	0.029924	5.13e-19	1.13139e-10
927	PE(O)/PE	chr15:58735222:A:C	rs534933	15	58735222	LIPC	C	A	0.847	-0.2678	0.029924	5.13e-19	1.13139e-10
928	PE(O)/PE	chr15:58735005:A:G	rs261338	15	58735005	ALDH1A2	G	A	0.847	-0.267782	0.0299322	5.28e-19	1.15526e-10
929	PE(O)/PE	chr15:58735005:A:G	rs261338	15	58735005	LIPC	G	A	0.847	-0.267782	0.0299322	5.28e-19	1.15526e-10
930	PE(O)/PE	chr15:58672134:C:T	rs12908474	15	58672134	ALDH1A2	T	C	0.516	-0.200086	0.0224161	6.32e-19	3.39419e-12
931	PE(O)/PE	chr15:58698243:G:T	rs62000864	15	58698243	ALDH1A2	G	T	0.514	-0.202817	0.023028	1.8e-18	2.78007e-16
932	PE(O)/PE	chr15:58701931:A:G	rs150364420	15	58701931	ALDH1A2	G	A	0.183	0.250889	0.0288962	5.34e-18	2.79426e-17
933	PE(O)/PE	chr15:58701551:A:G	rs17240876	15	58701551	ALDH1A2	G	A	0.183	0.250163	0.0288247	5.51e-18	2.94279e-17
934	PE(O)/PE	chr15:58705036:A:G	rs28442086	15	58705036	ALDH1A2	A	G	0.445	-0.210247	0.0242603	6.14e-18	4.22314e-16
935	PE(O)/PE	chr15:58705036:A:G	rs28442086	15	58705036	LIPC	A	G	0.445	-0.210247	0.0242603	6.14e-18	4.22314e-16
936	PE(O)/PE	chr15:58707309:A:C	rs112516541	15	58707309	ALDH1A2	C	A	0.455	-0.211127	0.0244242	7.43e-18	3.33263e-16
937	PE(O)/PE	chr15:58707309:A:C	rs112516541	15	58707309	LIPC	C	A	0.455	-0.211127	0.0244242	7.43e-18	3.33263e-16
938	PE(O)/PE	chr15:58689187:C:T	rs11855284	15	58689187	ALDH1A2	C	T	0.186	0.239444	0.0277556	8.62e-18	3.7771e-15
939	PE(O)/PE	chr15:58706926:A:T	rs409668	15	58706926	ALDH1A2	A	T	0.507	-0.207573	0.0242352	1.47e-17	5.00077e-15
940	PE(O)/PE	chr15:58706926:A:T	rs409668	15	58706926	LIPC	A	T	0.507	-0.207573	0.0242352	1.47e-17	5.00077e-15
941	PE(O)/PE	chr15:58697834:C:G	rs12440032	15	58697834	ALDH1A2	G	C	0.182	0.241633	0.0282409	1.58e-17	2.49808e-17
942	PE(O)/PE	chr15:58742418:A:G	rs261336	15	58742418	ALDH1A2	A	G	0.853	-0.259731	0.0304137	1.81e-17	7.14267e-08
943	PE(O)/PE	chr15:58742418:A:G	rs261336	15	58742418	LIPC	A	G	0.853	-0.259731	0.0304137	1.81e-17	7.14267e-08
944	PE(O)/PE	chr15:58741134:A:C	rs485671	15	58741134	ALDH1A2	C	A	0.846	-0.255468	0.0299831	2.14e-17	4.35295e-08
945	PE(O)/PE	chr15:58741134:A:C	rs485671	15	58741134	LIPC	C	A	0.846	-0.255468	0.0299831	2.14e-17	4.35295e-08
946	PE(O)/PE	chr15:58741177:C:T	rs485538	15	58741177	ALDH1A2	T	C	0.846	-0.254961	0.0299831	2.47e-17	4.5734e-08
947	PE(O)/PE	chr15:58741177:C:T	rs485538	15	58741177	LIPC	T	C	0.846	-0.254961	0.0299831	2.47e-17	4.5734e-08
948	PE(O)/PE	chr15:58698357:A:G	rs12440217	15	58698357	ALDH1A2	A	G	0.181	0.240055	0.0282562	2.64e-17	1.43177e-17
949	PE(O)/PE	chr15:58699010:C:T	rs11856159	15	58699010	ALDH1A2	T	C	0.182	0.237519	0.0281523	4.34e-17	6.81734e-18
950	PE(O)/PE	chr15:58737341:G:T	rs473224	15	58737341	ALDH1A2	G	T	0.869	-0.266834	0.031954	8.95e-17	7.71072e-10
951	PE(O)/PE	chr15:58737341:G:T	rs473224	15	58737341	LIPC	G	T	0.869	-0.266834	0.031954	8.95e-17	7.71072e-10
952	PE(O)/PE	chr15:58741384:C:G	rs572410	15	58741384	ALDH1A2	G	C	0.776	-0.229167	0.0274472	9.04e-17	4.4504e-10
953	PE(O)/PE	chr15:58741384:C:G	rs572410	15	58741384	LIPC	G	C	0.776	-0.229167	0.0274472	9.04e-17	4.4504e-10
954	PE(O)/PE	chr15:58724792:A:T	rs8034802	15	58724792	ALDH1A2	A	T	0.281	0.201035	0.0240955	9.51e-17	1.55344e-11
955	PE(O)/PE	chr15:58724792:A:T	rs8034802	15	58724792	LIPC	A	T	0.281	0.201035	0.0240955	9.51e-17	1.55344e-11
956	PE(O)/PE	chr15:58725839:A:G	rs633695	15	58725839	ALDH1A2	G	A	0.289	0.199115	0.0238732	9.73e-17	4.44416e-10
957	PE(O)/PE	chr15:58725839:A:G	rs633695	15	58725839	LIPC	G	A	0.289	0.199115	0.0238732	9.73e-17	4.44416e-10
958	PE(O)/PE	chr15:58703100:C:T	rs17821322	15	58703100	ALDH1A2	C	T	0.188	0.241249	0.0289525	1.04e-16	1.5647e-15
959	PE(O)/PE	chr15:58703100:C:T	rs17821322	15	58703100	LIPC	C	T	0.188	0.241249	0.0289525	1.04e-16	1.5647e-15
960	PE(O)/PE	chr15:58737661:A:C	rs488490	15	58737661	ALDH1A2	A	C	0.868	-0.265077	0.0319964	1.55e-16	3.85361e-10
961	PE(O)/PE	chr15:58737661:A:C	rs488490	15	58737661	LIPC	A	C	0.868	-0.265077	0.0319964	1.55e-16	3.85361e-10
962	PE(O)/PE	chr15:58702864:C:T	rs17821310	15	58702864	ALDH1A2	C	T	0.198	0.235177	0.0284201	1.68e-16	2.48076e-14
963	PE(O)/PE	chr15:58702864:C:T	rs17821310	15	58702864	LIPC	C	T	0.198	0.235177	0.0284201	1.68e-16	2.48076e-14
964	PE(O)/PE	chr15:58700311:C:T	rs17240869	15	58700311	ALDH1A2	C	T	0.193	0.232301	0.0282819	2.77e-16	7.4973e-15
965	PE(O)/PE	chr15:58710627:A:C	rs11071380	15	58710627	ALDH1A2	A	C	0.433	-0.206973	0.0252236	2.97e-16	1.66203e-14
966	PE(O)/PE	chr15:58710627:A:C	rs11071380	15	58710627	LIPC	A	C	0.433	-0.206973	0.0252236	2.97e-16	1.66203e-14
967	PE(O)/PE	chr15:58716257:A:G	rs515081	15	58716257	ALDH1A2	G	A	0.658	-0.224447	0.0274649	3.9e-16	2.412e-09
968	PE(O)/PE	chr15:58716257:A:G	rs515081	15	58716257	LIPC	G	A	0.658	-0.224447	0.0274649	3.9e-16	2.412e-09
969	PE(O)/PE	chr15:58705980:C:G	rs62000868	15	58705980	ALDH1A2	G	C	0.266	0.220289	0.02707	5.17e-16	3.02183e-13
970	PE(O)/PE	chr15:58705980:C:G	rs62000868	15	58705980	LIPC	G	C	0.266	0.220289	0.02707	5.17e-16	3.02183e-13
971	PE(O)/PE	chr15:58740094:C:T	rs573922	15	58740094	ALDH1A2	T	C	0.849	-0.244221	0.030235	8.42e-16	2.86181e-08
972	PE(O)/PE	chr15:58740094:C:T	rs573922	15	58740094	LIPC	T	C	0.849	-0.244221	0.030235	8.42e-16	2.86181e-08
973	PE(O)/PE	chr15:58699937:C:T	rs13329672	15	58699937	ALDH1A2	T	C	0.258	0.202153	0.0254216	2.3e-15	3.38456e-16
974	PE(O)/PE	chr15:58716044:A:G	rs792902	15	58716044	ALDH1A2	G	A	0.504	-0.203821	0.0259534	5.03e-15	1.03876e-09
975	PE(O)/PE	chr15:58716044:A:G	rs792902	15	58716044	LIPC	G	A	0.504	-0.203821	0.0259534	5.03e-15	1.03876e-09
976	PE(O)/PE	chr15:58704064:G:T	rs55993842	15	58704064	ALDH1A2	T	G	0.185	0.232113	0.0296676	6.34e-15	5.16495e-15
977	PE(O)/PE	chr15:58704064:G:T	rs55993842	15	58704064	LIPC	T	G	0.185	0.232113	0.0296676	6.34e-15	5.16495e-15
978	PE(O)/PE	chr15:58712817:C:G	rs11854624	15	58712817	ALDH1A2	G	C	0.189	0.239041	0.0311671	2.1e-14	2.10283e-14
979	PE(O)/PE	chr15:58712817:C:G	rs11854624	15	58712817	LIPC	G	C	0.189	0.239041	0.0311671	2.1e-14	2.10283e-14
980	PE(O)/PE	chr15:58692202:A:C	rs12708454	15	58692202	ALDH1A2	C	A	0.303	0.181107	0.0238881	4.13e-14	6.00191e-14
981	PE(O)/PE	chr15:58684478:C:T	rs17821274	15	58684478	ALDH1A2	C	T	0.639	-0.173559	0.022943	4.68e-14	1.30561e-09
982	PE(O)/PE	chr15:58712973:C:T	rs11858279	15	58712973	ALDH1A2	C	T	0.288	0.205482	0.0277359	1.52e-13	3.24261e-10
983	PE(O)/PE	chr15:58712973:C:T	rs11858279	15	58712973	LIPC	C	T	0.288	0.205482	0.0277359	1.52e-13	3.24261e-10
984	PE(O)/PE	chr15:58709181:C:T	rs60315394	15	58709181	ALDH1A2	T	C	0.175	0.231286	0.0314627	2.32e-13	9.64362e-15
985	PE(O)/PE	chr15:58709181:C:T	rs60315394	15	58709181	LIPC	T	C	0.175	0.231286	0.0314627	2.32e-13	9.64362e-15
986	PE(O)/PE	chr15:58709750:A:G	rs55696635	15	58709750	ALDH1A2	A	G	0.176	0.231205	0.0316905	3.49e-13	1.60321e-14
987	PE(O)/PE	chr15:58709750:A:G	rs55696635	15	58709750	LIPC	A	G	0.176	0.231205	0.0316905	3.49e-13	1.60321e-14
988	PE(O)/PE	chr15:58731567:A:G	rs261341	15	58731567	ALDH1A2	G	A	0.707	-0.170119	0.023696	8.17e-13	1.28043e-10
989	PE(O)/PE	chr15:58731567:A:G	rs261341	15	58731567	LIPC	G	A	0.707	-0.170119	0.023696	8.17e-13	1.28043e-10
990	PE(O)/PE	chr15:58718998:C:T	rs7170361	15	58718998	ALDH1A2	C	T	0.279	0.176502	0.0248158	1.32e-12	9.36235e-09
991	PE(O)/PE	chr15:58718998:C:T	rs7170361	15	58718998	LIPC	C	T	0.279	0.176502	0.0248158	1.32e-12	9.36235e-09
992	PE(O)/PE	chr15:58710736:C:T	rs62000870	15	58710736	ALDH1A2	C	T	0.293	0.191861	0.0272952	2.39e-12	1.40165e-09
993	PE(O)/PE	chr15:58710736:C:T	rs62000870	15	58710736	LIPC	C	T	0.293	0.191861	0.0272952	2.39e-12	1.40165e-09
994	PE(O)/PE	chr15:58671178:A:C	rs10152355	15	58671178	ALDH1A2	A	C	0.46	-0.164896	0.0235208	2.73e-12	2.30783e-06
995	PE(O)/PE	chr15:58670897:C:G	rs4775039	15	58670897	ALDH1A2	G	C	0.447	0.16063	0.0235292	9.84e-12	3.08292e-06
996	PE(O)/PE	chr15:58719741:A:G	rs11635491	15	58719741	ALDH1A2	A	G	0.272	0.168322	0.0248423	1.4e-11	3.29435e-09
997	PE(O)/PE	chr15:58719741:A:G	rs11635491	15	58719741	LIPC	A	G	0.272	0.168322	0.0248423	1.4e-11	3.29435e-09
998	PE(O)/PE	chr15:58712203:G:T	rs11857380	15	58712203	ALDH1A2	G	T	0.205	0.204707	0.0305	2.16e-11	1.74192e-11
999	PE(O)/PE	chr15:58712203:G:T	rs11857380	15	58712203	LIPC	G	T	0.205	0.204707	0.0305	2.16e-11	1.74192e-11
1000	PE(O)/PE	chr15:58716615:G:T	rs375372	15	58716615	ALDH1A2	G	T	0.62	-0.178966	0.0270856	4.37e-11	8.87703e-08
1001	PE(O)/PE	chr15:58716615:G:T	rs375372	15	58716615	LIPC	G	T	0.62	-0.178966	0.0270856	4.37e-11	8.87703e-08
1002	PE(O)/PE	chr15:58571401:A:T	rs72739147	15	58571401	ALDH1A2	T	A	0.134	-0.203636	0.0317853	1.64e-10	0.00107511
1003	PE(O)/PE	chr15:58574324:A:G	rs58038553	15	58574324	ALDH1A2	G	A	0.134	-0.2009	0.031693	2.54e-10	0.00089277
1004	PE(O)/PE	chr15:58698113:G:T	rs28451440	15	58698113	ALDH1A2	G	T	0.692	-0.152526	0.0241898	3.15e-10	1.34126e-10
1005	PE(O)/PE	chr15:58576226:C:T	rs11071371	15	58576226	ALDH1A2	T	C	0.134	-0.199639	0.0316989	3.3e-10	0.00111568
1006	PE(O)/PE	chr15:58579644:C:T	rs2899623	15	58579644	ALDH1A2	C	T	0.143	-0.193004	0.0308583	4.36e-10	0.00358438
1007	PE(O)/PE	chr15:58573833:G:T	rs28690720	15	58573833	ALDH1A2	G	T	0.141	-0.194717	0.0311434	4.42e-10	0.00426714
1008	PE(O)/PE	chr15:58580204:C:G	rs16940011	15	58580204	ALDH1A2	G	C	0.143	-0.191934	0.030848	5.36e-10	0.00354702
1009	PE(O)/PE	chr15:58581289:A:G	rs12148780	15	58581289	ALDH1A2	G	A	0.143	-0.191585	0.0308559	5.81e-10	0.00339848
1010	PE(O)/PE	chr15:58581370:A:T	rs12148399	15	58581370	ALDH1A2	A	T	0.143	-0.191527	0.030857	5.89e-10	0.00336586
1011	PE(O)/PE	chr15:58579956:A:G	rs2899624	15	58579956	ALDH1A2	G	A	0.142	-0.190861	0.0308531	6.72e-10	0.00334616
1012	PE(O)/PE	chr15:58582148:A:T	rs16940017	15	58582148	ALDH1A2	A	T	0.142	-0.190788	0.0308822	7.07e-10	0.00367031
1013	PE(O)/PE	chr15:58714481:C:G	rs8026082	15	58714481	ALDH1A2	G	C	0.388	0.164771	0.0267431	7.85e-10	9.24057e-08
1014	PE(O)/PE	chr15:58714481:C:G	rs8026082	15	58714481	LIPC	G	C	0.388	0.164771	0.0267431	7.85e-10	9.24057e-08
1015	PE(O)/PE	chr15:58698755:G:T	rs11852978	15	58698755	ALDH1A2	G	T	0.22	0.164477	0.0266958	7.85e-10	5.79078e-09
1016	PE(O)/PE	chr15:58738423:C:T	rs12914626	15	58738423	ALDH1A2	T	C	0.704	-0.145623	0.0240904	1.62e-09	0.000133303
1017	PE(O)/PE	chr15:58738423:C:T	rs12914626	15	58738423	LIPC	T	C	0.704	-0.145623	0.0240904	1.62e-09	0.000133303
1018	PE(O)/PE	chr15:58727279:C:T	rs261333	15	58727279	ALDH1A2	C	T	0.528	-0.127918	0.0218735	5.33e-09	3.64959e-06
1019	PE(O)/PE	chr15:58727279:C:T	rs261333	15	58727279	LIPC	C	T	0.528	-0.127918	0.0218735	5.33e-09	3.64959e-06
1020	PE(O)/PE	chr15:58712945:A:C	rs11854656	15	58712945	ALDH1A2	C	A	0.312	0.157274	0.0270955	6.9e-09	6.82298e-06
1021	PE(O)/PE	chr15:58712945:A:C	rs11854656	15	58712945	LIPC	C	A	0.312	0.157274	0.0270955	6.9e-09	6.82298e-06
1022	PE(O)/PE	chr15:58724706:A:G	rs11632618	15	58724706	ALDH1A2	A	G	0.065	0.272203	0.0469737	7.31e-09	0.000211498
1023	PE(O)/PE	chr15:58724706:A:G	rs11632618	15	58724706	LIPC	A	G	0.065	0.272203	0.0469737	7.31e-09	0.000211498
1024	PE(O)/PE	chr15:58706911:A:G	rs62000869	15	58706911	ALDH1A2	G	A	0.34	0.148523	0.0256499	7.5e-09	5.56635e-07
1025	PE(O)/PE	chr15:58706911:A:G	rs62000869	15	58706911	LIPC	G	A	0.34	0.148523	0.0256499	7.5e-09	5.56635e-07
1026	PE(O)/PE	chr15:58659418:A:T	rs190182262	15	58659418	ALDH1A2	A	T	0.044	0.31215	0.0541298	8.63e-09	0.183389
1027	PE(O)/PE	chr15:58669703:A:C	rs117486534	15	58669703	ALDH1A2	C	A	0.043	0.319512	0.0554487	8.85e-09	0.213781
1028	PE(O)/PE	chr15:58586129:C:T	rs1318175	15	58586129	ALDH1A2	T	C	0.16	-0.164268	0.0292844	2.15e-08	0.000639994
1029	PE(O)/PE	chr15:58724524:A:G	rs6494005	15	58724524	ALDH1A2	G	A	0.519	-0.120139	0.0217034	3.28e-08	6.03924e-07
1030	PE(O)/PE	chr15:58724524:A:G	rs6494005	15	58724524	LIPC	G	A	0.519	-0.120139	0.0217034	3.28e-08	6.03924e-07
1031	PE(O)/PE	chr15:58687370:A:G	rs17240832	15	58687370	ALDH1A2	G	A	0.187	0.154497	0.0285192	6.37e-08	0.0278367
1032	PE(O)/PE	chr15:58670135:C:T	rs145347194	15	58670135	ALDH1A2	C	T	0.088	0.225649	0.0417551	6.85e-08	1.47197e-09
1033	PE(O)/PE	chr15:58568716:C:T	rs62001677	15	58568716	ALDH1A2	T	C	0.176	-0.155764	0.0288542	7.07e-08	2.80604e-05
1034	PE(P)/PE	chr11:117053959:A:G	rs530885291	11	117053959	SIDT2	A	G	0.003	-2.36903	0.22551	1.61258e-25	1472034221
1035	PE(P)/PE	chr11:116701354:A:G	rs138326449	11	116701354	APOC3	A	G	0.002	-2.3956	0.257044	1.78188e-20	1.78114e+07
1036	PE(P)/PE	chr11:117018764:G:T	rs539030095	11	117018764	PAFAH1B2	G	T	0.002	-2.40631	0.259021	2.34554e-20	8.30278e+06
1037	PE(P)/PE	chr11:117220429:A:C	rs192489212	11	117220429	CEP164	C	A	0.001	-3.28568	0.432246	3.5444e-14	351045
1038	PE(P)/PE	chr15:58688477:A:G	rs920916	15	58688477	ALDH1A2	A	G	0.497	0.332769	0.0218041	2.6155e-51	162726
1039	PE(P)/PE	chr15:58688467:C:G	rs920915	15	58688467	ALDH1A2	G	C	0.499	0.334214	0.0217741	7.29188e-52	129279
1040	PE(P)/PE	chr15:58687603:C:T	rs174418	15	58687603	ALDH1A2	C	T	0.6	-0.354619	0.0219206	2.94423e-57	54761
1041	PE(P)/PE	chr15:58696300:C:T	rs723967	15	58696300	ALDH1A2	C	T	0.52	-0.336929	0.0221201	4.0415e-51	38092.7
1042	PE(P)/PE	chr15:58684967:G:T	rs4775044	15	58684967	ALDH1A2	G	T	0.538	-0.331157	0.0218007	7.40211e-51	36827.1
1043	PE(P)/PE	chr15:58680639:C:T	rs2414578	15	58680639	ALDH1A2	C	T	0.367	0.369182	0.0224216	3.42122e-59	23358.9
1044	PE(P)/PE	chr15:58680638:C:T	rs2414577	15	58680638	ALDH1A2	C	T	0.367	0.369154	0.0224187	3.3754e-59	21101.2
1045	PE(P)/PE	chr15:58680954:C:T	rs2043085	15	58680954	ALDH1A2	C	T	0.629	-0.376106	0.0221101	6.18149e-63	14315
1046	PE(P)/PE	chr15:58687880:C:T	rs493258	15	58687880	ALDH1A2	C	T	0.538	-0.326821	0.0217918	1.1936e-49	14288.5
1047	PE(P)/PE	chr15:58671559:C:T	rs1601933	15	58671559	ALDH1A2	T	C	0.473	-0.282287	0.0227797	1.05941e-34	12784.6
1048	PE(P)/PE	chr15:58679668:A:G	rs7350789	15	58679668	ALDH1A2	A	G	0.342	0.370684	0.0224162	1.12971e-59	10804.3
1049	PE(P)/PE	chr15:58692118:A:T	rs397923	15	58692118	ALDH1A2	T	A	0.583	-0.336539	0.0218495	3.33314e-52	10103.2
1050	PE(P)/PE	chr11:116408029:A:G	rs530919346	11	116408029	BUD13	A	G	0.002	-1.52245	0.269006	1.6125e-08	10019
1051	PE(P)/PE	chr15:58692095:C:G	rs443401	15	58692095	ALDH1A2	G	C	0.483	-0.311305	0.021834	3.82368e-45	9585.31
1052	PE(P)/PE	chr15:58690754:A:G	rs415799	15	58690754	ALDH1A2	A	G	0.482	-0.306503	0.0217102	2.57943e-44	9560.51
1053	PE(P)/PE	chr15:58671765:G:T	rs1601935	15	58671765	ALDH1A2	T	G	0.663	-0.339494	0.0234616	2.04101e-46	8567.15
1054	PE(P)/PE	chr15:58680184:C:T	rs7177289	15	58680184	ALDH1A2	T	C	0.343	0.369972	0.0224244	2.03848e-59	7549.05
1055	PE(P)/PE	chr15:58683366:A:G	rs1532085	15	58683366	ALDH1A2	G	A	0.63	-0.372306	0.0220293	3.59339e-62	6129.02
1056	PE(P)/PE	chr15:58680178:C:T	rs261291	15	58680178	ALDH1A2	C	T	0.344	0.369249	0.0223964	2.44676e-59	5941.17
1057	PE(P)/PE	chr15:58678720:C:T	rs261290	15	58678720	ALDH1A2	C	T	0.667	-0.37704	0.0224258	1.45162e-61	5933.74
1058	PE(P)/PE	chr15:58686252:A:G	rs261299	15	58686252	ALDH1A2	A	G	0.47	-0.287025	0.0220497	4.73371e-38	5196.85
1059	PE(P)/PE	chr11:117042408:C:T	rs186808413	11	117042408	PAFAH1B2	T	C	0.01	-0.688989	0.118245	6.04516e-09	3922.18
1060	PE(P)/PE	chr15:58686157:C:G	rs261298	15	58686157	ALDH1A2	G	C	0.468	-0.282424	0.0220408	6.06047e-37	3897.76
1061	PE(P)/PE	chr15:58680643:G:T	rs35853021	15	58680643	ALDH1A2	T	G	0.343	0.364984	0.0226742	1.00993e-56	3874.42
1062	PE(P)/PE	chr15:58674308:A:G	rs2043082	15	58674308	ALDH1A2	A	G	0.344	0.360394	0.0226362	1.46177e-55	3201.83
1063	PE(P)/PE	chr15:58580781:C:T	rs1560390	15	58580781	ALDH1A2	C	T	0.219	-0.165454	0.026283	3.36564e-10	2516.19
1064	PE(P)/PE	chr15:58678512:C:T	rs10468017	15	58678512	ALDH1A2	T	C	0.283	0.373824	0.0236467	7.96079e-55	2176.2
1065	PE(P)/PE	chr15:58677395:A:T	rs11071377	15	58677395	ALDH1A2	T	A	0.49	-0.285961	0.0222087	2.78395e-37	2161.4
1066	PE(P)/PE	chr15:58723939:A:G	rs2070895	15	58723939	ALDH1A2	A	G	0.213	0.419097	0.0258515	1.7375e-57	1801.34
1067	PE(P)/PE	chr15:58723939:A:G	rs2070895	15	58723939	LIPC	A	G	0.213	0.419097	0.0258515	1.7375e-57	1801.34
1068	PE(P)/PE	chr15:58571401:A:T	rs72739147	15	58571401	ALDH1A2	T	A	0.134	-0.265591	0.0318734	1.03863e-16	1697.6
1069	PE(P)/PE	chr15:58577163:A:G	rs10162642	15	58577163	ALDH1A2	A	G	0.212	-0.170275	0.026567	1.61256e-10	1655.5
1070	PE(P)/PE	chr15:58723479:C:T	rs1077834	15	58723479	ALDH1A2	C	T	0.213	0.417091	0.0258364	4.9505e-57	1621.66
1071	PE(P)/PE	chr15:58723479:C:T	rs1077834	15	58723479	LIPC	C	T	0.213	0.417091	0.0258364	4.9505e-57	1621.66
1072	PE(P)/PE	chr15:58579956:A:G	rs2899624	15	58579956	ALDH1A2	G	A	0.142	-0.247944	0.0309395	1.4059e-15	1599.42
1073	PE(P)/PE	chr15:58579644:C:T	rs2899623	15	58579644	ALDH1A2	C	T	0.143	-0.249376	0.0309452	9.80688e-16	1593.57
1074	PE(P)/PE	chr15:58723426:A:G	rs1077835	15	58723426	ALDH1A2	G	A	0.213	0.417249	0.0258557	5.42007e-57	1544.39
1075	PE(P)/PE	chr15:58723426:A:G	rs1077835	15	58723426	LIPC	G	A	0.213	0.417249	0.0258557	5.42007e-57	1544.39
1076	PE(P)/PE	chr15:58580204:C:G	rs16940011	15	58580204	ALDH1A2	G	C	0.143	-0.248137	0.030936	1.3272e-15	1432.49
1077	PE(P)/PE	chr15:58581289:A:G	rs12148780	15	58581289	ALDH1A2	G	A	0.143	-0.247836	0.0309442	1.45995e-15	1352.45
1078	PE(P)/PE	chr15:58581370:A:T	rs12148399	15	58581370	ALDH1A2	A	T	0.143	-0.2478	0.0309454	1.47708e-15	1342.17
1079	PE(P)/PE	chr15:58582148:A:T	rs16940017	15	58582148	ALDH1A2	A	T	0.142	-0.246822	0.0309726	2.01119e-15	1290.24
1080	PE(P)/PE	chr15:58574324:A:G	rs58038553	15	58574324	ALDH1A2	G	A	0.134	-0.262744	0.0317873	1.80987e-16	1252.93
1081	PE(P)/PE	chr15:58676032:A:T	rs80123226	15	58676032	ALDH1A2	T	A	0.29	0.354794	0.0238533	6.97052e-49	1226.33
1082	PE(P)/PE	chr15:58576226:C:T	rs11071371	15	58576226	ALDH1A2	T	C	0.134	-0.260475	0.0317959	3.31493e-16	1110.66
1083	PE(P)/PE	chr15:58723675:C:T	rs1800588	15	58723675	ALDH1A2	T	C	0.21	0.411864	0.0260541	8.04904e-55	1078.07
1084	PE(P)/PE	chr15:58723675:C:T	rs1800588	15	58723675	LIPC	T	C	0.21	0.411864	0.0260541	8.04904e-55	1078.07
1085	PE(P)/PE	chr15:58573833:G:T	rs28690720	15	58573833	ALDH1A2	G	T	0.141	-0.249448	0.031238	1.76497e-15	1068.62
1086	PE(P)/PE	chr15:58586129:C:T	rs1318175	15	58586129	ALDH1A2	T	C	0.16	-0.226377	0.0293982	1.65801e-14	829.901
1087	PE(P)/PE	chr15:58676821:A:G	rs11858759	15	58676821	ALDH1A2	A	G	0.29	0.351916	0.0238105	2.65321e-48	721.972
1088	PE(P)/PE	chr15:58705029:C:T	rs402465	15	58705029	ALDH1A2	T	C	0.79	-0.198727	0.0296915	2.45398e-11	712.385
1089	PE(P)/PE	chr15:58705029:C:T	rs402465	15	58705029	LIPC	T	C	0.79	-0.198727	0.0296915	2.45398e-11	712.385
1090	PE(P)/PE	chr15:58674051:A:G	rs62001736	15	58674051	ALDH1A2	A	G	0.29	0.353811	0.0239924	4.23642e-48	613.439
1091	PE(P)/PE	chr15:58725839:A:G	rs633695	15	58725839	ALDH1A2	G	A	0.289	0.267872	0.0238677	7.57107e-29	571.144
1092	PE(P)/PE	chr15:58725839:A:G	rs633695	15	58725839	LIPC	G	A	0.289	0.267872	0.0238677	7.57107e-29	571.144
1093	PE(P)/PE	chr15:58672134:C:T	rs12908474	15	58672134	ALDH1A2	T	C	0.516	-0.270826	0.0223958	3.76196e-33	570.216
1094	PE(P)/PE	chr15:58674695:C:G	rs4775041	15	58674695	ALDH1A2	C	G	0.291	0.35245	0.0239404	6.01285e-48	568.148
1095	PE(P)/PE	chr15:58679387:C:G	rs56358871	15	58679387	ALDH1A2	C	G	0.521	-0.279725	0.0221433	5.68236e-36	440.531
1096	PE(P)/PE	chr15:58690738:A:C	rs17821298	15	58690738	ALDH1A2	A	C	0.253	0.174703	0.0258431	1.55519e-11	428.064
1097	PE(P)/PE	chr15:58727325:A:G	rs261332	15	58727325	ALDH1A2	G	A	0.799	-0.401711	0.0267094	6.47768e-50	427.403
1098	PE(P)/PE	chr15:58727325:A:G	rs261332	15	58727325	LIPC	G	A	0.799	-0.401711	0.0267094	6.47768e-50	427.403
1099	PE(P)/PE	chr15:58709182:A:G	rs422137	15	58709182	ALDH1A2	A	G	0.424	0.330296	0.0244609	9.28726e-41	409.498
1100	PE(P)/PE	chr15:58709182:A:G	rs422137	15	58709182	LIPC	A	G	0.424	0.330296	0.0244609	9.28726e-41	409.498
1101	PE(P)/PE	chr15:58582540:C:T	rs1973688	15	58582540	ALDH1A2	T	C	0.282	-0.156232	0.0240786	9.61066e-11	374.352
1102	PE(P)/PE	chr15:58571982:A:G	rs11854318	15	58571982	ALDH1A2	A	G	0.275	-0.16528	0.024507	1.73376e-11	358.979
1103	PE(P)/PE	chr15:58571910:C:T	rs11854242	15	58571910	ALDH1A2	T	C	0.275	-0.164967	0.0244997	1.86553e-11	354.272
1104	PE(P)/PE	chr15:58703069:A:C	rs17821316	15	58703069	ALDH1A2	C	A	0.518	-0.308342	0.0238528	1.47502e-37	323.096
1105	PE(P)/PE	chr15:58703069:A:C	rs17821316	15	58703069	LIPC	C	A	0.518	-0.308342	0.0238528	1.47502e-37	323.096
1106	PE(P)/PE	chr15:58731153:C:G	rs261342	15	58731153	ALDH1A2	C	G	0.788	-0.380064	0.0261803	1.06161e-46	282.907
1107	PE(P)/PE	chr15:58731153:C:G	rs261342	15	58731153	LIPC	C	G	0.788	-0.380064	0.0261803	1.06161e-46	282.907
1108	PE(P)/PE	chr15:58741891:A:G	rs567746	15	58741891	ALDH1A2	G	A	0.833	-0.351399	0.0290551	3.69461e-33	269.488
1109	PE(P)/PE	chr15:58741891:A:G	rs567746	15	58741891	LIPC	G	A	0.833	-0.351399	0.0290551	3.69461e-33	269.488
1110	PE(P)/PE	chr15:58576296:C:T	rs6493996	15	58576296	ALDH1A2	T	C	0.275	-0.160548	0.0244181	5.4214e-11	263.949
1111	PE(P)/PE	chr15:58724842:A:G	rs8033940	15	58724842	ALDH1A2	A	G	0.291	0.290762	0.0237387	5.93187e-34	244.42
1112	PE(P)/PE	chr15:58724842:A:G	rs8033940	15	58724842	LIPC	A	G	0.291	0.290762	0.0237387	5.93187e-34	244.42
1113	PE(P)/PE	chr15:58716044:A:G	rs792902	15	58716044	ALDH1A2	G	A	0.504	-0.277554	0.0259454	2.1658e-26	241.249
1114	PE(P)/PE	chr15:58716044:A:G	rs792902	15	58716044	LIPC	G	A	0.504	-0.277554	0.0259454	2.1658e-26	241.249
1115	PE(P)/PE	chr15:58730498:C:T	rs588136	15	58730498	ALDH1A2	T	C	0.797	-0.393075	0.026637	3.68026e-48	230.489
1116	PE(P)/PE	chr15:58730498:C:T	rs588136	15	58730498	LIPC	T	C	0.797	-0.393075	0.026637	3.68026e-48	230.489
1117	PE(P)/PE	chr15:58726744:C:G	rs261334	15	58726744	ALDH1A2	C	G	0.797	-0.400361	0.0265523	3.73844e-50	230.182
1118	PE(P)/PE	chr15:58726744:C:G	rs261334	15	58726744	LIPC	C	G	0.797	-0.400361	0.0265523	3.73844e-50	230.182
1119	PE(P)/PE	chr15:58683410:C:T	rs12185072	15	58683410	ALDH1A2	T	C	0.151	0.239426	0.0309099	1.16486e-14	192.844
1120	PE(P)/PE	chr15:58681509:C:G	rs28698356	15	58681509	ALDH1A2	C	G	0.522	-0.278737	0.0220324	4.51384e-36	191.727
1121	PE(P)/PE	chr15:58685631:C:T	rs7497636	15	58685631	ALDH1A2	T	C	0.14	0.238769	0.0320256	1.06783e-13	189.583
1122	PE(P)/PE	chr15:58685813:C:G	rs1444942	15	58685813	ALDH1A2	C	G	0.14	0.238614	0.0320234	1.10286e-13	187.963
1123	PE(P)/PE	chr15:58741884:A:T	rs686958	15	58741884	ALDH1A2	A	T	0.833	-0.349643	0.0290636	7.83774e-33	184.47
1124	PE(P)/PE	chr15:58741884:A:T	rs686958	15	58741884	LIPC	A	T	0.833	-0.349643	0.0290636	7.83774e-33	184.47
1125	PE(P)/PE	chr15:58686638:C:G	rs447794	15	58686638	ALDH1A2	C	G	0.858	-0.229094	0.0318277	7.13124e-13	180.819
1126	PE(P)/PE	chr15:58686691:C:T	rs76679589	15	58686691	ALDH1A2	T	C	0.14	0.23796	0.03199	1.21262e-13	179.362
1127	PE(P)/PE	chr15:58686338:A:G	rs16940174	15	58686338	ALDH1A2	A	G	0.14	0.237726	0.0320105	1.32697e-13	174.685
1128	PE(P)/PE	chr15:58683585:A:G	rs28594460	15	58683585	ALDH1A2	G	A	0.152	0.235838	0.0308075	2.34807e-14	163.539
1129	PE(P)/PE	chr15:58684381:A:G	rs28495863	15	58684381	ALDH1A2	A	G	0.141	0.231842	0.0318864	4.19175e-13	158.924
1130	PE(P)/PE	chr15:58684676:A:G	rs12185093	15	58684676	ALDH1A2	A	G	0.139	0.240598	0.0320513	7.27213e-14	153.13
1131	PE(P)/PE	chr15:58683697:C:T	rs16940167	15	58683697	ALDH1A2	C	T	0.153	0.233789	0.0307739	3.66662e-14	152.883
1132	PE(P)/PE	chr15:58681128:A:C	rs75437656	15	58681128	ALDH1A2	C	A	0.126	0.258721	0.0334735	1.32727e-14	152.433
1133	PE(P)/PE	chr15:58682783:A:C	rs1825955	15	58682783	ALDH1A2	A	C	0.149	0.243909	0.0311465	5.99487e-15	148.343
1134	PE(P)/PE	chr15:58698243:G:T	rs62000864	15	58698243	ALDH1A2	G	T	0.514	-0.291023	0.0229671	3.52694e-36	141.883
1135	PE(P)/PE	chr15:58705036:A:G	rs28442086	15	58705036	ALDH1A2	A	G	0.445	-0.303018	0.0241716	1.84762e-35	140.343
1136	PE(P)/PE	chr15:58705036:A:G	rs28442086	15	58705036	LIPC	A	G	0.445	-0.303018	0.0241716	1.84762e-35	140.343
1137	PE(P)/PE	chr15:58687790:C:G	rs495348	15	58687790	ALDH1A2	G	C	0.856	-0.221247	0.0317124	3.46405e-12	138.019
1138	PE(P)/PE	chr15:58684282:A:G	rs16940170	15	58684282	ALDH1A2	A	G	0.143	0.227561	0.0317465	8.85002e-13	135.472
1139	PE(P)/PE	chr15:58686939:C:T	rs261301	15	58686939	ALDH1A2	C	T	0.858	-0.226206	0.0318445	1.40853e-12	133.997
1140	PE(P)/PE	chr15:58688478:A:C	rs920917	15	58688478	ALDH1A2	C	A	0.14	0.23462	0.0320543	2.93486e-13	130.933
1141	PE(P)/PE	chr15:58687906:C:T	rs493987	15	58687906	ALDH1A2	C	T	0.858	-0.225092	0.0318548	1.83772e-12	130.473
1142	PE(P)/PE	chr15:58687862:A:G	rs8032310	15	58687862	ALDH1A2	A	G	0.142	0.225169	0.0318563	1.81043e-12	130.122
1143	PE(P)/PE	chr15:58680805:A:G	rs166358	15	58680805	ALDH1A2	A	G	0.13	0.231813	0.0330581	2.69418e-12	129.695
1144	PE(P)/PE	chr15:58702325:A:G	rs12438999	15	58702325	ALDH1A2	G	A	0.543	-0.337706	0.0232427	8.93377e-47	125.211
1145	PE(P)/PE	chr15:58687465:G:T	rs74019425	15	58687465	ALDH1A2	T	G	0.142	0.225558	0.0318494	1.6415e-12	123.37
1146	PE(P)/PE	chr15:58716615:G:T	rs375372	15	58716615	ALDH1A2	G	T	0.62	-0.250797	0.0270902	3.15281e-20	123.041
1147	PE(P)/PE	chr15:58716615:G:T	rs375372	15	58716615	LIPC	G	T	0.62	-0.250797	0.0270902	3.15281e-20	123.041
1148	PE(P)/PE	chr15:58681772:C:T	rs261293	15	58681772	ALDH1A2	T	C	0.847	-0.231095	0.0308917	8.83527e-14	122.814
1149	PE(P)/PE	chr15:58687524:A:C	rs16940181	15	58687524	ALDH1A2	C	A	0.14	0.234483	0.0320112	2.81698e-13	120.172
1150	PE(P)/PE	chr15:58687609:G:T	rs166359	15	58687609	ALDH1A2	T	G	0.858	-0.226071	0.0318449	1.45294e-12	117.016
1151	PE(P)/PE	chr15:58691225:A:C	rs490098	15	58691225	ALDH1A2	A	C	0.811	-0.18844	0.0284921	4.18531e-11	113.149
1152	PE(P)/PE	chr15:58691389:A:G	rs2082149	15	58691389	ALDH1A2	A	G	0.189	0.188036	0.0284898	4.58478e-11	111.839
1153	PE(P)/PE	chr15:58684154:A:T	rs16940168	15	58684154	ALDH1A2	T	A	0.125	0.25451	0.0334606	3.41564e-14	110.539
1154	PE(P)/PE	chr15:58683227:C:T	rs12185071	15	58683227	ALDH1A2	T	C	0.126	0.250641	0.0333238	6.50803e-14	109.337
1155	PE(P)/PE	chr15:58738423:C:T	rs12914626	15	58738423	ALDH1A2	T	C	0.704	-0.192668	0.024182	2.0378e-15	105.973
1156	PE(P)/PE	chr15:58738423:C:T	rs12914626	15	58738423	LIPC	T	C	0.704	-0.192668	0.024182	2.0378e-15	105.973
1157	PE(P)/PE	chr15:58687370:A:G	rs17240832	15	58687370	ALDH1A2	G	A	0.187	0.193262	0.0286507	1.71902e-11	103.151
1158	PE(P)/PE	chr15:58695592:A:G	rs79111033	15	58695592	ALDH1A2	A	G	0.189	0.188207	0.0284408	4.08149e-11	94.8555
1159	PE(P)/PE	chr15:58695337:C:T	rs16940213	15	58695337	ALDH1A2	T	C	0.189	0.185701	0.0283531	6.41821e-11	93.3356
1160	PE(P)/PE	chr15:58666679:C:T	rs185481	15	58666679	ALDH1A2	C	T	0.529	0.12313	0.0220913	2.63986e-08	88.6216
1161	PE(P)/PE	chr15:58695948:C:G	rs74338752	15	58695948	ALDH1A2	G	C	0.189	0.191407	0.0284825	2.04217e-11	79.3278
1162	PE(P)/PE	chr15:58566295:C:G	rs62001667	15	58566295	ALDH1A2	G	C	0.185	-0.204674	0.0284997	8.02551e-13	70.6974
1163	PE(P)/PE	chr15:58694020:G:T	rs16940212	15	58694020	ALDH1A2	T	G	0.195	0.168389	0.0283537	3.08658e-09	66.7428
1164	PE(P)/PE	chr15:58566716:G:T	rs62001668	15	58566716	ALDH1A2	G	T	0.187	-0.203218	0.02829	7.92357e-13	63.4655
1165	PE(P)/PE	chr15:58560116:G:T	rs55760919	15	58560116	ALDH1A2	G	T	0.179	-0.211365	0.02863	1.83953e-13	58.4661
1166	PE(P)/PE	chr15:58707309:A:C	rs112516541	15	58707309	ALDH1A2	C	A	0.455	-0.303408	0.0243408	4.38619e-35	56.4531
1167	PE(P)/PE	chr15:58707309:A:C	rs112516541	15	58707309	LIPC	C	A	0.455	-0.303408	0.0243408	4.38619e-35	56.4531
1168	PE(P)/PE	chr15:58545064:C:G	rs1123294	15	58545064	ALDH1A2	G	C	0.177	-0.207632	0.0289455	8.52844e-13	55.527
1169	PE(P)/PE	chr15:58694657:C:G	rs76686550	15	58694657	ALDH1A2	G	C	0.201	0.155876	0.0279079	2.46959e-08	52.698
1170	PE(P)/PE	chr15:58724792:A:T	rs8034802	15	58724792	ALDH1A2	A	T	0.281	0.272377	0.024082	2.89079e-29	51.1043
1171	PE(P)/PE	chr15:58724792:A:T	rs8034802	15	58724792	LIPC	A	T	0.281	0.272377	0.024082	2.89079e-29	51.1043
1172	PE(P)/PE	chr15:58561006:A:G	rs55966152	15	58561006	ALDH1A2	G	A	0.183	-0.206354	0.028544	5.67721e-13	46.7116
1173	PE(P)/PE	chr15:58552606:C:T	rs7165301	15	58552606	ALDH1A2	C	T	0.178	-0.207673	0.0286603	5.02779e-13	44.4985
1174	PE(P)/PE	chr15:58659418:A:T	rs190182262	15	58659418	ALDH1A2	A	T	0.044	0.361013	0.054386	3.55792e-11	44.4825
1175	PE(P)/PE	chr15:58568716:C:T	rs62001677	15	58568716	ALDH1A2	T	C	0.176	-0.21867	0.02893	4.90999e-14	40.4049
1176	PE(P)/PE	chr15:58741177:C:T	rs485538	15	58741177	ALDH1A2	T	C	0.846	-0.319139	0.0299474	3.33065e-26	33.9162
1177	PE(P)/PE	chr15:58741177:C:T	rs485538	15	58741177	LIPC	T	C	0.846	-0.319139	0.0299474	3.33065e-26	33.9162
1178	PE(P)/PE	chr15:58740094:C:T	rs573922	15	58740094	ALDH1A2	T	C	0.849	-0.312722	0.0301998	7.53849e-25	31.9646
1179	PE(P)/PE	chr15:58740094:C:T	rs573922	15	58740094	LIPC	T	C	0.849	-0.312722	0.0301998	7.53849e-25	31.9646
1180	PE(P)/PE	chr15:58741134:A:C	rs485671	15	58741134	ALDH1A2	C	A	0.846	-0.319416	0.0299484	3.03456e-26	30.6974
1181	PE(P)/PE	chr15:58741134:A:C	rs485671	15	58741134	LIPC	C	A	0.846	-0.319416	0.0299484	3.03456e-26	30.6974
1182	PE(P)/PE	chr15:58567122:C:T	rs62001669	15	58567122	ALDH1A2	T	C	0.179	-0.208566	0.0287229	4.49604e-13	29.7875
1183	PE(P)/PE	chr15:58703895:A:G	rs7183184	15	58703895	ALDH1A2	G	A	0.217	0.165917	0.0295352	2.05308e-08	29.5598
1184	PE(P)/PE	chr15:58703895:A:G	rs7183184	15	58703895	LIPC	G	A	0.217	0.165917	0.0295352	2.05308e-08	29.5598
1185	PE(P)/PE	chr15:58567786:A:G	rs8040386	15	58567786	ALDH1A2	G	A	0.18	-0.209741	0.0287294	3.37227e-13	29.5294
1186	PE(P)/PE	chr15:58742418:A:G	rs261336	15	58742418	ALDH1A2	A	G	0.853	-0.322892	0.0303775	4.43397e-26	29.1572
1187	PE(P)/PE	chr15:58742418:A:G	rs261336	15	58742418	LIPC	A	G	0.853	-0.322892	0.0303775	4.43397e-26	29.1572
1188	PE(P)/PE	chr15:58685560:C:T	rs28703614	15	58685560	ALDH1A2	T	C	0.064	0.33671	0.0549827	9.90956e-10	28.4328
1189	PE(P)/PE	chr15:58684478:C:T	rs17821274	15	58684478	ALDH1A2	C	T	0.639	-0.23538	0.0229627	2.18087e-24	28.0175
1190	PE(P)/PE	chr15:58706797:A:G	rs12916206	15	58706797	ALDH1A2	A	G	0.128	0.218206	0.0367359	3.06839e-09	26.9329
1191	PE(P)/PE	chr15:58706797:A:G	rs12916206	15	58706797	LIPC	A	G	0.128	0.218206	0.0367359	3.06839e-09	26.9329
1192	PE(P)/PE	chr15:58735638:G:T	rs79447951	15	58735638	ALDH1A2	G	T	0.017	0.519947	0.0870558	2.5157e-09	24.8348
1193	PE(P)/PE	chr15:58735638:G:T	rs79447951	15	58735638	LIPC	G	T	0.017	0.519947	0.0870558	2.5157e-09	24.8348
1194	PE(P)/PE	chr15:58669703:A:C	rs117486534	15	58669703	ALDH1A2	C	A	0.043	0.362355	0.0557293	8.78742e-11	21.5304
1195	PE(P)/PE	chr15:58737341:G:T	rs473224	15	58737341	ALDH1A2	G	T	0.869	-0.346823	0.0318876	3.2519e-27	21.2218
1196	PE(P)/PE	chr15:58737341:G:T	rs473224	15	58737341	LIPC	G	T	0.869	-0.346823	0.0318876	3.2519e-27	21.2218
1197	PE(P)/PE	chr15:58741070:A:C	rs75354047	15	58741070	ALDH1A2	C	A	0.019	0.487832	0.0850706	1.04253e-08	21.1363
1198	PE(P)/PE	chr15:58741070:A:C	rs75354047	15	58741070	LIPC	C	A	0.019	0.487832	0.0850706	1.04253e-08	21.1363
1199	PE(P)/PE	chr15:58737661:A:C	rs488490	15	58737661	ALDH1A2	A	C	0.868	-0.347548	0.0319301	2.97992e-27	20.0445
1200	PE(P)/PE	chr15:58737661:A:C	rs488490	15	58737661	LIPC	A	C	0.868	-0.347548	0.0319301	2.97992e-27	20.0445
1201	PE(P)/PE	chr15:58731567:A:G	rs261341	15	58731567	ALDH1A2	G	A	0.707	-0.240617	0.0236983	5.79947e-24	18.0381
1202	PE(P)/PE	chr15:58731567:A:G	rs261341	15	58731567	LIPC	G	A	0.707	-0.240617	0.0236983	5.79947e-24	18.0381
1203	PE(P)/PE	chr15:58671178:A:C	rs10152355	15	58671178	ALDH1A2	A	C	0.46	-0.211884	0.023568	3.5631e-19	17.6823
1204	PE(P)/PE	chr15:58654430:A:G	rs12907378	15	58654430	ALDH1A2	A	G	0.103	-0.241619	0.0363016	3.15449e-11	17.5081
1205	PE(P)/PE	chr15:58709725:G:T	rs77703135	15	58709725	ALDH1A2	G	T	0.049	0.334376	0.0578579	8.0107e-09	16.8027
1206	PE(P)/PE	chr15:58709725:G:T	rs77703135	15	58709725	LIPC	G	T	0.049	0.334376	0.0578579	8.0107e-09	16.8027
1207	PE(P)/PE	chr15:58570403:A:G	rs7165552	15	58570403	ALDH1A2	G	A	0.218	-0.171972	0.0269689	1.99213e-10	16.0844
1208	PE(P)/PE	chr15:58741384:C:G	rs572410	15	58741384	ALDH1A2	G	C	0.776	-0.298473	0.0273933	2.64256e-27	15.2245
1209	PE(P)/PE	chr15:58741384:C:G	rs572410	15	58741384	LIPC	G	C	0.776	-0.298473	0.0273933	2.64256e-27	15.2245
1210	PE(P)/PE	chr15:58740588:C:T	rs8023503	15	58740588	ALDH1A2	T	C	0.018	0.529319	0.087019	1.27924e-09	14.2482
1211	PE(P)/PE	chr15:58740588:C:T	rs8023503	15	58740588	LIPC	T	C	0.018	0.529319	0.087019	1.27924e-09	14.2482
1212	PE(P)/PE	chr15:58744481:C:T	rs35138338	15	58744481	ALDH1A2	T	C	0.276	-0.168921	0.0277175	1.19077e-09	14.1611
1213	PE(P)/PE	chr15:58744481:C:T	rs35138338	15	58744481	LIPC	T	C	0.276	-0.168921	0.0277175	1.19077e-09	14.1611
1214	PE(P)/PE	chr15:58648955:A:G	rs8031256	15	58648955	ALDH1A2	G	A	0.891	0.221696	0.0353832	4.06315e-10	14.118
1215	PE(P)/PE	chr15:58706926:A:T	rs409668	15	58706926	ALDH1A2	A	T	0.507	-0.291841	0.0241969	5.45824e-33	13.468
1216	PE(P)/PE	chr15:58706926:A:T	rs409668	15	58706926	LIPC	A	T	0.507	-0.291841	0.0241969	5.45824e-33	13.468
1217	PE(P)/PE	chr15:58661083:C:T	rs59739041	15	58661083	ALDH1A2	C	T	0.051	0.302005	0.0507994	2.9733e-09	13.4252
1218	PE(P)/PE	chr15:58692202:A:C	rs12708454	15	58692202	ALDH1A2	C	A	0.303	0.26559	0.0238383	1.85869e-28	13.3362
1219	PE(P)/PE	chr15:58734645:C:T	rs6494007	15	58734645	ALDH1A2	T	C	0.017	0.506412	0.0875839	7.88094e-09	13.2751
1220	PE(P)/PE	chr15:58734645:C:T	rs6494007	15	58734645	LIPC	T	C	0.017	0.506412	0.0875839	7.88094e-09	13.2751
1221	PE(P)/PE	chr15:58658794:C:T	rs4775038	15	58658794	ALDH1A2	T	C	0.105	-0.218555	0.0360733	1.48521e-09	13.0256
1222	PE(P)/PE	chr15:58732468:A:G	rs12594375	15	58732468	ALDH1A2	A	G	0.017	0.500768	0.0872328	1.00563e-08	12.5763
1223	PE(P)/PE	chr15:58732468:A:G	rs12594375	15	58732468	LIPC	A	G	0.017	0.500768	0.0872328	1.00563e-08	12.5763
1224	PE(P)/PE	chr15:58731818:A:C	rs8043310	15	58731818	ALDH1A2	A	C	0.017	0.493678	0.0867303	1.33474e-08	12.3915
1225	PE(P)/PE	chr15:58731818:A:C	rs8043310	15	58731818	LIPC	A	C	0.017	0.493678	0.0867303	1.33474e-08	12.3915
1226	PE(P)/PE	chr15:58731395:C:T	rs17301746	15	58731395	ALDH1A2	T	C	0.017	0.49809	0.0870531	1.12334e-08	12.329
1227	PE(P)/PE	chr15:58731395:C:T	rs17301746	15	58731395	LIPC	T	C	0.017	0.49809	0.0870531	1.12334e-08	12.329
1228	PE(P)/PE	chr15:58724706:A:G	rs11632618	15	58724706	ALDH1A2	A	G	0.065	0.349604	0.047034	1.2642e-13	12.2295
1229	PE(P)/PE	chr15:58724706:A:G	rs11632618	15	58724706	LIPC	A	G	0.065	0.349604	0.047034	1.2642e-13	12.2295
1230	PE(P)/PE	chr15:58735005:A:G	rs261338	15	58735005	ALDH1A2	G	A	0.847	-0.342547	0.0298747	5.08914e-30	11.9858
1231	PE(P)/PE	chr15:58735005:A:G	rs261338	15	58735005	LIPC	G	A	0.847	-0.342547	0.0298747	5.08914e-30	11.9858
1232	PE(P)/PE	chr15:58735222:A:C	rs534933	15	58735222	ALDH1A2	C	A	0.847	-0.342553	0.0298661	4.89454e-30	11.8582
1233	PE(P)/PE	chr15:58735222:A:C	rs534933	15	58735222	LIPC	C	A	0.847	-0.342553	0.0298661	4.89454e-30	11.8582
1234	PE(P)/PE	chr15:58555798:C:G	rs16939991	15	58555798	ALDH1A2	G	C	0.271	-0.136238	0.0247898	4.107e-08	11.4904
1235	PE(P)/PE	chr15:58744440:A:T	rs11071382	15	58744440	ALDH1A2	A	T	0.28	-0.166902	0.0275896	1.57152e-09	11.0704
1236	PE(P)/PE	chr15:58744440:A:T	rs11071382	15	58744440	LIPC	A	T	0.28	-0.166902	0.0275896	1.57152e-09	11.0704
1237	PE(P)/PE	chr15:58710627:A:C	rs11071380	15	58710627	ALDH1A2	A	C	0.433	-0.294021	0.0251705	4.46163e-31	11.0638
1238	PE(P)/PE	chr15:58710627:A:C	rs11071380	15	58710627	LIPC	A	C	0.433	-0.294021	0.0251705	4.46163e-31	11.0638
1239	PE(P)/PE	chr15:58555709:C:T	rs12899324	15	58555709	ALDH1A2	T	C	0.271	-0.135637	0.0247931	4.72429e-08	10.7069
1240	PE(P)/PE	chr15:58670135:C:T	rs145347194	15	58670135	ALDH1A2	C	T	0.088	0.35971	0.0418084	1.05165e-17	9.58777
1241	PE(P)/PE	chr15:58651632:C:T	rs16940126	15	58651632	ALDH1A2	T	C	0.1	-0.218114	0.0366103	2.75344e-09	8.13166
1242	PE(P)/PE	chr15:58711654:C:T	rs436965	15	58711654	ALDH1A2	T	C	0.973	0.400713	0.0669927	2.38359e-09	7.62122
1243	PE(P)/PE	chr15:58711654:C:T	rs436965	15	58711654	LIPC	T	C	0.973	0.400713	0.0669927	2.38359e-09	7.62122
1244	PE(P)/PE	chr15:58687040:C:T	rs75663614	15	58687040	ALDH1A2	C	T	0.03	-0.425688	0.0634646	2.22556e-11	7.40471
1245	PE(P)/PE	chr15:58660961:A:G	rs11855320	15	58660961	ALDH1A2	A	G	0.109	-0.204365	0.035462	8.81997e-09	6.79862
1246	PE(P)/PE	chr15:58654491:C:T	rs12912371	15	58654491	ALDH1A2	C	T	0.118	-0.227336	0.0343093	3.85362e-11	6.64451
1247	PE(P)/PE	chr15:58707990:C:G	rs79341002	15	58707990	ALDH1A2	G	C	0.027	-0.398759	0.0674292	3.59238e-09	6.32818
1248	PE(P)/PE	chr15:58707990:C:G	rs79341002	15	58707990	LIPC	G	C	0.027	-0.398759	0.0674292	3.59238e-09	6.32818
1249	PE(P)/PE	chr15:58692148:G:T	rs35128881	15	58692148	ALDH1A2	T	G	0.193	0.338303	0.027436	2.21852e-34	5.63815
1250	PE(P)/PE	chr15:58706732:C:T	rs76137124	15	58706732	ALDH1A2	T	C	0.027	-0.398428	0.0674751	3.79069e-09	5.44133
1251	PE(P)/PE	chr15:58706732:C:T	rs76137124	15	58706732	LIPC	T	C	0.027	-0.398428	0.0674751	3.79069e-09	5.44133
1252	PE(P)/PE	chr15:58699199:G:T	rs60808669	15	58699199	ALDH1A2	G	T	0.027	-0.39719	0.0672329	3.72597e-09	5.33165
1253	PE(P)/PE	chr15:58705124:A:T	rs77669185	15	58705124	ALDH1A2	T	A	0.027	-0.400071	0.0675714	3.4444e-09	5.22117
1254	PE(P)/PE	chr15:58705124:A:T	rs77669185	15	58705124	LIPC	T	A	0.027	-0.400071	0.0675714	3.4444e-09	5.22117
1255	PE(P)/PE	chr15:58721168:C:G	rs11857386	15	58721168	ALDH1A2	C	G	0.515	-0.149977	0.022018	1.09303e-11	5.05289
1256	PE(P)/PE	chr15:58721168:C:G	rs11857386	15	58721168	LIPC	C	G	0.515	-0.149977	0.022018	1.09303e-11	5.05289
1257	PE(P)/PE	chr15:58700880:A:T	rs76457370	15	58700880	ALDH1A2	T	A	0.027	-0.399762	0.0675353	3.47382e-09	4.84547
1258	PE(P)/PE	chr15:58656447:G:T	rs11071374	15	58656447	ALDH1A2	G	T	0.118	-0.22395	0.0343135	7.47499e-11	4.35371
1259	PE(P)/PE	chr15:58670897:C:G	rs4775039	15	58670897	ALDH1A2	G	C	0.447	0.203964	0.0235958	7.43671e-18	4.07922
1260	PE(P)/PE	chr15:58716257:A:G	rs515081	15	58716257	ALDH1A2	G	A	0.658	-0.287471	0.0274606	2.3564e-25	3.99202
1261	PE(P)/PE	chr15:58716257:A:G	rs515081	15	58716257	LIPC	G	A	0.658	-0.287471	0.0274606	2.3564e-25	3.99202
1262	PE(P)/PE	chr15:58724524:A:G	rs6494005	15	58724524	ALDH1A2	G	A	0.519	-0.170875	0.0217636	5.10804e-15	3.87795
1263	PE(P)/PE	chr15:58724524:A:G	rs6494005	15	58724524	LIPC	G	A	0.519	-0.170875	0.0217636	5.10804e-15	3.87795
1264	PE(P)/PE	chr15:58683542:C:G	rs12905732	15	58683542	ALDH1A2	C	G	0.19	0.335196	0.0274658	1.00532e-33	3.29378
1265	PE(P)/PE	chr15:58738760:A:G	rs17269264	15	58738760	ALDH1A2	A	G	0.514	-0.136506	0.0221987	8.45874e-10	3.19485
1266	PE(P)/PE	chr15:58738760:A:G	rs17269264	15	58738760	LIPC	A	G	0.514	-0.136506	0.0221987	8.45874e-10	3.19485
1267	PE(P)/PE	chr15:58641140:A:G	rs74018729	15	58641140	ALDH1A2	A	G	0.026	0.389263	0.0693745	2.13204e-08	3.18727
1268	PE(P)/PE	chr15:58720431:A:C	rs4774297	15	58720431	ALDH1A2	A	C	0.522	-0.123591	0.0219724	1.96955e-08	3.16973
1269	PE(P)/PE	chr15:58720431:A:C	rs4774297	15	58720431	LIPC	A	C	0.522	-0.123591	0.0219724	1.96955e-08	3.16973
1270	PE(P)/PE	chr15:58718230:C:G	rs7163052	15	58718230	ALDH1A2	G	C	0.518	-0.141445	0.0226105	4.32622e-10	3.04895
1271	PE(P)/PE	chr15:58718230:C:G	rs7163052	15	58718230	LIPC	G	C	0.518	-0.141445	0.0226105	4.32622e-10	3.04895
1272	PE(P)/PE	chr15:58736778:C:T	rs4775046	15	58736778	ALDH1A2	T	C	0.514	-0.149876	0.0220121	1.11393e-11	3.03329
1273	PE(P)/PE	chr15:58736778:C:T	rs4775046	15	58736778	LIPC	T	C	0.514	-0.149876	0.0220121	1.11393e-11	3.03329
1274	PE(P)/PE	chr15:58855748:C:T	rs113298164	15	58855748	LIPC	T	C	0.003	1.43655	0.242282	3.27143e-09	2.70223
1275	PE(P)/PE	chr15:58729144:C:T	rs17190517	15	58729144	ALDH1A2	T	C	0.45	-0.137638	0.0222904	7.21152e-10	2.3793
1276	PE(P)/PE	chr15:58729144:C:T	rs17190517	15	58729144	LIPC	T	C	0.45	-0.137638	0.0222904	7.21152e-10	2.3793
1277	PE(P)/PE	chr15:58739761:C:G	rs17269271	15	58739761	ALDH1A2	C	G	0.519	-0.131658	0.0222511	3.52437e-09	2.35724
1278	PE(P)/PE	chr15:58739761:C:G	rs17269271	15	58739761	LIPC	C	G	0.519	-0.131658	0.0222511	3.52437e-09	2.35724
1279	PE(P)/PE	chr15:58689187:C:T	rs11855284	15	58689187	ALDH1A2	C	T	0.186	0.331556	0.0276872	1.49627e-32	2.17598
1280	PE(P)/PE	chr15:58718998:C:T	rs7170361	15	58718998	ALDH1A2	C	T	0.279	0.234764	0.0248671	5.78166e-21	2.1375
1281	PE(P)/PE	chr15:58718998:C:T	rs7170361	15	58718998	LIPC	C	T	0.279	0.234764	0.0248671	5.78166e-21	2.1375
1282	PE(P)/PE	chr15:58646053:A:G	rs11071373	15	58646053	ALDH1A2	G	A	0.2	-0.178713	0.027612	1.06859e-10	1.96513
1283	PE(P)/PE	chr15:58662033:A:G	rs117880004	15	58662033	ALDH1A2	G	A	0.012	-0.638402	0.113277	1.84968e-08	1.69864
1284	PE(P)/PE	chr15:58701049:A:T	rs62000866	15	58701049	ALDH1A2	A	T	0.054	0.34669	0.0551468	3.55145e-10	1.68779
1285	PE(P)/PE	chr15:58714481:C:G	rs8026082	15	58714481	ALDH1A2	G	C	0.388	0.225816	0.0267767	4.47564e-17	1.62074
1286	PE(P)/PE	chr15:58714481:C:G	rs8026082	15	58714481	LIPC	G	C	0.388	0.225816	0.0267767	4.47564e-17	1.62074
1287	PE(P)/PE	chr15:58727279:C:T	rs261333	15	58727279	ALDH1A2	C	T	0.528	-0.169944	0.0219532	1.20873e-14	1.60932
1288	PE(P)/PE	chr15:58727279:C:T	rs261333	15	58727279	LIPC	C	T	0.528	-0.169944	0.0219532	1.20873e-14	1.60932
1289	PE(P)/PE	chr15:58685970:C:T	rs8042174	15	58685970	ALDH1A2	C	T	0.107	-0.208468	0.0356537	5.35932e-09	1.59556
1290	PE(P)/PE	chr15:58743709:C:T	rs8041059	15	58743709	ALDH1A2	T	C	0.53	-0.136346	0.0227373	2.17361e-09	1.3635
1291	PE(P)/PE	chr15:58743709:C:T	rs8041059	15	58743709	LIPC	T	C	0.53	-0.136346	0.0227373	2.17361e-09	1.3635
1292	PE(P)/PE	chr15:58706911:A:G	rs62000869	15	58706911	ALDH1A2	G	A	0.34	0.203508	0.0257169	3.13102e-15	1.33335
1293	PE(P)/PE	chr15:58706911:A:G	rs62000869	15	58706911	LIPC	G	A	0.34	0.203508	0.0257169	3.13102e-15	1.33335
1294	PE(P)/PE	chr15:58684057:A:G	rs11853674	15	58684057	ALDH1A2	G	A	0.218	0.332659	0.0260581	1.09445e-36	1.28631
1295	PE(P)/PE	chr15:58687530:A:G	rs7171102	15	58687530	ALDH1A2	A	G	0.218	0.333139	0.0261287	1.33609e-36	1.14589
1296	PE(P)/PE	chr15:58742731:G:T	rs11858164	15	58742731	ALDH1A2	G	T	0.546	-0.13814	0.0225522	9.82291e-10	1.04331
1297	PE(P)/PE	chr15:58742731:G:T	rs11858164	15	58742731	LIPC	G	T	0.546	-0.13814	0.0225522	9.82291e-10	1.04331
1298	PE(P)/PE	chr15:58705980:C:G	rs62000868	15	58705980	ALDH1A2	G	C	0.266	0.302031	0.0270745	1.59059e-28	0.982204
1299	PE(P)/PE	chr15:58705980:C:G	rs62000868	15	58705980	LIPC	G	C	0.266	0.302031	0.0270745	1.59059e-28	0.982204
1300	PE(P)/PE	chr15:58688159:A:G	rs78893833	15	58688159	ALDH1A2	G	A	0.023	0.464636	0.0819282	1.50644e-08	0.957893
1301	PE(P)/PE	chr15:58712973:C:T	rs11858279	15	58712973	ALDH1A2	C	T	0.288	0.27585	0.0277757	5.24352e-23	0.939972
1302	PE(P)/PE	chr15:58712973:C:T	rs11858279	15	58712973	LIPC	C	T	0.288	0.27585	0.0277757	5.24352e-23	0.939972
1303	PE(P)/PE	chr11:61549458:A:G	rs174534	11	61549458	MYRF	G	A	0.351	0.148285	0.0229962	1.25079e-10	0.894087
1304	PE(P)/PE	chr11:61549458:A:G	rs174534	11	61549458	TMEM258	G	A	0.351	0.148285	0.0229962	1.25079e-10	0.894087
1305	PE(P)/PE	chr15:58682496:C:G	rs2043084	15	58682496	ALDH1A2	C	G	0.213	0.334924	0.0263101	1.71304e-36	0.858007
1306	PE(P)/PE	chr15:58689197:C:T	rs11858481	15	58689197	ALDH1A2	T	C	0.215	0.331265	0.0262567	6.92519e-36	0.841311
1307	PE(P)/PE	chr15:58692715:C:T	rs12906722	15	58692715	ALDH1A2	T	C	0.213	0.330809	0.0263564	1.53343e-35	0.807471
1308	PE(P)/PE	chr15:58698113:G:T	rs28451440	15	58698113	ALDH1A2	G	T	0.692	-0.222471	0.0242025	5.75796e-20	0.733763
1309	PE(P)/PE	chr15:58719741:A:G	rs11635491	15	58719741	ALDH1A2	A	G	0.272	0.228108	0.0248989	7.6186e-20	0.605372
1310	PE(P)/PE	chr15:58719741:A:G	rs11635491	15	58719741	LIPC	A	G	0.272	0.228108	0.0248989	7.6186e-20	0.605372
1311	PE(P)/PE	chr11:61602003:C:G	rs174575	11	61602003	FADS2	G	C	0.264	0.146685	0.025073	5.25476e-09	0.58094
1312	PE(P)/PE	chr11:61606642:A:G	rs174580	11	61606642	FADS2	G	A	0.354	0.161999	0.0229925	2.12568e-12	0.559886
1313	PE(P)/PE	chr11:61606683:A:G	rs174581	11	61606683	FADS2	A	G	0.354	0.162355	0.0230007	1.93836e-12	0.541635
1314	PE(P)/PE	chr11:61617676:A:T	rs174591	11	61617676	FADS2	A	T	0.258	0.143516	0.0256749	2.40901e-08	0.536797
1315	PE(P)/PE	chr11:61564299:G:T	rs4246215	11	61564299	FEN1	T	G	0.364	0.16404	0.0228162	7.5724e-13	0.532547
1316	PE(P)/PE	chr11:61564299:G:T	rs4246215	11	61564299	FADS2	T	G	0.364	0.16404	0.0228162	7.5724e-13	0.532547
1317	PE(P)/PE	chr11:61610750:A:G	rs174584	11	61610750	FADS2	A	G	0.356	0.16539	0.0230765	8.91903e-13	0.518128
1318	PE(P)/PE	chr11:61621194:A:G	rs174598	11	61621194	FADS2	A	G	0.33	0.131654	0.0235985	2.56247e-08	0.485295
1319	PE(P)/PE	chr11:61605499:A:T	rs174578	11	61605499	FADS2	A	T	0.354	0.163269	0.0229604	1.33539e-12	0.472478
1320	PE(P)/PE	chr11:61600342:A:C	rs174574	11	61600342	FADS2	C	A	0.646	-0.166624	0.0230007	5.09076e-13	0.472164
1321	PE(P)/PE	chr11:61622227:C:T	rs174600	11	61622227	FADS2	C	T	0.33	0.132487	0.0236016	2.10218e-08	0.47183
1322	PE(P)/PE	chr11:61565908:C:T	rs174541	11	61565908	FADS2	C	T	0.364	0.163473	0.0228145	9.02722e-13	0.467307
1323	PE(P)/PE	chr11:61543499:C:T	rs174528	11	61543499	MYRF	C	T	0.378	0.160875	0.0229755	2.89733e-12	0.440705
1324	PE(P)/PE	chr11:61543499:C:T	rs174528	11	61543499	TMEM258	C	T	0.378	0.160875	0.0229755	2.89733e-12	0.440705
1325	PE(P)/PE	chr11:61600327:A:G	rs174573	11	61600327	FADS2	A	G	0.26	0.147599	0.0251741	4.86808e-09	0.439109
1326	PE(P)/PE	chr11:61609750:C:T	rs174583	11	61609750	FADS2	T	C	0.354	0.162499	0.023093	2.26632e-12	0.438527
1327	PE(P)/PE	chr11:61604814:A:C	rs174577	11	61604814	FADS2	A	C	0.353	0.164214	0.0229734	1.02291e-12	0.43637
1328	PE(P)/PE	chr11:61598288:C:T	rs174572	11	61598288	FADS2	T	C	0.26	0.147966	0.0251722	4.44988e-09	0.39689
1329	PE(P)/PE	chr15:58698662:A:G	rs62000865	15	58698662	ALDH1A2	A	G	0.068	0.339395	0.0467993	4.80793e-13	0.370767
1330	PE(P)/PE	chr11:61543961:C:T	rs174529	11	61543961	MYRF	C	T	0.374	0.162447	0.0229674	1.75151e-12	0.348812
1331	PE(P)/PE	chr11:61543961:C:T	rs174529	11	61543961	TMEM258	C	T	0.374	0.162447	0.0229674	1.75151e-12	0.348812
1332	PE(P)/PE	chr15:58693860:C:T	rs487766	15	58693860	ALDH1A2	T	C	0.784	-0.329773	0.0262121	1.06877e-35	0.346101
1333	PE(P)/PE	chr11:61547237:C:T	rs108499	11	61547237	MYRF	T	C	0.341	0.145173	0.0232736	4.85021e-10	0.339294
1334	PE(P)/PE	chr11:61547237:C:T	rs108499	11	61547237	TMEM258	T	C	0.341	0.145173	0.0232736	4.85021e-10	0.339294
1335	PE(P)/PE	chr15:58710736:C:T	rs62000870	15	58710736	ALDH1A2	C	T	0.293	0.256293	0.0273447	1.09116e-20	0.307009
1336	PE(P)/PE	chr15:58710736:C:T	rs62000870	15	58710736	LIPC	C	T	0.293	0.256293	0.0273447	1.09116e-20	0.307009
1337	PE(P)/PE	chr11:61603510:A:C	rs174576	11	61603510	FADS2	A	C	0.352	0.162677	0.0230038	1.76615e-12	0.286306
1338	PE(P)/PE	chr11:61560081:A:G	rs174538	11	61560081	TMEM258	A	G	0.319	0.148736	0.0234018	2.28059e-10	0.282658
1339	PE(P)/PE	chr15:58712945:A:C	rs11854656	15	58712945	ALDH1A2	C	A	0.312	0.201075	0.0271987	1.70543e-13	0.276052
1340	PE(P)/PE	chr15:58712945:A:C	rs11854656	15	58712945	LIPC	C	A	0.312	0.201075	0.0271987	1.70543e-13	0.276052
1341	PE(P)/PE	chr11:61596633:C:T	rs99780	11	61596633	FADS2	T	C	0.351	0.166609	0.0229571	4.62576e-13	0.270839
1342	PE(P)/PE	chr11:61596633:C:T	rs99780	11	61596633	FADS1	T	C	0.351	0.166609	0.0229571	4.62576e-13	0.270839
1343	PE(P)/PE	chr11:61557803:C:T	rs102275	11	61557803	TMEM258	C	T	0.352	0.166331	0.0229375	4.83054e-13	0.23956
1344	PE(P)/PE	chr15:58692936:C:T	rs16940204	15	58692936	ALDH1A2	T	C	0.21	0.329361	0.0265098	7.19199e-35	0.232675
1345	PE(P)/PE	chr11:61593005:A:G	rs174567	11	61593005	FADS2	G	A	0.351	0.166382	0.0229716	5.14124e-13	0.232352
1346	PE(P)/PE	chr11:61593005:A:G	rs174567	11	61593005	FADS1	G	A	0.351	0.166382	0.0229716	5.14124e-13	0.232352
1347	PE(P)/PE	chr11:61592362:A:G	rs174566	11	61592362	FADS2	G	A	0.351	0.166559	0.022971	4.85301e-13	0.230915
1348	PE(P)/PE	chr11:61592362:A:G	rs174566	11	61592362	FADS1	G	A	0.351	0.166559	0.022971	4.85301e-13	0.230915
1349	PE(P)/PE	chr11:61597972:A:G	rs1535	11	61597972	FADS2	G	A	0.348	0.167479	0.0230088	3.95286e-13	0.218129
1350	PE(P)/PE	chr11:61546592:A:G	rs174530	11	61546592	MYRF	G	A	0.371	0.156718	0.0229338	9.39705e-12	0.206071
1351	PE(P)/PE	chr11:61546592:A:G	rs174530	11	61546592	TMEM258	G	A	0.371	0.156718	0.0229338	9.39705e-12	0.206071
1352	PE(P)/PE	chr15:58699937:C:T	rs13329672	15	58699937	ALDH1A2	T	C	0.258	0.291237	0.0253696	4.36733e-30	0.178244
1353	PE(P)/PE	chr11:61588305:A:G	rs174564	11	61588305	FADS2	G	A	0.349	0.165628	0.0230225	7.32708e-13	0.170929
1354	PE(P)/PE	chr11:61588305:A:G	rs174564	11	61588305	FADS1	G	A	0.349	0.165628	0.0230225	7.32708e-13	0.170929
1355	PE(P)/PE	chr15:58682690:A:G	rs34718390	15	58682690	ALDH1A2	A	G	0.063	0.338181	0.0476624	1.49257e-12	0.153848
1356	PE(P)/PE	chr11:61624181:C:T	rs97384	11	61624181	FADS2	C	T	0.623	-0.149482	0.0232399	1.38955e-10	0.148433
1357	PE(P)/PE	chr11:61551356:C:T	rs174535	11	61551356	MYRF	C	T	0.351	0.164446	0.0229863	9.79026e-13	0.13391
1358	PE(P)/PE	chr11:61551356:C:T	rs174535	11	61551356	TMEM258	C	T	0.351	0.164446	0.0229863	9.79026e-13	0.13391
1359	PE(P)/PE	chr11:61618608:A:G	rs174592	11	61618608	FADS2	G	A	0.375	0.150304	0.023018	7.31386e-11	0.12549
1360	PE(P)/PE	chr11:61619829:A:C	rs174594	11	61619829	FADS2	A	C	0.623	-0.150561	0.023045	7.14767e-11	0.122799
1361	PE(P)/PE	chr11:61549025:A:G	rs174533	11	61549025	MYRF	A	G	0.348	0.165881	0.0230329	6.92812e-13	0.120922
1362	PE(P)/PE	chr11:61549025:A:G	rs174533	11	61549025	TMEM258	A	G	0.348	0.165881	0.0230329	6.92812e-13	0.120922
1363	PE(P)/PE	chr11:61621556:C:G	rs174599	11	61621556	FADS2	C	G	0.376	0.148691	0.0230795	1.2984e-10	0.115815
1364	PE(P)/PE	chr11:61593816:C:T	rs174568	11	61593816	FADS2	T	C	0.346	0.163533	0.023026	1.42202e-12	0.114358
1365	PE(P)/PE	chr11:61593816:C:T	rs174568	11	61593816	FADS1	T	C	0.346	0.163533	0.023026	1.42202e-12	0.114358
1366	PE(P)/PE	chr15:58704064:G:T	rs55993842	15	58704064	ALDH1A2	T	G	0.185	0.328958	0.0296321	2.87217e-28	0.114011
1367	PE(P)/PE	chr15:58704064:G:T	rs55993842	15	58704064	LIPC	T	G	0.185	0.328958	0.0296321	2.87217e-28	0.114011
1368	PE(P)/PE	chr11:61551927:A:C	rs174536	11	61551927	MYRF	C	A	0.349	0.163722	0.0230165	1.31297e-12	0.110158
1369	PE(P)/PE	chr11:61551927:A:C	rs174536	11	61551927	TMEM258	C	A	0.349	0.163722	0.0230165	1.31297e-12	0.110158
1370	PE(P)/PE	chr11:61552680:G:T	rs174537	11	61552680	MYRF	T	G	0.346	0.165874	0.0230342	6.96249e-13	0.109451
1371	PE(P)/PE	chr11:61552680:G:T	rs174537	11	61552680	TMEM258	T	G	0.346	0.165874	0.0230342	6.96249e-13	0.109451
1372	PE(P)/PE	chr15:58712817:C:G	rs11854624	15	58712817	ALDH1A2	G	C	0.189	0.337845	0.0311221	4.0676e-27	0.108564
1373	PE(P)/PE	chr15:58712817:C:G	rs11854624	15	58712817	LIPC	G	C	0.189	0.337845	0.0311221	4.0676e-27	0.108564
1374	PE(P)/PE	chr11:61557826:C:T	rs102274	11	61557826	TMEM258	C	T	0.346	0.165162	0.0230358	8.74103e-13	0.106856
1375	PE(P)/PE	chr11:61569830:C:T	rs174546	11	61569830	FADS2	T	C	0.346	0.16529	0.0230395	8.46591e-13	0.106113
1376	PE(P)/PE	chr11:61569830:C:T	rs174546	11	61569830	FADS1	T	C	0.346	0.16529	0.0230395	8.46591e-13	0.106113
1377	PE(P)/PE	chr11:61569306:C:G	rs174545	11	61569306	FADS2	G	C	0.346	0.165287	0.0230395	8.47471e-13	0.10609
1378	PE(P)/PE	chr11:61569306:C:G	rs174545	11	61569306	FADS1	G	C	0.346	0.165287	0.0230395	8.47471e-13	0.10609
1379	PE(P)/PE	chr11:61570783:C:T	rs174547	11	61570783	FADS2	C	T	0.345	0.165206	0.0230404	8.71004e-13	0.105545
1380	PE(P)/PE	chr11:61570783:C:T	rs174547	11	61570783	FADS1	C	T	0.345	0.165206	0.0230404	8.71004e-13	0.105545
1381	PE(P)/PE	chr11:61585144:A:G	rs174562	11	61585144	FADS2	G	A	0.345	0.164	0.0230448	1.28193e-12	0.105533
1382	PE(P)/PE	chr11:61585144:A:G	rs174562	11	61585144	FADS1	G	A	0.345	0.164	0.0230448	1.28193e-12	0.105533
1383	PE(P)/PE	chr11:61571478:C:T	rs174550	11	61571478	FADS2	C	T	0.345	0.165076	0.0230415	9.09383e-13	0.104725
1384	PE(P)/PE	chr11:61571478:C:T	rs174550	11	61571478	FADS1	C	T	0.345	0.165076	0.0230415	9.09383e-13	0.104725
1385	PE(P)/PE	chr11:61575158:A:G	rs174553	11	61575158	FADS2	G	A	0.345	0.164556	0.0230419	1.071e-12	0.102407
1386	PE(P)/PE	chr11:61575158:A:G	rs174553	11	61575158	FADS1	G	A	0.345	0.164556	0.0230419	1.071e-12	0.102407
1387	PE(P)/PE	chr11:61579463:A:G	rs174554	11	61579463	FADS2	G	A	0.345	0.163146	0.0230345	1.6339e-12	0.100975
1388	PE(P)/PE	chr11:61579463:A:G	rs174554	11	61579463	FADS1	G	A	0.345	0.163146	0.0230345	1.6339e-12	0.100975
1389	PE(P)/PE	chr15:58701551:A:G	rs17240876	15	58701551	ALDH1A2	G	A	0.183	0.349516	0.0287552	1.8039e-33	0.0898873
1390	PE(P)/PE	chr15:58701931:A:G	rs150364420	15	58701931	ALDH1A2	G	A	0.183	0.350443	0.0288262	1.75785e-33	0.084884
1391	PE(P)/PE	chr11:61623140:C:T	rs174601	11	61623140	FADS2	T	C	0.374	0.151236	0.0231338	6.95408e-11	0.0828857
1392	PE(P)/PE	chr15:58703100:C:T	rs17821322	15	58703100	ALDH1A2	C	T	0.188	0.333652	0.0289098	2.18805e-30	0.0743715
1393	PE(P)/PE	chr15:58703100:C:T	rs17821322	15	58703100	LIPC	C	T	0.188	0.333652	0.0289098	2.18805e-30	0.0743715
1394	PE(P)/PE	chr15:58728067:A:G	rs72740877	15	58728067	ALDH1A2	A	G	0.04	0.376875	0.0625396	1.81322e-09	0.0683143
1395	PE(P)/PE	chr15:58728067:A:G	rs72740877	15	58728067	LIPC	A	G	0.04	0.376875	0.0625396	1.81322e-09	0.0683143
1396	PE(P)/PE	chr15:58712203:G:T	rs11857380	15	58712203	ALDH1A2	G	T	0.205	0.287934	0.030517	6.0919e-21	0.0617632
1397	PE(P)/PE	chr15:58712203:G:T	rs11857380	15	58712203	LIPC	G	T	0.205	0.287934	0.030517	6.0919e-21	0.0617632
1398	PE(P)/PE	chr15:58702864:C:T	rs17821310	15	58702864	ALDH1A2	C	T	0.198	0.319296	0.0284285	6.90455e-29	0.0603612
1399	PE(P)/PE	chr15:58702864:C:T	rs17821310	15	58702864	LIPC	C	T	0.198	0.319296	0.0284285	6.90455e-29	0.0603612
1400	PE(P)/PE	chr15:58697834:C:G	rs12440032	15	58697834	ALDH1A2	G	C	0.182	0.338832	0.0281741	8.20924e-33	0.0480795
1401	PE(P)/PE	chr15:58698357:A:G	rs12440217	15	58698357	ALDH1A2	A	G	0.181	0.338711	0.0281872	9.21636e-33	0.0410126
1402	PE(P)/PE	chr15:58700311:C:T	rs17240869	15	58700311	ALDH1A2	C	T	0.193	0.317253	0.0282694	7.63133e-29	0.0272135
1403	PE(P)/PE	chr15:58699010:C:T	rs11856159	15	58699010	ALDH1A2	T	C	0.182	0.33662	0.0280866	1.33122e-32	0.0222256
1404	PE(P)/PE	chr15:58709750:A:G	rs55696635	15	58709750	ALDH1A2	A	G	0.176	0.330843	0.0316372	2.64166e-25	0.0211806
1405	PE(P)/PE	chr15:58709750:A:G	rs55696635	15	58709750	LIPC	A	G	0.176	0.330843	0.0316372	2.64166e-25	0.0211806
1406	PE(P)/PE	chr15:58709181:C:T	rs60315394	15	58709181	ALDH1A2	T	C	0.175	0.331226	0.0314085	1.05936e-25	0.0211195
1407	PE(P)/PE	chr15:58709181:C:T	rs60315394	15	58709181	LIPC	T	C	0.175	0.331226	0.0314085	1.05936e-25	0.0211195
1408	PE(P)/PE	chr11:61571348:C:G	rs174548	11	61571348	FADS2	G	C	0.314	0.14832	0.0237247	4.4363e-10	0.0132669
1409	PE(P)/PE	chr11:61571348:C:G	rs174548	11	61571348	FADS1	G	C	0.314	0.14832	0.0237247	4.4363e-10	0.0132669
1410	PE(P)/PE	chr11:61581764:C:T	rs174560	11	61581764	FADS2	C	T	0.313	0.14708	0.0237315	6.24444e-10	0.0129032
1411	PE(P)/PE	chr11:61581764:C:T	rs174560	11	61581764	FADS1	C	T	0.313	0.14708	0.0237315	6.24444e-10	0.0129032
1412	PE(P)/PE	chr11:61589481:A:G	rs28456	11	61589481	FADS2	G	A	0.313	0.144446	0.0237447	1.27515e-09	0.0120499
1413	PE(P)/PE	chr11:61589481:A:G	rs28456	11	61589481	FADS1	G	A	0.313	0.144446	0.0237447	1.27515e-09	0.0120499
1414	PE(P)/PE	chr15:58698755:G:T	rs11852978	15	58698755	ALDH1A2	G	T	0.22	0.218501	0.026763	4.16067e-16	0.0109256
1415	PE(P)/PE	chr11:61567753:A:C	rs174544	11	61567753	FADS2	A	C	0.308	0.144842	0.0237931	1.24195e-09	0.00790744
1416	PE(P)/PE	chr11:61567753:A:C	rs174544	11	61567753	FADS1	A	C	0.308	0.144842	0.0237931	1.24195e-09	0.00790744
1417	PE(P)/PE	chr11:61571382:A:G	rs174549	11	61571382	FADS2	A	G	0.309	0.145202	0.0237987	1.14098e-09	0.00760558
1418	PE(P)/PE	chr11:61571382:A:G	rs174549	11	61571382	FADS1	A	G	0.309	0.145202	0.0237987	1.14098e-09	0.00760558
1419	PE(P)/PE	chr11:61582708:C:T	rs174561	11	61582708	FADS2	C	T	0.309	0.144176	0.023808	1.51145e-09	0.00759006
1420	PE(P)/PE	chr11:61582708:C:T	rs174561	11	61582708	FADS1	C	T	0.309	0.144176	0.023808	1.51145e-09	0.00759006
1421	PE(P)/PE	chr11:61579760:C:T	rs174555	11	61579760	FADS2	C	T	0.309	0.144093	0.0238034	1.53303e-09	0.00742358
1422	PE(P)/PE	chr11:61579760:C:T	rs174555	11	61579760	FADS1	C	T	0.309	0.144093	0.0238034	1.53303e-09	0.00742358
1423	PE(P)/PE	chr11:61580635:C:T	rs174556	11	61580635	FADS2	T	C	0.308	0.142928	0.0237952	2.04419e-09	0.00679385
1424	PE(P)/PE	chr11:61580635:C:T	rs174556	11	61580635	FADS1	T	C	0.308	0.142928	0.0237952	2.04419e-09	0.00679385
1425	PE(P)/PE	chr15:58671721:A:G	rs1601934	15	58671721	ALDH1A2	A	G	0.702	-0.351778	0.0239854	1.31651e-47	38.6366
1426	LPE/PE	chr15:58680954:C:T	rs2043085	15	58680954	ALDH1A2	C	T	0.629	-0.280928	0.0223716	1.43e-35	6.18797e-24
1427	LPE/PE	chr15:58683366:A:G	rs1532085	15	58683366	ALDH1A2	G	A	0.63	-0.279066	0.0222832	2.15e-35	1.02437e-23
1428	LPE/PE	chr15:58723939:A:G	rs2070895	15	58723939	ALDH1A2	A	G	0.213	0.323014	0.0261283	1.51e-34	2.07273e-20
1429	LPE/PE	chr15:58723426:A:G	rs1077835	15	58723426	ALDH1A2	G	A	0.213	0.322215	0.0261279	2.18e-34	3.83977e-20
1430	LPE/PE	chr15:58723479:C:T	rs1077834	15	58723479	ALDH1A2	C	T	0.213	0.321965	0.0261092	2.2e-34	3.6491e-20
1431	LPE/PE	chr15:58678720:C:T	rs261290	15	58678720	ALDH1A2	C	T	0.667	-0.279786	0.0226914	2.23e-34	3.86258e-24
1432	LPE/PE	chr15:58680638:C:T	rs2414577	15	58680638	ALDH1A2	C	T	0.367	0.277428	0.0226519	6e-34	1.18708e-21
1433	LPE/PE	chr15:58680639:C:T	rs2414578	15	58680639	ALDH1A2	C	T	0.367	0.277031	0.0226555	7.57e-34	1.05569e-21
1434	LPE/PE	chr15:58679668:A:G	rs7350789	15	58679668	ALDH1A2	A	G	0.342	0.2732	0.0226762	6.38e-33	1.91312e-23
1435	LPE/PE	chr15:58680178:C:T	rs261291	15	58680178	ALDH1A2	C	T	0.344	0.272415	0.0226539	8.33e-33	1.74509e-23
1436	LPE/PE	chr15:58680184:C:T	rs7177289	15	58680184	ALDH1A2	T	C	0.343	0.27226	0.0226847	1.09e-32	1.4118e-23
1437	LPE/PE	chr15:58723675:C:T	rs1800588	15	58723675	ALDH1A2	T	C	0.21	0.315302	0.0263183	1.41e-32	6.15423e-20
1438	LPE/PE	chr15:58680643:G:T	rs35853021	15	58680643	ALDH1A2	T	G	0.343	0.272163	0.022905	4.41e-32	8.87278e-22
1439	LPE/PE	chr15:58692118:A:T	rs397923	15	58692118	ALDH1A2	T	A	0.583	-0.258593	0.0220283	2.3e-31	1.46415e-17
1440	LPE/PE	chr15:58727325:A:G	rs261332	15	58727325	ALDH1A2	G	A	0.799	-0.313321	0.0269289	7.54e-31	3.67186e-17
1441	LPE/PE	chr15:58726744:C:G	rs261334	15	58726744	ALDH1A2	C	G	0.797	-0.311387	0.026777	8.1e-31	1.06237e-17
1442	LPE/PE	chr15:58684967:G:T	rs4775044	15	58684967	ALDH1A2	G	T	0.538	-0.254784	0.0219783	1.22e-30	2.23441e-16
1443	LPE/PE	chr15:58687603:C:T	rs174418	15	58687603	ALDH1A2	C	T	0.6	-0.256949	0.022168	1.24e-30	1.30023e-22
1444	LPE/PE	chr15:58674308:A:G	rs2043082	15	58674308	ALDH1A2	A	G	0.344	0.263747	0.0228842	2.62e-30	1.78638e-22
1445	LPE/PE	chr15:58678512:C:T	rs10468017	15	58678512	ALDH1A2	T	C	0.283	0.275048	0.0239083	3.31e-30	5.23393e-22
1446	LPE/PE	chr15:58730498:C:T	rs588136	15	58730498	ALDH1A2	T	C	0.797	-0.306456	0.0268507	9.19e-30	9.23027e-17
1447	LPE/PE	chr15:58687880:C:T	rs493258	15	58687880	ALDH1A2	C	T	0.538	-0.248589	0.0219683	2.72e-29	6.27017e-17
1448	LPE/PE	chr15:58688477:A:G	rs920916	15	58688477	ALDH1A2	A	G	0.497	0.247182	0.0219985	6.56e-29	6.48798e-18
1449	LPE/PE	chr15:58696300:C:T	rs723967	15	58696300	ALDH1A2	C	T	0.52	-0.25057	0.02231	6.93e-29	2.22152e-18
1450	LPE/PE	chr15:58688467:C:G	rs920915	15	58688467	ALDH1A2	G	C	0.499	0.245279	0.0219777	1.51e-28	6.24298e-19
1451	LPE/PE	chr15:58702325:A:G	rs12438999	15	58702325	ALDH1A2	G	A	0.543	-0.260195	0.0233992	2.35e-28	4.76004e-17
1452	LPE/PE	chr15:58731153:C:G	rs261342	15	58731153	ALDH1A2	C	G	0.788	-0.289506	0.0263928	1.2e-27	2.5028e-17
1453	LPE/PE	chr15:58676032:A:T	rs80123226	15	58676032	ALDH1A2	T	A	0.29	0.257678	0.0240952	2.25e-26	3.79919e-20
1454	LPE/PE	chr15:58676821:A:G	rs11858759	15	58676821	ALDH1A2	A	G	0.29	0.255462	0.0240478	4.73e-26	4.04978e-20
1455	LPE/PE	chr15:58674695:C:G	rs4775041	15	58674695	ALDH1A2	C	G	0.291	0.255346	0.0241791	9.08e-26	3.76232e-20
1456	LPE/PE	chr15:58674051:A:G	rs62001736	15	58674051	ALDH1A2	A	G	0.29	0.255806	0.0242343	9.57e-26	2.71555e-20
1457	LPE/PE	chr15:58690754:A:G	rs415799	15	58690754	ALDH1A2	A	G	0.482	-0.224863	0.0218674	1.57e-24	1.57074e-16
1458	LPE/PE	chr15:58692095:C:G	rs443401	15	58692095	ALDH1A2	G	C	0.483	-0.226058	0.0220036	1.73e-24	2.11856e-17
1459	LPE/PE	chr15:58671765:G:T	rs1601935	15	58671765	ALDH1A2	T	G	0.663	-0.234651	0.0236978	7e-23	2.49794e-20
1460	LPE/PE	chr15:58709182:A:G	rs422137	15	58709182	ALDH1A2	A	G	0.424	0.238319	0.0246309	6.26e-22	6.07527e-17
1461	LPE/PE	chr15:58684057:A:G	rs11853674	15	58684057	ALDH1A2	G	A	0.218	0.253159	0.0261948	6.96e-22	2.02271e-15
1462	LPE/PE	chr15:58687530:A:G	rs7171102	15	58687530	ALDH1A2	A	G	0.218	0.253105	0.0262658	9.11e-22	1.68058e-15
1463	LPE/PE	chr15:58686252:A:G	rs261299	15	58686252	ALDH1A2	A	G	0.47	-0.213485	0.0221807	1.02e-21	2.4118e-13
1464	LPE/PE	chr15:58693860:C:T	rs487766	15	58693860	ALDH1A2	T	C	0.784	-0.252026	0.026342	1.75e-21	2.11374e-15
1465	LPE/PE	chr15:58682496:C:G	rs2043084	15	58682496	ALDH1A2	C	G	0.213	0.252458	0.0264565	2.22e-21	6.62073e-16
1466	LPE/PE	chr15:58686157:C:G	rs261298	15	58686157	ALDH1A2	G	C	0.468	-0.210314	0.0221658	3.7e-21	6.38439e-13
1467	LPE/PE	chr15:58679387:C:G	rs56358871	15	58679387	ALDH1A2	C	G	0.521	-0.211062	0.0222633	3.99e-21	6.27382e-13
1468	LPE/PE	chr15:58692715:C:T	rs12906722	15	58692715	ALDH1A2	T	C	0.213	0.250834	0.0264957	4.52e-21	2.73938e-15
1469	LPE/PE	chr15:58681509:C:G	rs28698356	15	58681509	ALDH1A2	C	G	0.522	-0.209073	0.0221551	6e-21	1.44238e-13
1470	LPE/PE	chr15:58741891:A:G	rs567746	15	58741891	ALDH1A2	G	A	0.833	-0.275019	0.0292012	7.15e-21	1.39252e-10
1471	LPE/PE	chr15:58689197:C:T	rs11858481	15	58689197	ALDH1A2	T	C	0.215	0.24853	0.026405	7.55e-21	7.71687e-16
1472	LPE/PE	chr15:58692936:C:T	rs16940204	15	58692936	ALDH1A2	T	C	0.21	0.250624	0.0266421	7.92e-21	2.11287e-15
1473	LPE/PE	chr15:58741884:A:T	rs686958	15	58741884	ALDH1A2	A	T	0.833	-0.274677	0.0292055	8.08e-21	1.78939e-10
1474	LPE/PE	chr15:58698243:G:T	rs62000864	15	58698243	ALDH1A2	G	T	0.514	-0.216957	0.0230831	8.54e-21	5.85964e-14
1475	LPE/PE	chr15:58724842:A:G	rs8033940	15	58724842	ALDH1A2	A	G	0.291	0.221063	0.0238565	2.92e-20	4.96531e-12
1476	LPE/PE	chr15:58703069:A:C	rs17821316	15	58703069	ALDH1A2	C	A	0.518	-0.221756	0.0240008	3.73e-20	1.27768e-15
1477	LPE/PE	chr15:58677395:A:T	rs11071377	15	58677395	ALDH1A2	T	A	0.49	-0.206492	0.0223504	3.75e-20	1.6046e-14
1478	LPE/PE	chr15:58706926:A:T	rs409668	15	58706926	ALDH1A2	A	T	0.507	-0.223069	0.0242954	6.34e-20	1.15948e-12
1479	LPE/PE	chr15:58735222:A:C	rs534933	15	58735222	ALDH1A2	C	A	0.847	-0.274317	0.0299707	8.23e-20	7.05231e-10
1480	LPE/PE	chr15:58735005:A:G	rs261338	15	58735005	ALDH1A2	G	A	0.847	-0.274142	0.0299794	8.89e-20	6.86137e-10
1481	LPE/PE	chr15:58683542:C:G	rs12905732	15	58683542	ALDH1A2	C	G	0.19	0.246881	0.0276075	5.45e-19	6.07581e-15
1482	LPE/PE	chr15:58701931:A:G	rs150364420	15	58701931	ALDH1A2	G	A	0.183	0.257236	0.0289786	9.77e-19	1.52726e-16
1483	LPE/PE	chr15:58692148:G:T	rs35128881	15	58692148	ALDH1A2	T	G	0.193	0.244885	0.0275891	9.82e-19	1.27376e-15
1484	LPE/PE	chr15:58701551:A:G	rs17240876	15	58701551	ALDH1A2	G	A	0.183	0.256308	0.0289071	1.07e-18	1.5154e-16
1485	LPE/PE	chr15:58697834:C:G	rs12440032	15	58697834	ALDH1A2	G	C	0.182	0.250975	0.0283114	1.09e-18	3.62107e-16
1486	LPE/PE	chr15:58737661:A:C	rs488490	15	58737661	ALDH1A2	A	C	0.868	-0.281028	0.0320191	2.35e-18	2.54174e-08
1487	LPE/PE	chr15:58698357:A:G	rs12440217	15	58698357	ALDH1A2	A	G	0.181	0.248324	0.028328	2.58e-18	1.46507e-16
1488	LPE/PE	chr15:58737341:G:T	rs473224	15	58737341	ALDH1A2	G	T	0.869	-0.278429	0.0319829	4.37e-18	1.5792e-08
1489	LPE/PE	chr15:58699010:C:T	rs11856159	15	58699010	ALDH1A2	T	C	0.182	0.245583	0.0282268	4.57e-18	6.47423e-17
1490	LPE/PE	chr15:58741384:C:G	rs572410	15	58741384	ALDH1A2	G	C	0.776	-0.238324	0.0274954	6.06e-18	6.63889e-09
1491	LPE/PE	chr15:58671559:C:T	rs1601933	15	58671559	ALDH1A2	T	C	0.473	-0.197935	0.0229241	8.09e-18	1.67418e-13
1492	LPE/PE	chr15:58724792:A:T	rs8034802	15	58724792	ALDH1A2	A	T	0.281	0.208141	0.0241679	9.77e-18	1.5121e-10
1493	LPE/PE	chr15:58689187:C:T	rs11855284	15	58689187	ALDH1A2	C	T	0.186	0.239347	0.0278377	1.11e-17	2.9332e-15
1494	LPE/PE	chr15:58707309:A:C	rs112516541	15	58707309	ALDH1A2	C	A	0.455	-0.209897	0.0244958	1.42e-17	1.74376e-16
1495	LPE/PE	chr15:58705036:A:G	rs28442086	15	58705036	ALDH1A2	A	G	0.445	-0.208376	0.0243292	1.47e-17	1.76395e-16
1496	LPE/PE	chr15:58672134:C:T	rs12908474	15	58672134	ALDH1A2	T	C	0.516	-0.191435	0.0225241	2.57e-17	8.3468e-14
1497	LPE/PE	chr15:58742418:A:G	rs261336	15	58742418	ALDH1A2	A	G	0.853	-0.258731	0.0304684	2.73e-17	4.73562e-08
1498	LPE/PE	chr15:58741134:A:C	rs485671	15	58741134	ALDH1A2	C	A	0.846	-0.253173	0.0300388	4.67e-17	1.99471e-08
1499	LPE/PE	chr15:58741177:C:T	rs485538	15	58741177	ALDH1A2	T	C	0.846	-0.252998	0.0300377	4.89e-17	2.31008e-08
1500	LPE/PE	chr15:58703100:C:T	rs17821322	15	58703100	ALDH1A2	C	T	0.188	0.244381	0.0290465	5.29e-17	3.07615e-15
1501	LPE/PE	chr15:58725839:A:G	rs633695	15	58725839	ALDH1A2	G	A	0.289	0.200666	0.0239574	7.24e-17	5.97261e-10
1502	LPE/PE	chr15:58702864:C:T	rs17821310	15	58702864	ALDH1A2	C	T	0.198	0.233493	0.0285359	3.59e-16	1.16091e-14
1503	LPE/PE	chr15:58700311:C:T	rs17240869	15	58700311	ALDH1A2	C	T	0.193	0.231951	0.0283819	3.89e-16	5.3387e-15
1504	LPE/PE	chr15:58705980:C:G	rs62000868	15	58705980	ALDH1A2	G	C	0.266	0.221752	0.0271701	4.25e-16	3.67597e-13
1505	LPE/PE	chr15:58740094:C:T	rs573922	15	58740094	ALDH1A2	T	C	0.849	-0.243649	0.0302879	1.1e-15	2.19059e-08
1506	LPE/PE	chr15:58704064:G:T	rs55993842	15	58704064	ALDH1A2	T	G	0.185	0.238494	0.0297591	1.4e-15	2.33899e-14
1507	LPE/PE	chr15:58710627:A:C	rs11071380	15	58710627	ALDH1A2	A	C	0.433	-0.202106	0.0253026	1.74e-15	2.83692e-15
1508	LPE/PE	chr15:58699937:C:T	rs13329672	15	58699937	ALDH1A2	T	C	0.258	0.200567	0.0255003	4.58e-15	1.69967e-16
1509	LPE/PE	chr15:58692202:A:C	rs12708454	15	58692202	ALDH1A2	C	A	0.303	0.187417	0.0239433	6.16e-15	4.02401e-13
1510	LPE/PE	chr15:58716044:A:G	rs792902	15	58716044	ALDH1A2	G	A	0.504	-0.202396	0.0260443	9.57e-15	5.45973e-10
1511	LPE/PE	chr15:58731567:A:G	rs261341	15	58731567	ALDH1A2	G	A	0.707	-0.184407	0.0237522	1.01e-14	1.03576e-08
1512	LPE/PE	chr15:58718998:C:T	rs7170361	15	58718998	ALDH1A2	C	T	0.279	0.192271	0.0248738	1.32e-14	9.36235e-07
1513	LPE/PE	chr15:58712817:C:G	rs11854624	15	58712817	ALDH1A2	G	C	0.189	0.238861	0.0312623	2.63e-14	1.67907e-14
1514	LPE/PE	chr15:58709181:C:T	rs60315394	15	58709181	ALDH1A2	T	C	0.175	0.240316	0.0315334	3.05e-14	7.33548e-14
1515	LPE/PE	chr15:58709750:A:G	rs55696635	15	58709750	ALDH1A2	A	G	0.176	0.239874	0.0317611	5.14e-14	1.08856e-13
1516	LPE/PE	chr15:58684478:C:T	rs17821274	15	58684478	ALDH1A2	C	T	0.639	-0.173473	0.0230232	5.89e-14	1.0374e-09
1517	LPE/PE	chr15:58719741:A:G	rs11635491	15	58719741	ALDH1A2	A	G	0.272	0.184833	0.0249032	1.37e-13	3.36649e-07
1518	LPE/PE	chr15:58716257:A:G	rs515081	15	58716257	ALDH1A2	G	A	0.658	-0.203503	0.0275884	1.93e-13	4.87398e-12
1519	LPE/PE	chr15:58670135:C:T	rs145347194	15	58670135	ALDH1A2	C	T	0.088	0.295978	0.0418166	1.69e-12	5.96626e-05
1520	LPE/PE	chr15:58712973:C:T	rs11858279	15	58712973	ALDH1A2	C	T	0.288	0.196178	0.0278519	2.16e-12	2.28183e-11
1521	LPE/PE	chr15:58710736:C:T	rs62000870	15	58710736	ALDH1A2	C	T	0.293	0.186712	0.0273987	1.07e-11	3.13079e-10
1522	LPE/PE	chr15:58716615:G:T	rs375372	15	58716615	ALDH1A2	G	T	0.62	-0.184939	0.0271533	1.1e-11	3.5266e-07
1523	LPE/PE	chr15:58714481:C:G	rs8026082	15	58714481	ALDH1A2	G	C	0.388	0.182049	0.0267847	1.21e-11	5.99491e-06
1524	LPE/PE	chr15:58671178:A:C	rs10152355	15	58671178	ALDH1A2	A	C	0.46	-0.15865	0.0236088	2.04e-11	3.08841e-07
1525	LPE/PE	chr15:58698113:G:T	rs28451440	15	58698113	ALDH1A2	G	T	0.692	-0.162846	0.0242393	2.07e-11	2.04105e-09
1526	LPE/PE	chr15:58738423:C:T	rs12914626	15	58738423	ALDH1A2	T	C	0.704	-0.16077	0.0241631	3.2e-11	0.00674846
1527	LPE/PE	chr15:58712203:G:T	rs11857380	15	58712203	ALDH1A2	G	T	0.205	0.202939	0.0306026	3.72e-11	1.01144e-11
1528	LPE/PE	chr15:58670897:C:G	rs4775039	15	58670897	ALDH1A2	G	C	0.447	0.152631	0.0236281	1.16e-10	2.61517e-07
1529	LPE/PE	chr15:58698755:G:T	rs11852978	15	58698755	ALDH1A2	G	T	0.22	0.1655	0.0267733	6.91e-10	6.57853e-09
1530	LPE/PE	chr15:58571401:A:T	rs72739147	15	58571401	ALDH1A2	T	A	0.134	-0.192244	0.0319107	1.83e-09	9.63485e-05
1531	LPE/PE	chr15:58574324:A:G	rs58038553	15	58574324	ALDH1A2	G	A	0.134	-0.190764	0.0318185	2.19e-09	0.000103545
1532	LPE/PE	chr15:58576226:C:T	rs11071371	15	58576226	ALDH1A2	T	C	0.134	-0.189145	0.0318248	3e-09	0.000122725
1533	LPE/PE	chr15:58579644:C:T	rs2899623	15	58579644	ALDH1A2	C	T	0.143	-0.181729	0.0309749	4.76e-09	0.000328317
1534	LPE/PE	chr15:58580204:C:G	rs16940011	15	58580204	ALDH1A2	G	C	0.143	-0.180954	0.0309642	5.46e-09	0.000348205
1535	LPE/PE	chr15:58706911:A:G	rs62000869	15	58706911	ALDH1A2	G	A	0.34	0.150042	0.0257245	5.84e-09	7.14856e-07
1536	LPE/PE	chr15:58581289:A:G	rs12148780	15	58581289	ALDH1A2	G	A	0.143	-0.180494	0.0309723	6.02e-09	0.000327993
1537	LPE/PE	chr15:58581370:A:T	rs12148399	15	58581370	ALDH1A2	A	T	0.143	-0.180409	0.0309735	6.12e-09	0.000323936
1538	LPE/PE	chr15:58582148:A:T	rs16940017	15	58582148	ALDH1A2	A	T	0.142	-0.17958	0.0309998	7.39e-09	0.000351138
1539	LPE/PE	chr15:58579956:A:G	rs2899624	15	58579956	ALDH1A2	G	A	0.142	-0.179372	0.0309698	7.44e-09	0.000302234
1540	LPE/PE	chr15:58573833:G:T	rs28690720	15	58573833	ALDH1A2	G	T	0.141	-0.180466	0.0312659	8.36e-09	0.000225607
1541	LPE/PE	chr15:58684676:A:G	rs12185093	15	58684676	ALDH1A2	A	G	0.139	0.182166	0.0320393	1.39e-08	0.000801139
1542	LPE/PE	chr15:58686691:C:T	rs76679589	15	58686691	ALDH1A2	T	C	0.14	0.180155	0.031978	1.87e-08	0.00116309
1543	LPE/PE	chr15:58682783:A:C	rs1825955	15	58682783	ALDH1A2	A	C	0.149	0.174779	0.0311565	2.15e-08	4.13627e-05
1544	LPE/PE	chr15:58685813:C:G	rs1444942	15	58685813	ALDH1A2	C	G	0.14	0.179442	0.0320126	2.2e-08	0.000942256
1545	LPE/PE	chr15:58685631:C:T	rs7497636	15	58685631	ALDH1A2	T	C	0.14	0.179435	0.032015	2.21e-08	0.000916028
1546	LPE/PE	chr15:58686338:A:G	rs16940174	15	58686338	ALDH1A2	A	G	0.14	0.179167	0.0319986	2.28e-08	0.00101667
1547	LPE/PE	chr15:58656447:G:T	rs11071374	15	58656447	ALDH1A2	G	T	0.118	-0.191238	0.0342567	2.51e-08	0.0129657
1548	LPE/PE	chr15:58724524:A:G	rs6494005	15	58724524	ALDH1A2	G	A	0.519	-0.120677	0.0217882	3.22e-08	6.15178e-07
1549	LPE/PE	chr15:58724706:A:G	rs11632618	15	58724706	ALDH1A2	A	G	0.065	0.260149	0.0470679	3.44e-08	4.49434e-05
1550	LPE/PE	chr15:58683697:C:T	rs16940167	15	58683697	ALDH1A2	C	T	0.153	0.1698	0.0307725	3.62e-08	0.000154852
1551	LPE/PE	chr15:58654491:C:T	rs12912371	15	58654491	ALDH1A2	C	T	0.118	-0.188421	0.0342593	4.01e-08	0.0063854
1552	LPE/PE	chr15:58683410:C:T	rs12185072	15	58683410	ALDH1A2	T	C	0.151	0.170016	0.0309227	4.05e-08	5.54659e-05
1553	LPE/PE	chr15:58695948:C:G	rs74338752	15	58695948	ALDH1A2	G	C	0.189	0.156394	0.0284477	4.06e-08	0.0399016
1554	LPE/PE	chr15:58687524:A:C	rs16940181	15	58687524	ALDH1A2	C	A	0.14	0.175851	0.0320006	4.12e-08	0.000821659
1555	LPE/PE	chr15:58688478:A:C	rs920917	15	58688478	ALDH1A2	C	A	0.14	0.17602	0.0320435	4.17e-08	0.000921512
1556	LPE/PE	chr15:58683585:A:G	rs28594460	15	58683585	ALDH1A2	G	A	0.152	0.169209	0.030811	4.2e-08	9.1429e-05
1557	LPE/PE	chr15:58687370:A:G	rs17240832	15	58687370	ALDH1A2	G	A	0.187	0.156673	0.0286222	4.64e-08	0.0382154
1558	LPE/PE	chr15:58695592:A:G	rs79111033	15	58695592	ALDH1A2	A	G	0.189	0.155145	0.0284022	4.95e-08	0.0782125
1559	LPE/PE	chr15:58684381:A:G	rs28495863	15	58684381	ALDH1A2	A	G	0.141	0.173267	0.031874	5.74e-08	0.00116058
1560	LPE/PE	chr15:58681128:A:C	rs75437656	15	58681128	ALDH1A2	C	A	0.126	0.181401	0.0334887	6.38e-08	3.17116e-05
1561	LPE/PE	chr15:58684282:A:G	rs16940170	15	58684282	ALDH1A2	A	G	0.143	0.171833	0.0317261	6.41e-08	0.00187041
1562	LPE/PE	chr15:58654430:A:G	rs12907378	15	58654430	ALDH1A2	A	G	0.103	-0.196231	0.0362691	6.61e-08	0.00835538
1563	LPE/PE	chr15:58727279:C:T	rs261333	15	58727279	ALDH1A2	C	T	0.528	-0.118628	0.0219688	7.01e-08	2.09165e-07
1564	LPE/PE	chr15:58586129:C:T	rs1318175	15	58586129	ALDH1A2	T	C	0.16	-0.158584	0.0294049	7.28e-08	0.000189009
1565	LPE/PE	chr15:58695337:C:T	rs16940213	15	58695337	ALDH1A2	T	C	0.189	0.152462	0.0283148	7.63e-08	0.0785122
1566	LPE/PE	chr15:58686638:C:G	rs447794	15	58686638	ALDH1A2	C	G	0.858	-0.171295	0.0318149	7.65e-08	0.00168558
1567	LPE/PE	chr15:58684154:A:T	rs16940168	15	58684154	ALDH1A2	T	A	0.125	0.180163	0.0334714	7.72e-08	4.89071e-05
1568	LPE/PE	chr15:58691225:A:C	rs490098	15	58691225	ALDH1A2	A	C	0.811	-0.153086	0.0284578	7.85e-08	0.0603263
1569	LPE/PE	chr15:58691389:A:G	rs2082149	15	58691389	ALDH1A2	A	G	0.189	0.152652	0.0284556	8.52e-08	0.060183
1570	LPE/PE	chr15:58646053:A:G	rs11071373	15	58646053	ALDH1A2	G	A	0.2	-0.147651	0.0275692	8.95e-08	0.00234628
1571	LPE/PE	chr15:58683227:C:T	rs12185071	15	58683227	ALDH1A2	T	C	0.126	0.17846	0.0333276	9e-08	7.90631e-05
1572	LPE/PE	chr11:116701354:A:G	rs138326449	11	116701354	APOC3	A	G	0.002	-1.62304	0.257769	3.34e-10	0.000950235
1573	LPE/PE	chr15:58723939:A:G	rs2070895	15	58723939	LIPC	A	G	0.213	0.323014	0.0261283	1.51e-34	2.07273e-20
1574	LPE/PE	chr15:58723426:A:G	rs1077835	15	58723426	LIPC	G	A	0.213	0.322215	0.0261279	2.18e-34	3.83977e-20
1575	LPE/PE	chr15:58723479:C:T	rs1077834	15	58723479	LIPC	C	T	0.213	0.321965	0.0261092	2.2e-34	3.6491e-20
1576	LPE/PE	chr15:58723675:C:T	rs1800588	15	58723675	LIPC	T	C	0.21	0.315302	0.0263183	1.41e-32	6.15423e-20
1577	LPE/PE	chr15:58727325:A:G	rs261332	15	58727325	LIPC	G	A	0.799	-0.313321	0.0269289	7.54e-31	3.67186e-17
1578	LPE/PE	chr15:58726744:C:G	rs261334	15	58726744	LIPC	C	G	0.797	-0.311387	0.026777	8.1e-31	1.06237e-17
1579	LPE/PE	chr15:58730498:C:T	rs588136	15	58730498	LIPC	T	C	0.797	-0.306456	0.0268507	9.19e-30	9.23027e-17
1580	LPE/PE	chr15:58731153:C:G	rs261342	15	58731153	LIPC	C	G	0.788	-0.289506	0.0263928	1.2e-27	2.5028e-17
1581	LPE/PE	chr15:58709182:A:G	rs422137	15	58709182	LIPC	A	G	0.424	0.238319	0.0246309	6.26e-22	6.07527e-17
1582	LPE/PE	chr15:58741891:A:G	rs567746	15	58741891	LIPC	G	A	0.833	-0.275019	0.0292012	7.15e-21	1.39252e-10
1583	LPE/PE	chr15:58741884:A:T	rs686958	15	58741884	LIPC	A	T	0.833	-0.274677	0.0292055	8.08e-21	1.78939e-10
1584	LPE/PE	chr15:58724842:A:G	rs8033940	15	58724842	LIPC	A	G	0.291	0.221063	0.0238565	2.92e-20	4.96531e-12
1585	LPE/PE	chr15:58703069:A:C	rs17821316	15	58703069	LIPC	C	A	0.518	-0.221756	0.0240008	3.73e-20	1.27768e-15
1586	LPE/PE	chr15:58706926:A:T	rs409668	15	58706926	LIPC	A	T	0.507	-0.223069	0.0242954	6.34e-20	1.15948e-12
1587	LPE/PE	chr15:58735222:A:C	rs534933	15	58735222	LIPC	C	A	0.847	-0.274317	0.0299707	8.23e-20	7.05231e-10
1588	LPE/PE	chr15:58735005:A:G	rs261338	15	58735005	LIPC	G	A	0.847	-0.274142	0.0299794	8.89e-20	6.86137e-10
1589	LPE/PE	chr15:58737661:A:C	rs488490	15	58737661	LIPC	A	C	0.868	-0.281028	0.0320191	2.35e-18	2.54174e-08
1590	LPE/PE	chr15:58737341:G:T	rs473224	15	58737341	LIPC	G	T	0.869	-0.278429	0.0319829	4.37e-18	1.5792e-08
1591	LPE/PE	chr15:58741384:C:G	rs572410	15	58741384	LIPC	G	C	0.776	-0.238324	0.0274954	6.06e-18	6.63889e-09
1592	LPE/PE	chr15:58724792:A:T	rs8034802	15	58724792	LIPC	A	T	0.281	0.208141	0.0241679	9.77e-18	1.5121e-10
1593	LPE/PE	chr15:58707309:A:C	rs112516541	15	58707309	LIPC	C	A	0.455	-0.209897	0.0244958	1.42e-17	1.74376e-16
1594	LPE/PE	chr15:58705036:A:G	rs28442086	15	58705036	LIPC	A	G	0.445	-0.208376	0.0243292	1.47e-17	1.76395e-16
1595	LPE/PE	chr15:58742418:A:G	rs261336	15	58742418	LIPC	A	G	0.853	-0.258731	0.0304684	2.73e-17	4.73562e-08
1596	LPE/PE	chr15:58741134:A:C	rs485671	15	58741134	LIPC	C	A	0.846	-0.253173	0.0300388	4.67e-17	1.99471e-08
1597	LPE/PE	chr15:58741177:C:T	rs485538	15	58741177	LIPC	T	C	0.846	-0.252998	0.0300377	4.89e-17	2.31008e-08
1598	LPE/PE	chr15:58703100:C:T	rs17821322	15	58703100	LIPC	C	T	0.188	0.244381	0.0290465	5.29e-17	3.07615e-15
1599	LPE/PE	chr15:58725839:A:G	rs633695	15	58725839	LIPC	G	A	0.289	0.200666	0.0239574	7.24e-17	5.97261e-10
1600	LPE/PE	chr15:58702864:C:T	rs17821310	15	58702864	LIPC	C	T	0.198	0.233493	0.0285359	3.59e-16	1.16091e-14
1601	LPE/PE	chr15:58705980:C:G	rs62000868	15	58705980	LIPC	G	C	0.266	0.221752	0.0271701	4.25e-16	3.67597e-13
1602	LPE/PE	chr15:58740094:C:T	rs573922	15	58740094	LIPC	T	C	0.849	-0.243649	0.0302879	1.1e-15	2.19059e-08
1603	LPE/PE	chr15:58704064:G:T	rs55993842	15	58704064	LIPC	T	G	0.185	0.238494	0.0297591	1.4e-15	2.33899e-14
1604	LPE/PE	chr15:58710627:A:C	rs11071380	15	58710627	LIPC	A	C	0.433	-0.202106	0.0253026	1.74e-15	2.83692e-15
1605	LPE/PE	chr15:58716044:A:G	rs792902	15	58716044	LIPC	G	A	0.504	-0.202396	0.0260443	9.57e-15	5.45973e-10
1606	LPE/PE	chr15:58731567:A:G	rs261341	15	58731567	LIPC	G	A	0.707	-0.184407	0.0237522	1.01e-14	1.03576e-08
1607	LPE/PE	chr15:58718998:C:T	rs7170361	15	58718998	LIPC	C	T	0.279	0.192271	0.0248738	1.32e-14	9.36235e-07
1608	LPE/PE	chr15:58712817:C:G	rs11854624	15	58712817	LIPC	G	C	0.189	0.238861	0.0312623	2.63e-14	1.67907e-14
1609	LPE/PE	chr15:58709181:C:T	rs60315394	15	58709181	LIPC	T	C	0.175	0.240316	0.0315334	3.05e-14	7.33548e-14
1610	LPE/PE	chr15:58709750:A:G	rs55696635	15	58709750	LIPC	A	G	0.176	0.239874	0.0317611	5.14e-14	1.08856e-13
1611	LPE/PE	chr15:58719741:A:G	rs11635491	15	58719741	LIPC	A	G	0.272	0.184833	0.0249032	1.37e-13	3.36649e-07
1612	LPE/PE	chr15:58716257:A:G	rs515081	15	58716257	LIPC	G	A	0.658	-0.203503	0.0275884	1.93e-13	4.87398e-12
1613	LPE/PE	chr15:58712973:C:T	rs11858279	15	58712973	LIPC	C	T	0.288	0.196178	0.0278519	2.16e-12	2.28183e-11
1614	LPE/PE	chr15:58710736:C:T	rs62000870	15	58710736	LIPC	C	T	0.293	0.186712	0.0273987	1.07e-11	3.13079e-10
1615	LPE/PE	chr15:58716615:G:T	rs375372	15	58716615	LIPC	G	T	0.62	-0.184939	0.0271533	1.1e-11	3.5266e-07
1616	LPE/PE	chr15:58714481:C:G	rs8026082	15	58714481	LIPC	G	C	0.388	0.182049	0.0267847	1.21e-11	5.99491e-06
1617	LPE/PE	chr15:58738423:C:T	rs12914626	15	58738423	LIPC	T	C	0.704	-0.16077	0.0241631	3.2e-11	0.00674846
1618	LPE/PE	chr15:58712203:G:T	rs11857380	15	58712203	LIPC	G	T	0.205	0.202939	0.0306026	3.72e-11	1.01144e-11
1619	LPE/PE	chr15:58706911:A:G	rs62000869	15	58706911	LIPC	G	A	0.34	0.150042	0.0257245	5.84e-09	7.14856e-07
1620	LPE/PE	chr15:58724524:A:G	rs6494005	15	58724524	LIPC	G	A	0.519	-0.120677	0.0217882	3.22e-08	6.15178e-07
1621	LPE/PE	chr15:58724706:A:G	rs11632618	15	58724706	LIPC	A	G	0.065	0.260149	0.0470679	3.44e-08	4.49434e-05
1622	LPE/PE	chr15:58727279:C:T	rs261333	15	58727279	LIPC	C	T	0.528	-0.118628	0.0219688	7.01e-08	2.09165e-07
1623	LPE/PE	chr11:117018764:G:T	rs539030095	11	117018764	PAFAH1B2	G	T	0.002	-1.65055	0.259752	2.3e-10	0.000846717
1624	LPE/PE	chr11:117053959:A:G	rs530885291	11	117053959	SIDT2	A	G	0.003	-1.63191	0.226608	6.95e-13	0.00034155
1625	PE(O)/PE(P)	chr20:48797205:A:T	rs34287963	20	48797205	CEBPB	A	T	0.217	0.179277	0.0268391	2.69e-11	7.74914e+06
1626	PE(O)/PE(P)	chr20:48796131:A:G	rs932905	20	48796131	CEBPB	A	G	0.271	0.162337	0.0245931	4.56e-11	1.16308e+07
1627	PE(O)/PE(P)	chr20:48692026:A:T	rs1007578	20	48692026	UBE2V1	A	T	0.256	-0.145147	0.0253529	1.1e-08	217536
1628	PE(O)/PE(P)	chr20:48693705:A:G	rs6122870	20	48693705	UBE2V1	G	A	0.102	-0.203964	0.0359908	1.54e-08	1.09242e+06
1629	PE(O)/PE(P)	chr20:48693898:C:T	rs6122871	20	48693898	UBE2V1	C	T	0.102	-0.203939	0.0359879	1.55e-08	1.08727e+06
1630	PE(O)/PE(P)	chr20:48921191:C:T	rs1966217	20	48921191	CEBPB	T	C	0.189	-0.160034	0.0283803	1.82e-08	30382
1631	PE(O)/PE(P)	chr20:48692022:A:T	rs1007579	20	48692022	UBE2V1	A	T	0.257	-0.14053	0.0253618	3.18e-08	75107.9
1632	PE(O)/PE(P)	chr20:48783350:C:T	rs79586903	20	48783350	PEDS1	T	C	0.105	-0.198174	0.0359511	3.74e-08	724351
1633	PE(O)/PE(P)	chr20:48779351:G:T	rs6122882	20	48779351	PEDS1	T	G	0.106	-0.193931	0.0359339	7.13e-08	368122
1634	PE(O)/PE(P)	chr20:48740545:A:G	rs2664558	20	48740545	PEDS1	A	G	0.267	-0.157267	0.0248439	2.69e-10	1.47236e+07
1635	PE(O)/PE(P)	chr20:48746189:C:T	rs6122878	20	48746189	PEDS1	T	C	0.267	-0.156938	0.0248506	2.96e-10	1.56984e+07
1636	PE(O)/PE(P)	chr20:48739824:C:T	rs13043106	20	48739824	PEDS1	T	C	0.268	-0.156586	0.0248336	3.15e-10	1.26087e+07
1637	PE(O)/PE(P)	chr20:48749447:A:G	rs6122879	20	48749447	PEDS1	A	G	0.267	-0.15632	0.0248376	3.4e-10	1.60939e+07
1638	PE(O)/PE(P)	chr20:48752710:C:T	rs6122880	20	48752710	PEDS1	T	C	0.267	-0.156357	0.0248624	3.5e-10	15523620
1639	PE(O)/PE(P)	chr20:48751062:C:T	rs232746	20	48751062	PEDS1	T	C	0.277	-0.15073	0.0245285	8.68e-10	9.86657e+06
1640	PE(O)/PE(P)	chr20:48708747:A:G	rs3819905	20	48708747	PEDS1	A	G	0.261	-0.153691	0.0252327	1.22e-09	1.33886e+06
1641	PE(O)/PE(P)	chr20:48730031:C:T	rs383495	20	48730031	PEDS1	T	C	0.253	-0.15421	0.0253457	1.27e-09	1.50764e+06
1642	PE(O)/PE(P)	chr20:48726535:C:T	rs6125905	20	48726535	PEDS1	C	T	0.253	-0.154006	0.0253402	1.32e-09	1.50597e+06
1643	PE(O)/PE(P)	chr20:48723385:A:C	rs6125904	20	48723385	PEDS1	C	A	0.253	-0.153909	0.0253383	1.35e-09	1.47065e+06
1644	PE(O)/PE(P)	chr20:48723227:C:T	rs6125903	20	48723227	PEDS1	T	C	0.253	-0.153874	0.0253397	1.36e-09	1.45408e+06
1645	PE(O)/PE(P)	chr20:48717564:A:G	rs6125898	20	48717564	PEDS1	A	G	0.253	-0.153757	0.0253344	1.39e-09	1.37523e+06
1646	PE(O)/PE(P)	chr20:48719679:C:T	rs2869955	20	48719679	PEDS1	T	C	0.253	-0.153724	0.0253341	1.4e-09	1.4246e+06
1647	PE(O)/PE(P)	chr20:48708000:A:G	rs6125891	20	48708000	PEDS1	A	G	0.252	-0.153113	0.0253683	1.71e-09	1.28226e+06
1648	PE(O)/PE(P)	chr20:48703970:A:G	rs6125890	20	48703970	PEDS1	G	A	0.252	-0.152718	0.02539	1.94e-09	1.06214e+06
1649	PE(O)/PE(P)	chr20:48722383:C:T	rs1883688	20	48722383	PEDS1	T	C	0.098	-0.221498	0.036833	1.96e-09	7.88161e+06
1650	PE(O)/PE(P)	chr20:48699651:G:T	rs6125888	20	48699651	PEDS1	G	T	0.098	-0.217824	0.0366238	2.93e-09	4.64714e+06
1651	PE(O)/PE(P)	chr20:48739506:A:G	rs6122876	20	48739506	PEDS1	A	G	0.178	-0.169355	0.0286397	3.6e-09	3.42264e+06
1652	PE(O)/PE(P)	chr20:48711570:G:T	rs6020257	20	48711570	PEDS1	T	G	0.254	-0.148925	0.0252898	4.18e-09	709637
1653	PE(O)/PE(P)	chr20:48725298:C:T	rs2269214	20	48725298	PEDS1	T	C	0.254	-0.149245	0.0253455	4.18e-09	694600
1654	PE(O)/PE(P)	chr20:48725261:A:C	rs2269215	20	48725261	PEDS1	A	C	0.254	-0.149211	0.0253469	4.23e-09	683505
1655	PE(O)/PE(P)	chr20:48711425:C:T	rs6020256	20	48711425	PEDS1	T	C	0.254	-0.148764	0.0252948	4.37e-09	622751
1656	PE(O)/PE(P)	chr20:48717549:C:T	rs6020262	20	48717549	PEDS1	T	C	0.254	-0.14861	0.0253191	4.69e-09	643818
1657	PE(O)/PE(P)	chr20:48718049:A:G	rs6020263	20	48718049	PEDS1	G	A	0.254	-0.148492	0.0253144	4.79e-09	659569
1658	PE(O)/PE(P)	chr20:48720781:G:T	rs6020267	20	48720781	PEDS1	T	G	0.254	-0.148499	0.0253243	4.85e-09	653095
1659	PE(O)/PE(P)	chr20:48720687:C:T	rs6020266	20	48720687	PEDS1	C	T	0.254	-0.148496	0.0253238	4.85e-09	652876
1660	PE(O)/PE(P)	chr20:48727601:C:T	rs6095768	20	48727601	PEDS1	T	C	0.254	-0.148494	0.0253332	4.91e-09	647574
1661	PE(O)/PE(P)	chr20:48722238:C:T	rs1883687	20	48722238	PEDS1	C	T	0.254	-0.148202	0.0253248	5.2e-09	604903
1662	PE(O)/PE(P)	chr20:48708181:C:T	rs2301018	20	48708181	PEDS1	C	T	0.254	-0.148116	0.0253352	5.38e-09	604727
1663	PE(O)/PE(P)	chr20:48707834:C:T	rs6020250	20	48707834	PEDS1	T	C	0.253	-0.148185	0.0253502	5.41e-09	621352
1664	PE(O)/PE(P)	chr20:48707730:C:T	rs2301019	20	48707730	PEDS1	C	T	0.253	-0.148193	0.0253522	5.41e-09	621562
1665	PE(O)/PE(P)	chr20:48707556:C:T	rs6020247	20	48707556	PEDS1	T	C	0.253	-0.148176	0.0253553	5.46e-09	613166
1666	PE(O)/PE(P)	chr20:48705216:C:G	rs6012829	20	48705216	PEDS1	G	C	0.254	-0.147961	0.0253602	5.78e-09	547969
1667	PE(O)/PE(P)	chr20:48748972:A:G	rs1980925	20	48748972	PEDS1	G	A	0.228	0.15279	0.0262479	6.26e-09	1.65773e+06
1668	PE(O)/PE(P)	chr20:48703480:G:T	rs6095756	20	48703480	PEDS1	G	T	0.258	-0.144595	0.0252061	1.03e-08	297480
1669	PE(O)/PE(P)	chr20:48698923:A:G	rs8585	20	48698923	PEDS1	A	G	0.258	-0.144776	0.0252521	1.05e-08	257886
1670	PE(O)/PE(P)	chr20:48734019:A:G	rs1928546	20	48734019	PEDS1	G	A	0.224	0.150672	0.026314	1.1e-08	1405090
1671	PE(O)/PE(P)	chr20:48733803:C:T	rs1928545	20	48733803	PEDS1	T	C	0.224	0.150666	0.0263146	1.1e-08	1.40444e+06
1672	PE(O)/PE(P)	chr20:48732497:A:G	rs2869957	20	48732497	PEDS1	G	A	0.224	0.150588	0.0263029	1.1e-08	1.34169e+06
1673	PE(O)/PE(P)	chr20:48733750:C:T	rs1928544	20	48733750	PEDS1	T	C	0.224	0.150648	0.0263163	1.1e-08	1.40799e+06
1674	PE(O)/PE(P)	chr20:48700189:A:G	rs78450391	20	48700189	PEDS1	G	A	0.102	-0.206379	0.0361021	1.16e-08	1.59459e+06
1675	PE(O)/PE(P)	chr20:48739958:A:C	rs6512610	20	48739958	PEDS1	A	C	0.225	0.149636	0.0262978	1.35e-08	1.37023e+06
1676	PE(O)/PE(P)	chr20:48742509:A:G	rs61656463	20	48742509	PEDS1	A	G	0.225	0.149707	0.0263181	1.36e-08	1.28809e+06
1677	PE(O)/PE(P)	chr20:48747697:C:T	rs55894522	20	48747697	PEDS1	C	T	0.227	0.149228	0.0262811	1.45e-08	1.04693e+06
1678	PE(O)/PE(P)	chr20:48748548:C:T	rs55757919	20	48748548	PEDS1	T	C	0.226	0.148822	0.0263044	1.63e-08	966891
1679	PE(O)/PE(P)	chr20:48735077:A:G	rs12624795	20	48735077	PEDS1	A	G	0.225	0.147933	0.0263282	2.04e-08	919672
1680	PE(O)/PE(P)	chr20:48737393:A:G	rs56756656	20	48737393	PEDS1	A	G	0.224	0.14707	0.0263313	2.47e-08	754636
1681	PE(O)/PE(P)	chr20:48758191:A:G	rs3746559	20	48758191	PEDS1	A	G	0.266	-0.139074	0.0250445	2.97e-08	468971
1682	PE(O)/PE(P)	chr20:48699796:A:C	rs2073053	20	48699796	PEDS1	A	C	0.103	-0.19832	0.0358731	3.42e-08	595977
1683	PE(O)/PE(P)	chr20:48698783:A:G	rs1049679	20	48698783	PEDS1	G	A	0.103	-0.198353	0.0358791	3.42e-08	587298
1684	PE(O)/PE(P)	chr20:48706165:A:G	rs2269218	20	48706165	PEDS1	A	G	0.222	0.145002	0.0263745	4.06e-08	393048
1685	PE(O)/PE(P)	chr20:48706395:C:G	rs2269217	20	48706395	PEDS1	C	G	0.222	0.144826	0.0263718	4.2e-08	380011
1686	PE(O)/PE(P)	chr20:48704295:C:T	rs2301021	20	48704295	PEDS1	C	T	0.222	0.144202	0.0263688	4.78e-08	356428
1687	PE(O)/PE(P)	chr20:48710246:C:T	rs67470092	20	48710246	PEDS1	T	C	0.222	0.143258	0.0263537	5.74e-08	285819
1688	PE(O)/PE(P)	chr20:48760491:C:T	rs7274302	20	48760491	PEDS1	T	C	0.171	-0.156869	0.0291729	7.95e-08	272173
1689	PE(O)/PE(P)	chr20:48708747:A:G	rs3819905	20	48708747	UBE2V1	A	G	0.261	-0.153691	0.0252327	1.22e-09	1.33886e+06
1690	PE(O)/PE(P)	chr20:48730031:C:T	rs383495	20	48730031	UBE2V1	T	C	0.253	-0.15421	0.0253457	1.27e-09	1.50764e+06
1691	PE(O)/PE(P)	chr20:48726535:C:T	rs6125905	20	48726535	UBE2V1	C	T	0.253	-0.154006	0.0253402	1.32e-09	1.50597e+06
1692	PE(O)/PE(P)	chr20:48723385:A:C	rs6125904	20	48723385	UBE2V1	C	A	0.253	-0.153909	0.0253383	1.35e-09	1.47065e+06
1693	PE(O)/PE(P)	chr20:48723227:C:T	rs6125903	20	48723227	UBE2V1	T	C	0.253	-0.153874	0.0253397	1.36e-09	1.45408e+06
1694	PE(O)/PE(P)	chr20:48717564:A:G	rs6125898	20	48717564	UBE2V1	A	G	0.253	-0.153757	0.0253344	1.39e-09	1.37523e+06
1695	PE(O)/PE(P)	chr20:48719679:C:T	rs2869955	20	48719679	UBE2V1	T	C	0.253	-0.153724	0.0253341	1.4e-09	1.4246e+06
1696	PE(O)/PE(P)	chr20:48708000:A:G	rs6125891	20	48708000	UBE2V1	A	G	0.252	-0.153113	0.0253683	1.71e-09	1.28226e+06
1697	PE(O)/PE(P)	chr20:48703970:A:G	rs6125890	20	48703970	UBE2V1	G	A	0.252	-0.152718	0.02539	1.94e-09	1.06214e+06
1698	PE(O)/PE(P)	chr20:48722383:C:T	rs1883688	20	48722383	UBE2V1	T	C	0.098	-0.221498	0.036833	1.96e-09	7.88161e+06
1699	PE(O)/PE(P)	chr20:48699651:G:T	rs6125888	20	48699651	UBE2V1	G	T	0.098	-0.217824	0.0366238	2.93e-09	4.64714e+06
1700	PE(O)/PE(P)	chr20:48711570:G:T	rs6020257	20	48711570	UBE2V1	T	G	0.254	-0.148925	0.0252898	4.18e-09	709637
1701	PE(O)/PE(P)	chr20:48725298:C:T	rs2269214	20	48725298	UBE2V1	T	C	0.254	-0.149245	0.0253455	4.18e-09	694600
1702	PE(O)/PE(P)	chr20:48725261:A:C	rs2269215	20	48725261	UBE2V1	A	C	0.254	-0.149211	0.0253469	4.23e-09	683505
1703	PE(O)/PE(P)	chr20:48711425:C:T	rs6020256	20	48711425	UBE2V1	T	C	0.254	-0.148764	0.0252948	4.37e-09	622751
1704	PE(O)/PE(P)	chr20:48717549:C:T	rs6020262	20	48717549	UBE2V1	T	C	0.254	-0.14861	0.0253191	4.69e-09	643818
1705	PE(O)/PE(P)	chr20:48718049:A:G	rs6020263	20	48718049	UBE2V1	G	A	0.254	-0.148492	0.0253144	4.79e-09	659569
1706	PE(O)/PE(P)	chr20:48720781:G:T	rs6020267	20	48720781	UBE2V1	T	G	0.254	-0.148499	0.0253243	4.85e-09	653095
1707	PE(O)/PE(P)	chr20:48720687:C:T	rs6020266	20	48720687	UBE2V1	C	T	0.254	-0.148496	0.0253238	4.85e-09	652876
1708	PE(O)/PE(P)	chr20:48727601:C:T	rs6095768	20	48727601	UBE2V1	T	C	0.254	-0.148494	0.0253332	4.91e-09	647574
1709	PE(O)/PE(P)	chr20:48722238:C:T	rs1883687	20	48722238	UBE2V1	C	T	0.254	-0.148202	0.0253248	5.2e-09	604903
1710	PE(O)/PE(P)	chr20:48708181:C:T	rs2301018	20	48708181	UBE2V1	C	T	0.254	-0.148116	0.0253352	5.38e-09	604727
1711	PE(O)/PE(P)	chr20:48707834:C:T	rs6020250	20	48707834	UBE2V1	T	C	0.253	-0.148185	0.0253502	5.41e-09	621352
1712	PE(O)/PE(P)	chr20:48707730:C:T	rs2301019	20	48707730	UBE2V1	C	T	0.253	-0.148193	0.0253522	5.41e-09	621562
1713	PE(O)/PE(P)	chr20:48707556:C:T	rs6020247	20	48707556	UBE2V1	T	C	0.253	-0.148176	0.0253553	5.46e-09	613166
1714	PE(O)/PE(P)	chr20:48705216:C:G	rs6012829	20	48705216	UBE2V1	G	C	0.254	-0.147961	0.0253602	5.78e-09	547969
1715	PE(O)/PE(P)	chr20:48703480:G:T	rs6095756	20	48703480	UBE2V1	G	T	0.258	-0.144595	0.0252061	1.03e-08	297480
1716	PE(O)/PE(P)	chr20:48698923:A:G	rs8585	20	48698923	UBE2V1	A	G	0.258	-0.144776	0.0252521	1.05e-08	257886
1717	PE(O)/PE(P)	chr20:48700189:A:G	rs78450391	20	48700189	UBE2V1	G	A	0.102	-0.206379	0.0361021	1.16e-08	1.59459e+06
1718	PE(O)/PE(P)	chr20:48699796:A:C	rs2073053	20	48699796	UBE2V1	A	C	0.103	-0.19832	0.0358731	3.42e-08	595977
1719	PE(O)/PE(P)	chr20:48698783:A:G	rs1049679	20	48698783	UBE2V1	G	A	0.103	-0.198353	0.0358791	3.42e-08	587298
1720	PE(O)/PE(P)	chr20:48706165:A:G	rs2269218	20	48706165	UBE2V1	A	G	0.222	0.145002	0.0263745	4.06e-08	393048
1721	PE(O)/PE(P)	chr20:48706395:C:G	rs2269217	20	48706395	UBE2V1	C	G	0.222	0.144826	0.0263718	4.2e-08	380011
1722	PE(O)/PE(P)	chr20:48704295:C:T	rs2301021	20	48704295	UBE2V1	C	T	0.222	0.144202	0.0263688	4.78e-08	356428
1723	PE(O)/PE(P)	chr20:48710246:C:T	rs67470092	20	48710246	UBE2V1	T	C	0.222	0.143258	0.0263537	5.74e-08	285819
1724	LPE(P)/PE(P)	chr1:154479486:A:G	rs146563764	1	154411473	IL6R	T	C	0.019	-0.449301	0.0918251	1.03e-06	17883.3
1725	LPE(P)/PE(P)	chr1:154536197:A:G	rs150681049	1	154479486	TDRD10	A	G	0.017	-0.447409	0.0935831	1.8e-06	13950.7
1726	LPE(P)/PE(P)	chr1:154539156:G:T	rs78038982	1	154536197	CHRNB2	G	A	0.018	-0.41218	0.0884501	3.25e-06	10266.7
1727	LPE(P)/PE(P)	chr2:9710248:A:C	rs550225690	1	154539156	CHRNB2	T	G	0.018	-0.405981	0.0884114	4.51e-06	8133.78
1728	LPE(P)/PE(P)	chr2:23090922:A:G	rs151318602	2	9710248	ADAM17	A	C	0.001	2.51181	0.537579	3.06e-06	6542.37
1729	LPE(P)/PE(P)	chr2:70806369:C:T	rs382925	2	23090922	KLHL29	A	G	0.003	-1.03715	0.226167	4.65e-06	1159.63
1730	LPE(P)/PE(P)	chr2:70810641:C:T	rs428148	2	70806369	TGFA	T	C	0.371	0.106003	0.0227287	3.19e-06	11893.3
1731	LPE(P)/PE(P)	chr2:70812174:A:T	rs425064	2	70810641	ADD2	T	C	0.373	0.105603	0.0227609	3.59e-06	8176.07
1732	LPE(P)/PE(P)	chr2:70813253:A:T	rs405148	2	70812174	ADD2	A	T	0.373	0.105023	0.0228122	4.26e-06	7983.15
1733	LPE(P)/PE(P)	chr2:70813615:A:C	rs392716	2	70813253	ADD2	T	A	0.374	0.105662	0.0228472	3.86e-06	8514.88
1734	LPE(P)/PE(P)	chr2:155561410:A:G	rs10932157	2	70813615	ADD2	A	C	0.374	0.105607	0.0228697	3.99e-06	8352.69
1735	LPE(P)/PE(P)	chr3:32228950:C:T	rs183200420	2	155561410	KCNJ3	A	G	0.45	0.10138	0.0219695	4.05e-06	3619.78
1736	LPE(P)/PE(P)	chr4:107941519:C:T	rs781644527	3	32228950	GPD1L	C	T	0.001	1.67222	0.33954	8.74e-07	22110.2
1737	LPE(P)/PE(P)	chr4:109157547:C:T	rs6533361	4	107941519	DKK2	C	T	0.001	2.49511	0.529084	2.48e-06	7102.35
1738	LPE(P)/PE(P)	chr4:109159988:A:G	rs62311986	4	109157547	LEF1	C	T	0.973	0.312455	0.0679024	4.31e-06	8221.53
1739	LPE(P)/PE(P)	chr4:109160910:C:T	rs80022636	4	109159988	LEF1	A	G	0.973	0.312188	0.0676208	4.01e-06	8842.9
1740	LPE(P)/PE(P)	chr4:109161207:A:T	rs6837862	4	109160910	LEF1	T	C	0.027	-0.311957	0.0676044	4.05e-06	8948.27
1741	LPE(P)/PE(P)	chr4:109176161:A:G	rs1003169	4	109161207	LEF1	A	T	0.973	0.312703	0.0675019	3.71e-06	9409.93
1742	LPE(P)/PE(P)	chr4:109178844:A:G	rs76777338	4	109176161	LEF1	A	G	0.025	-0.328688	0.0702522	2.97e-06	3509.17
1743	LPE(P)/PE(P)	chr4:109183651:A:G	rs75263636	4	109178844	LEF1	A	G	0.025	-0.328787	0.0702548	2.95e-06	3544.94
1744	LPE(P)/PE(P)	chr4:109184320:A:G	rs80057075	4	109183651	LEF1	A	G	0.025	-0.328427	0.0703053	3.08e-06	3326.71
1745	LPE(P)/PE(P)	chr4:109184613:C:T	rs11936654	4	109184320	LEF1	G	A	0.025	-0.328535	0.0704168	3.17e-06	3294.6
1746	LPE(P)/PE(P)	chr4:109184693:G:T	rs11936691	4	109184613	LEF1	C	T	0.025	-0.328555	0.0704289	3.18e-06	3238.72
1747	LPE(P)/PE(P)	chr4:109184695:A:G	rs4956169	4	109184693	LEF1	G	T	0.025	-0.328505	0.0704325	3.19e-06	3219.88
1748	LPE(P)/PE(P)	chr4:109184767:C:T	rs4956046	4	109184695	LEF1	A	G	0.025	-0.328473	0.0704356	3.2e-06	3205.99
1749	LPE(P)/PE(P)	chr4:109184864:A:G	rs4956170	4	109184767	LEF1	T	C	0.025	-0.32842	0.0704402	3.22e-06	3180.39
1750	LPE(P)/PE(P)	chr4:109184995:G:T	rs4956171	4	109184864	LEF1	A	G	0.025	-0.32824	0.0704488	3.27e-06	3105.44
1751	LPE(P)/PE(P)	chr4:109185041:A:G	rs4956172	4	109184995	LEF1	G	T	0.025	-0.328201	0.0704506	3.28e-06	3092.17
1752	LPE(P)/PE(P)	chr4:109185451:A:G	rs147921677	4	109185041	LEF1	G	A	0.025	-0.327993	0.0704535	3.33e-06	3067.25
1753	LPE(P)/PE(P)	chr4:109192966:A:G	rs76088861	4	109185451	LEF1	A	G	0.025	-0.327946	0.0704566	3.34e-06	3051.17
1754	LPE(P)/PE(P)	chr4:114317012:A:G	rs145674072	4	109192966	LEF1	G	A	0.025	-0.322085	0.0702255	4.63e-06	1963.43
1755	LPE(P)/PE(P)	chr4:184492594:A:G	rs535671533	4	114317012	ANK2	G	A	0.002	-1.07359	0.233926	4.57e-06	1367.52
1756	LPE(P)/PE(P)	chr5:60992122:C:T	rs530517658	4	184492594	ING2	A	G	0.001	-2.67746	0.58486	4.82e-06	8836.24
1757	LPE(P)/PE(P)	chr6:123103033:C:T	rs62423571	5	60992122	ZSWIM6	T	C	0.002	-1.31588	0.277994	2.28e-06	19549.4
1758	LPE(P)/PE(P)	chr6:123238589:C:T	rs74824282	6	123103033	FABP7	T	C	0.008	-0.643467	0.138374	3.41e-06	652.461
1759	LPE(P)/PE(P)	chr6:144388874:C:T	rs777928263	6	123238589	CLVS2	C	T	0.012	-0.477809	0.101804	2.77e-06	12636.6
1760	LPE(P)/PE(P)	chr7:59417:G:T	rs72578846	6	144388874	PLAGL1	C	T	0.001	2.95266	0.613233	1.52e-06	7238.48
1761	LPE(P)/PE(P)	chr7:11395076:C:T	rs10279533	7	59417	FAM20C	G	T	0.233	-0.132429	0.0280056	2.33e-06	2908.81
1762	LPE(P)/PE(P)	chr7:68497617:C:T	rs549776546	7	11395076	THSD7A	C	T	0.001	-2.19906	0.44667	8.82e-07	8284.41
1763	LPE(P)/PE(P)	chr7:68507425:C:T	rs773866695	7	68497617	AUTS2	T	C	0.001	-1.71281	0.34977	1.01e-06	38376
1764	LPE(P)/PE(P)	chr10:121771957:A:G	rs148800648	7	68507425	AUTS2	T	C	0.001	-1.7123	0.350671	1.08e-06	36992.9
1765	LPE(P)/PE(P)	chr11:76025249:A:G	rs141041912	10	121771957	SEC23IP	G	A	0.002	1.71636	0.325436	1.4e-07	39217.5
1766	LPE(P)/PE(P)	chr11:76054692:C:T	rs184115174	11	76025249	THAP12	A	G	0.024	-0.351636	0.0764843	4.39e-06	994.85
1767	LPE(P)/PE(P)	chr11:112956182:C:T	rs181174017	11	76054692	THAP12	C	T	0.005	-0.987593	0.171826	9.65e-09	1.62235e+06
1768	LPE(P)/PE(P)	chr11:120042104:C:T	rs183973244	11	112956182	NCAM1	C	T	0.003	-1.21815	0.259947	2.87e-06	2610.74
1769	LPE(P)/PE(P)	chr11:121797444:C:T	rs148818823	11	120042104	TRIM29	T	C	0.001	-1.79177	0.373833	1.7e-06	6262.25
1770	LPE(P)/PE(P)	chr11:132982887:A:G	rs79992292	11	121797444	BLD	T	C	0.009	0.654619	0.133404	9.57e-07	2249.29
1771	LPE(P)/PE(P)	chr12:98364131:C:G	rs369559279	11	132982887	OPCML	G	A	0.096	0.191601	0.0376036	3.62e-07	134473
1772	LPE(P)/PE(P)	chr13:40503695:A:T	rs183012070	12	98364131	TMPO	G	C	0.001	2.14658	0.455203	2.48e-06	20592.9
1773	LPE(P)/PE(P)	chr13:40596394:A:G	rs188724295	13	40503695	COG6	A	T	0.001	2.29645	0.50013	4.52e-06	12940.7
1774	LPE(P)/PE(P)	chr13:112604313:C:T	rs143807990	13	40596394	COG6	A	G	0.001	2.46542	0.532809	3.81e-06	15538.6
1775	LPE(P)/PE(P)	chr13:112614161:A:T	rs116972151	13	112604313	SOX1	C	T	0.012	-0.589313	0.113385	2.11e-07	44608
1776	LPE(P)/PE(P)	chr13:112622958:A:G	rs141854667	13	112614161	SOX1	A	T	0.015	-0.50002	0.107151	3.15e-06	5245.98
1777	LPE(P)/PE(P)	chr14:22096807:A:G	rs188330179	13	112622958	SOX1	G	A	0.01	-0.60796	0.129279	2.64e-06	14319.2
1778	LPE(P)/PE(P)	chr14:63213481:A:G	rs78406613	14	22096807	OR10G2	A	G	0.004	-0.961748	0.194793	8.21e-07	15543.1
1779	LPE(P)/PE(P)	chr14:88933730:C:T	rs529693811	14	63213481	KCNH5	A	G	0.036	-0.289701	0.0613552	2.41e-06	3101.79
1780	LPE(P)/PE(P)	chr14:88933730:C:T	rs529693811	14	88933730	SPATA7	T	C	0.001	-2.15111	0.443997	1.31e-06	128.945
1781	LPE(P)/PE(P)	chr15:60636988:C:T	rs569410043	14	88933730	PTPN21	T	C	0.001	-2.15111	0.443997	1.31e-06	128.945
1782	LPE(P)/PE(P)	chr15:60672887:A:C	rs568440346	15	60636988	ANXA2	C	T	0.006	-0.735654	0.14899	8.2e-07	30080.7
1783	LPE(P)/PE(P)	chr15:60672924:A:G	rs550800380	15	60672887	ANXA2	A	C	0.005	-0.783277	0.158519	8.05e-07	3513.68
1784	LPE(P)/PE(P)	chr15:64709622:C:G	rs192270287	15	60672924	ANXA2	A	G	0.005	-0.77785	0.157239	7.82e-07	3602.58
1785	LPE(P)/PE(P)	chr15:64740531:C:T	rs548301345	15	64709622	TRIP4	G	C	0.003	-1.10355	0.224409	9.07e-07	49556.9
1786	LPE(P)/PE(P)	chr15:64847661:A:G	rs148919457	15	64740531	TRIP4	T	C	0.004	-1.06576	0.21511	7.52e-07	36475.7
1787	LPE(P)/PE(P)	chr15:64849830:A:T	rs529465252	15	64847661	ZNF609	A	G	0.003	-1.08834	0.217511	5.84e-07	30101.3
1788	LPE(P)/PE(P)	chr15:64898001:C:T	rs568596718	15	64849830	ZNF609	A	T	0.003	-1.11656	0.221042	4.56e-07	41162.2
1789	LPE(P)/PE(P)	chr15:64943809:C:T	rs192386970	15	64898001	ZNF609	T	C	0.003	-1.11709	0.224766	6.94e-07	23779.4
1790	LPE(P)/PE(P)	chr15:64974852:A:T	rs186956641	15	64943809	ZNF609	T	C	0.003	-1.16147	0.246987	2.65e-06	19007.1
1791	LPE(P)/PE(P)	chr15:65530992:C:T	rs143059852	15	64974852	ZNF609	A	T	0.004	-1.03741	0.219658	2.4e-06	11980.6
1792	LPE(P)/PE(P)	chr16:56987015:C:T	rs12446515	15	65530992	PARP16	T	C	0.001	1.82682	0.398898	4.78e-06	1720.92
1793	LPE(P)/PE(P)	chr16:56987369:C:T	rs56156922	16	56987015	HERPUD1	T	C	0.321	0.126582	0.0241517	1.67e-07	1.37404
1794	LPE(P)/PE(P)	chr16:56987765:C:T	rs56228609	16	56987369	CETP	C	T	0.322	0.127664	0.024109	1.24e-07	1.21708
1795	LPE(P)/PE(P)	chr16:56988044:C:T	rs173539	16	56987765	CETP	T	C	0.313	0.116469	0.0242991	1.69e-06	0.696244
1796	LPE(P)/PE(P)	chr16:56989590:C:T	rs247616	16	56988044	CETP	T	C	0.33	0.122494	0.0239454	3.26e-07	1.02583
1797	LPE(P)/PE(P)	chr16:56990716:A:C	rs247617	16	56989590	CETP	T	C	0.322	0.12655	0.0240236	1.45e-07	1.03337
1798	LPE(P)/PE(P)	chr16:56991363:C:T	rs183130	16	56990716	CETP	A	C	0.322	0.125285	0.0239699	1.8e-07	0.878268
1799	LPE(P)/PE(P)	chr16:56993324:A:C	rs3764261	16	56991363	CETP	T	C	0.322	0.124759	0.0239337	1.94e-07	0.897939
1800	LPE(P)/PE(P)	chr16:56994528:C:T	rs17231506	16	56993324	CETP	A	C	0.322	0.119866	0.0237048	4.44e-07	0.472289
1801	LPE(P)/PE(P)	chr17:31324975:C:T	rs777843472	16	56994528	CETP	T	C	0.321	0.117674	0.0237303	7.35e-07	0.22324
1802	LPE(P)/PE(P)	chr17:48563172:C:T	rs3744531	17	31324975	SPACA3	T	C	0.001	-2.54022	0.533869	2.02e-06	2021.88
1803	LPE(P)/PE(P)	chr17:48717082:C:G	rs7224691	17	48563172	RSAD1	T	C	0.052	-0.241303	0.0491573	9.49e-07	2164.59
1804	LPE(P)/PE(P)	chr17:48821340:A:G	rs79777439	17	48717082	ABCC3	C	G	0.015	0.472614	0.0963767	9.73e-07	4585.31
1805	LPE(P)/PE(P)	chr17:52439234:C:T	rs180903739	17	48821340	LUC7L3	A	G	0.03	0.305936	0.0668996	4.94e-06	4137.22
1806	LPE(P)/PE(P)	chr18:74025426:C:T	rs182959296	17	52439234	KIF2B	T	C	0.001	-1.92149	0.417015	4.18e-06	4565.07
1807	LPE(P)/PE(P)	chr19:2032243:A:G	rs181174676	18	74025426	ZNF516	T	C	0.002	1.30181	0.284695	4.95e-06	117.978
1808	LPE(P)/PE(P)	chr20:32659379:C:T	rs181494797	19	2032243	BTBD2	G	A	0.001	-2.06387	0.432457	1.88e-06	8930.92
1809	LPE(P)/PE(P)	chr20:33003092:A:G	rs181701974	20	32659379	RALY	T	C	0.001	2.24137	0.429638	1.9e-07	134929
1810	LPE(P)/PE(P)	chr20:33533398:C:T	rs187057974	20	33003092	ITCH	G	A	0.001	3.4323	0.666568	2.73e-07	27904.1
1811	LPE(P)/PE(P)	chr20:48465873:A:G	rs184281173	20	33533398	GSS	T	C	0.001	2.2717	0.405629	2.27e-08	887593
1812	PC(O)/PC	chr11:61569306:C:G	rs174545	11	61569306	FADS1	G	C	0.346	0.181234	0.022914	3.23e-15	1.34866
1813	PC(O)/PC	chr11:61569830:C:T	rs174546	11	61569830	FADS1	T	C	0.346	0.181228	0.022914	3.24e-15	1.34552
1814	PC(O)/PC	chr11:61570783:C:T	rs174547	11	61570783	FADS1	C	T	0.345	0.181223	0.0229148	3.25e-15	1.35856
1815	PC(O)/PC	chr11:61571478:C:T	rs174550	11	61571478	FADS1	C	T	0.345	0.18119	0.0229158	3.3e-15	1.3845
1816	PC(O)/PC	chr11:61575158:A:G	rs174553	11	61575158	FADS1	G	A	0.345	0.181077	0.0229157	3.43e-15	1.46283
1817	PC(O)/PC	chr11:61596633:C:T	rs99780	11	61596633	FADS1	T	C	0.351	0.180282	0.0228343	3.62e-15	0.225483
1818	PC(O)/PC	chr11:61585144:A:G	rs174562	11	61585144	FADS1	G	A	0.345	0.180621	0.0229184	4.04e-15	1.41366
1819	PC(O)/PC	chr11:61592362:A:G	rs174566	11	61592362	FADS1	G	A	0.351	0.179817	0.022847	4.4e-15	0.266064
1820	PC(O)/PC	chr11:61579463:A:G	rs174554	11	61579463	FADS1	G	A	0.345	0.180246	0.0229072	4.46e-15	1.64383
1821	PC(O)/PC	chr11:61588305:A:G	rs174564	11	61588305	FADS1	G	A	0.349	0.179684	0.0228985	5.29e-15	0.388322
1822	PC(O)/PC	chr11:61593005:A:G	rs174567	11	61593005	FADS1	G	A	0.351	0.178811	0.0228493	6.25e-15	0.248677
1823	PC(O)/PC	chr11:61593816:C:T	rs174568	11	61593816	FADS1	T	C	0.346	0.178847	0.0229013	7.1e-15	1.54255
1824	PC(O)/PC	chr11:61581764:C:T	rs174560	11	61581764	FADS1	C	T	0.313	0.175637	0.0235764	1.12e-13	5.7876
1825	PC(O)/PC	chr11:61579760:C:T	rs174555	11	61579760	FADS1	C	T	0.309	0.175981	0.0236476	1.18e-13	25.1091
1826	PC(O)/PC	chr11:61582708:C:T	rs174561	11	61582708	FADS1	C	T	0.309	0.175865	0.0236523	1.24e-13	24.138
1827	PC(O)/PC	chr11:61567753:A:C	rs174544	11	61567753	FADS1	A	C	0.308	0.17574	0.0236388	1.25e-13	22.8026
1828	PC(O)/PC	chr11:61571348:C:G	rs174548	11	61571348	FADS1	G	C	0.314	0.175059	0.0235729	1.33e-13	4.84392
1829	PC(O)/PC	chr11:61571382:A:G	rs174549	11	61571382	FADS1	A	G	0.309	0.175273	0.0236462	1.48e-13	20.8933
1830	PC(O)/PC	chr11:61580635:C:T	rs174556	11	61580635	FADS1	T	C	0.308	0.174488	0.0236403	1.86e-13	32.5951
1831	PC(O)/PC	chr11:61589481:A:G	rs28456	11	61589481	FADS1	G	A	0.313	0.172048	0.0235934	3.59e-13	6.61647
1832	PC(O)/PC	chr11:61581656:A:G	rs174559	11	61581656	FADS1	A	G	0.282	0.1622	0.0241444	2.07e-11	2.69398
1833	PC(O)/PC	chr11:61569306:C:G	rs174545	11	61569306	FADS2	G	C	0.346	0.181234	0.022914	3.23e-15	1.34866
1834	PC(O)/PC	chr11:61569830:C:T	rs174546	11	61569830	FADS2	T	C	0.346	0.181228	0.022914	3.24e-15	1.34552
1835	PC(O)/PC	chr11:61570783:C:T	rs174547	11	61570783	FADS2	C	T	0.345	0.181223	0.0229148	3.25e-15	1.35856
1836	PC(O)/PC	chr11:61571478:C:T	rs174550	11	61571478	FADS2	C	T	0.345	0.18119	0.0229158	3.3e-15	1.3845
1837	PC(O)/PC	chr11:61575158:A:G	rs174553	11	61575158	FADS2	G	A	0.345	0.181077	0.0229157	3.43e-15	1.46283
1838	PC(O)/PC	chr11:61596633:C:T	rs99780	11	61596633	FADS2	T	C	0.351	0.180282	0.0228343	3.62e-15	0.225483
1839	PC(O)/PC	chr11:61585144:A:G	rs174562	11	61585144	FADS2	G	A	0.345	0.180621	0.0229184	4.04e-15	1.41366
1840	PC(O)/PC	chr11:61592362:A:G	rs174566	11	61592362	FADS2	G	A	0.351	0.179817	0.022847	4.4e-15	0.266064
1841	PC(O)/PC	chr11:61579463:A:G	rs174554	11	61579463	FADS2	G	A	0.345	0.180246	0.0229072	4.46e-15	1.64383
1842	PC(O)/PC	chr11:61588305:A:G	rs174564	11	61588305	FADS2	G	A	0.349	0.179684	0.0228985	5.29e-15	0.388322
1843	PC(O)/PC	chr11:61593005:A:G	rs174567	11	61593005	FADS2	G	A	0.351	0.178811	0.0228493	6.25e-15	0.248677
1844	PC(O)/PC	chr11:61597972:A:G	rs1535	11	61597972	FADS2	G	A	0.348	0.178894	0.022897	6.91e-15	0.295441
1845	PC(O)/PC	chr11:61593816:C:T	rs174568	11	61593816	FADS2	T	C	0.346	0.178847	0.0229013	7.1e-15	1.54255
1846	PC(O)/PC	chr11:61600342:A:C	rs174574	11	61600342	FADS2	C	A	0.646	-0.176751	0.0228869	1.39e-14	0.0360381
1847	PC(O)/PC	chr11:61604814:A:C	rs174577	11	61604814	FADS2	A	C	0.353	0.17621	0.0228582	1.55e-14	0.0329315
1848	PC(O)/PC	chr11:61603510:A:C	rs174576	11	61603510	FADS2	A	C	0.352	0.176243	0.0228881	1.66e-14	0.0700148
1849	PC(O)/PC	chr11:61610750:A:G	rs174584	11	61610750	FADS2	A	G	0.356	0.176093	0.022962	2.11e-14	0.0333418
1850	PC(O)/PC	chr11:61605499:A:T	rs174578	11	61605499	FADS2	A	T	0.354	0.174634	0.022845	2.55e-14	0.0299511
1851	PC(O)/PC	chr11:61609750:C:T	rs174583	11	61609750	FADS2	T	C	0.354	0.174213	0.0229782	4.12e-14	0.035565
1852	PC(O)/PC	chr11:61619829:A:C	rs174594	11	61619829	FADS2	A	C	0.623	-0.17279	0.0229115	5.58e-14	1.13517
1853	PC(O)/PC	chr11:61606642:A:G	rs174580	11	61606642	FADS2	G	A	0.354	0.172523	0.0228782	5.61e-14	0.0186082
1854	PC(O)/PC	chr11:61606683:A:G	rs174581	11	61606683	FADS2	A	G	0.354	0.172432	0.0228874	5.92e-14	0.0201691
1855	PC(O)/PC	chr11:61564299:G:T	rs4246215	11	61564299	FADS2	T	G	0.364	0.17103	0.0227129	6.09e-14	0.0471604
1856	PC(O)/PC	chr11:61618608:A:G	rs174592	11	61618608	FADS2	G	A	0.375	0.170518	0.0228889	1.11e-13	1.25499
1857	PC(O)/PC	chr11:61581764:C:T	rs174560	11	61581764	FADS2	C	T	0.313	0.175637	0.0235764	1.12e-13	5.7876
1858	PC(O)/PC	chr11:61565908:C:T	rs174541	11	61565908	FADS2	C	T	0.364	0.169094	0.0227139	1.16e-13	0.0584643
1859	PC(O)/PC	chr11:61579760:C:T	rs174555	11	61579760	FADS2	C	T	0.309	0.175981	0.0236476	1.18e-13	25.1091
1860	PC(O)/PC	chr11:61582708:C:T	rs174561	11	61582708	FADS2	C	T	0.309	0.175865	0.0236523	1.24e-13	24.138
1861	PC(O)/PC	chr11:61567753:A:C	rs174544	11	61567753	FADS2	A	C	0.308	0.17574	0.0236388	1.25e-13	22.8026
1862	PC(O)/PC	chr11:61571348:C:G	rs174548	11	61571348	FADS2	G	C	0.314	0.175059	0.0235729	1.33e-13	4.84392
1863	PC(O)/PC	chr11:61571382:A:G	rs174549	11	61571382	FADS2	A	G	0.309	0.175273	0.0236462	1.48e-13	20.8933
1864	PC(O)/PC	chr11:61623140:C:T	rs174601	11	61623140	FADS2	T	C	0.374	0.170103	0.0229988	1.66e-13	3.06281
1865	PC(O)/PC	chr11:61580635:C:T	rs174556	11	61580635	FADS2	T	C	0.308	0.174488	0.0236403	1.86e-13	32.5951
1866	PC(O)/PC	chr11:61621556:C:G	rs174599	11	61621556	FADS2	C	G	0.376	0.169101	0.0229456	2.03e-13	1.09174
1867	PC(O)/PC	chr11:61589481:A:G	rs28456	11	61589481	FADS2	G	A	0.313	0.172048	0.0235934	3.59e-13	6.61647
1868	PC(O)/PC	chr11:61624181:C:T	rs97384	11	61624181	FADS2	C	T	0.623	-0.166088	0.0231095	7.72e-13	1.59039
1869	PC(O)/PC	chr11:61581656:A:G	rs174559	11	61581656	FADS2	A	G	0.282	0.1622	0.0241444	2.07e-11	2.69398
1870	PC(O)/PC	chr11:61622227:C:T	rs174600	11	61622227	FADS2	C	T	0.33	0.152992	0.0234576	7.7e-11	0.0626415
1871	PC(O)/PC	chr11:61621194:A:G	rs174598	11	61621194	FADS2	A	G	0.33	0.151972	0.0234539	1.02e-10	0.0511349
1872	PC(O)/PC	chr11:61598288:C:T	rs174572	11	61598288	FADS2	T	C	0.26	0.162158	0.025049	1.06e-10	38.6366
1873	PC(O)/PC	chr11:61600327:A:G	rs174573	11	61600327	FADS2	A	G	0.26	0.160226	0.0250533	1.76e-10	26.0183
1874	PC(O)/PC	chr11:61602003:C:G	rs174575	11	61602003	FADS2	G	C	0.264	0.15956	0.0249534	1.78e-10	12.1234
1875	PC(O)/PC	chr11:61617676:A:T	rs174591	11	61617676	FADS2	A	T	0.258	0.160866	0.0255466	3.33e-10	14.1668
1876	PC(O)/PC	chr11:61618831:C:T	rs174593	11	61618831	FADS2	C	T	0.274	0.150564	0.025113	2.19e-09	157.785
1877	PC(O)/PC	chr11:61611694:A:G	rs174585	11	61611694	FADS2	A	G	0.219	0.147	0.0266013	3.46e-08	0.109367
1878	PC(O)/PC	chr11:61607168:A:G	rs174582	11	61607168	FADS2	G	A	0.218	0.145582	0.026441	3.88e-08	0.114425
1879	PC(O)/PC	chr11:61605613:C:T	rs174579	11	61605613	FADS2	T	C	0.217	0.144675	0.0263621	4.29e-08	0.164228
1880	PC(O)/PC	chr11:61613745:C:T	rs93923	11	61613745	FADS2	T	C	0.211	0.144918	0.0270844	9.2e-08	0.217581
1881	PC(O)/PC	chr11:61616977:C:G	rs174590	11	61616977	FADS2	C	G	0.211	0.144987	0.0271415	9.65e-08	0.124139
1882	PC(O)/PC	chr11:61564299:G:T	rs4246215	11	61564299	FEN1	T	G	0.364	0.17103	0.0227129	6.09e-14	0.0471604
1883	PC(O)/PC	chr2:27741237:C:T	rs780094	2	27741237	GCKR	C	T	0.608	-0.120208	0.0223021	7.41e-08	16983.1
1884	PC(O)/PC	chr2:27742603:C:T	rs780093	2	27742603	GCKR	C	T	0.608	-0.119198	0.0222993	9.47e-08	12945.7
1885	PC(O)/PC	chr11:61552680:G:T	rs174537	11	61552680	MYRF	T	G	0.346	0.18079	0.0229102	3.73e-15	1.54719
1886	PC(O)/PC	chr11:61551927:A:C	rs174536	11	61551927	MYRF	C	A	0.349	0.178702	0.0228961	7.36e-15	1.02227
1887	PC(O)/PC	chr11:61549025:A:G	rs174533	11	61549025	MYRF	A	G	0.348	0.178239	0.0229169	9.11e-15	0.966771
1888	PC(O)/PC	chr11:61551356:C:T	rs174535	11	61551356	MYRF	C	T	0.351	0.176896	0.0228693	1.27e-14	0.490883
1889	PC(O)/PC	chr11:61543961:C:T	rs174529	11	61543961	MYRF	C	T	0.374	0.164285	0.0228657	7.84e-13	0.0586942
1890	PC(O)/PC	chr11:61543499:C:T	rs174528	11	61543499	MYRF	C	T	0.378	0.162691	0.0228706	1.31e-12	0.0266065
1891	PC(O)/PC	chr11:61546592:A:G	rs174530	11	61546592	MYRF	G	A	0.371	0.162314	0.0228257	1.33e-12	0.189149
1892	PC(O)/PC	chr11:61547237:C:T	rs108499	11	61547237	MYRF	T	C	0.341	0.148446	0.023158	1.6e-10	0.0852539
1893	PC(O)/PC	chr11:61549458:A:G	rs174534	11	61549458	MYRF	G	A	0.351	0.144352	0.0228982	3.18e-10	0.011633
1894	PC(O)/PC	chr11:61547068:A:G	rs7943728	11	61547068	MYRF	A	G	0.187	0.153661	0.0286066	8.2e-08	114.633
1895	PC(O)/PC	chr3:5376648:G:T	rs9879783	3	5376648	EDEM1	T	G	0.659	-0.1359	0.0244478	2.87e-08	19915.9
1896	PC(O)/PC	chr3:5376947:C:T	rs12715457	3	5376947	EDEM1	C	T	0.659	-0.135254	0.0244389	3.3e-08	20114.1
1897	PC(O)/PC	chr3:5377033:C:T	rs12715458	3	5377033	EDEM1	T	C	0.659	-0.135253	0.0244501	3.35e-08	19757.2
1898	PC(O)/PC	chr3:5376474:C:T	rs9866325	3	5376474	EDEM1	C	T	0.664	-0.134247	0.0245428	4.75e-08	23014.8
1899	PC(O)/PC	chr11:61557803:C:T	rs102275	11	61557803	TMEM258	C	T	0.352	0.180426	0.0228115	3.23e-15	0.179149
1900	PC(O)/PC	chr11:61557826:C:T	rs102274	11	61557826	TMEM258	C	T	0.346	0.181136	0.0229103	3.31e-15	1.39485
1901	PC(O)/PC	chr11:61552680:G:T	rs174537	11	61552680	TMEM258	T	G	0.346	0.18079	0.0229102	3.73e-15	1.54719
1902	PC(O)/PC	chr11:61551927:A:C	rs174536	11	61551927	TMEM258	C	A	0.349	0.178702	0.0228961	7.36e-15	1.02227
1903	PC(O)/PC	chr11:61549025:A:G	rs174533	11	61549025	TMEM258	A	G	0.348	0.178239	0.0229169	9.11e-15	0.966771
1904	PC(O)/PC	chr11:61551356:C:T	rs174535	11	61551356	TMEM258	C	T	0.351	0.176896	0.0228693	1.27e-14	0.490883
1905	PC(O)/PC	chr11:61560081:A:G	rs174538	11	61560081	TMEM258	A	G	0.319	0.167454	0.0232642	7.13e-13	0.154092
1906	PC(O)/PC	chr11:61543961:C:T	rs174529	11	61543961	TMEM258	C	T	0.374	0.164285	0.0228657	7.84e-13	0.0586942
1907	PC(O)/PC	chr11:61543499:C:T	rs174528	11	61543499	TMEM258	C	T	0.378	0.162691	0.0228706	1.31e-12	0.0266065
1908	PC(O)/PC	chr11:61546592:A:G	rs174530	11	61546592	TMEM258	G	A	0.371	0.162314	0.0228257	1.33e-12	0.189149
1909	PC(O)/PC	chr11:61547237:C:T	rs108499	11	61547237	TMEM258	T	C	0.341	0.148446	0.023158	1.6e-10	0.0852539
1910	PC(O)/PC	chr11:61549458:A:G	rs174534	11	61549458	TMEM258	G	A	0.351	0.144352	0.0228982	3.18e-10	0.011633
1911	PC(O)/PC	chr11:61556039:A:C	rs61896141	11	61556039	TMEM258	C	A	0.184	0.157015	0.028552	4.03e-08	357.193
1912	PC(O)/PC	chr11:61547068:A:G	rs7943728	11	61547068	TMEM258	A	G	0.187	0.153661	0.0286066	8.2e-08	114.633
1913	PC(P)/PC	chr11:61580635:C:T	rs174556	11	61580635	FADS1	T	C	0.308	0.201405	0.0235873	1.83e-17	55397.7
1914	PC(P)/PC	chr11:61580635:C:T	rs174556	11	61580635	FADS2	T	C	0.308	0.201405	0.0235873	1.83e-17	55397.7
1915	PC(P)/PC	chr11:61579760:C:T	rs174555	11	61579760	FADS1	C	T	0.309	0.201565	0.0235965	1.78e-17	44616.4
1916	PC(P)/PC	chr11:61579760:C:T	rs174555	11	61579760	FADS2	C	T	0.309	0.201565	0.0235965	1.78e-17	44616.4
1917	PC(P)/PC	chr11:61582708:C:T	rs174561	11	61582708	FADS1	C	T	0.309	0.201622	0.0236009	1.77e-17	43671.2
1918	PC(P)/PC	chr11:61582708:C:T	rs174561	11	61582708	FADS2	C	T	0.309	0.201622	0.0236009	1.77e-17	43671.2
1919	PC(P)/PC	chr11:61567753:A:C	rs174544	11	61567753	FADS1	A	C	0.308	0.201675	0.0235874	1.66e-17	38702.9
1920	PC(P)/PC	chr11:61567753:A:C	rs174544	11	61567753	FADS2	A	C	0.308	0.201675	0.0235874	1.66e-17	38702.9
1921	PC(P)/PC	chr11:61571382:A:G	rs174549	11	61571382	FADS1	A	G	0.309	0.200769	0.0235957	2.37e-17	34895.1
1922	PC(P)/PC	chr11:61571382:A:G	rs174549	11	61571382	FADS2	A	G	0.309	0.200769	0.0235957	2.37e-17	34895.1
1923	PC(P)/PC	chr11:61589481:A:G	rs28456	11	61589481	FADS1	G	A	0.313	0.200972	0.0235328	1.81e-17	22610.3
1924	PC(P)/PC	chr11:61589481:A:G	rs28456	11	61589481	FADS2	G	A	0.313	0.200972	0.0235328	1.81e-17	22610.3
1925	PC(P)/PC	chr11:61581764:C:T	rs174560	11	61581764	FADS1	C	T	0.313	0.201373	0.0235212	1.51e-17	21598.1
1926	PC(P)/PC	chr11:61581764:C:T	rs174560	11	61581764	FADS2	C	T	0.313	0.201373	0.0235212	1.51e-17	21598.1
1927	PC(P)/PC	chr11:61579463:A:G	rs174554	11	61579463	FADS1	G	A	0.345	0.211786	0.0228367	2.72e-20	17124
1928	PC(P)/PC	chr11:61579463:A:G	rs174554	11	61579463	FADS2	G	A	0.345	0.211786	0.0228367	2.72e-20	17124
1929	PC(P)/PC	chr11:61571348:C:G	rs174548	11	61571348	FADS1	G	C	0.314	0.200579	0.0235185	2e-17	16738.9
1930	PC(P)/PC	chr11:61571348:C:G	rs174548	11	61571348	FADS2	G	C	0.314	0.200579	0.0235185	2e-17	16738.9
1931	PC(P)/PC	chr11:61593816:C:T	rs174568	11	61593816	FADS1	T	C	0.346	0.211789	0.0228278	2.63e-20	16655.2
1932	PC(P)/PC	chr11:61593816:C:T	rs174568	11	61593816	FADS2	T	C	0.346	0.211789	0.0228278	2.63e-20	16655.2
1933	PC(P)/PC	chr11:61575158:A:G	rs174553	11	61575158	FADS1	G	A	0.345	0.211505	0.0228468	3.16e-20	15334.1
1934	PC(P)/PC	chr11:61575158:A:G	rs174553	11	61575158	FADS2	G	A	0.345	0.211505	0.0228468	3.16e-20	15334.1
1935	PC(P)/PC	chr11:61585144:A:G	rs174562	11	61585144	FADS1	G	A	0.345	0.211402	0.0228491	3.32e-20	15241.9
1936	PC(P)/PC	chr11:61585144:A:G	rs174562	11	61585144	FADS2	G	A	0.345	0.211402	0.0228491	3.32e-20	15241.9
1937	PC(P)/PC	chr11:61552680:G:T	rs174537	11	61552680	MYRF	T	G	0.346	0.210527	0.022843	4.62e-20	15001.9
1938	PC(P)/PC	chr11:61552680:G:T	rs174537	11	61552680	TMEM258	T	G	0.346	0.210527	0.022843	4.62e-20	15001.9
1939	PC(P)/PC	chr11:61557826:C:T	rs102274	11	61557826	TMEM258	C	T	0.346	0.211744	0.0228409	2.81e-20	14390.1
1940	PC(P)/PC	chr11:61571478:C:T	rs174550	11	61571478	FADS1	C	T	0.345	0.211388	0.0228474	3.32e-20	14210.4
1941	PC(P)/PC	chr11:61571478:C:T	rs174550	11	61571478	FADS2	C	T	0.345	0.211388	0.0228474	3.32e-20	14210.4
1942	PC(P)/PC	chr11:61570783:C:T	rs174547	11	61570783	FADS1	C	T	0.345	0.211429	0.0228464	3.26e-20	13941.4
1943	PC(P)/PC	chr11:61570783:C:T	rs174547	11	61570783	FADS2	C	T	0.345	0.211429	0.0228464	3.26e-20	13941.4
1944	PC(P)/PC	chr11:61569306:C:G	rs174545	11	61569306	FADS1	G	C	0.346	0.211381	0.0228458	3.31e-20	13788.1
1945	PC(P)/PC	chr11:61569306:C:G	rs174545	11	61569306	FADS2	G	C	0.346	0.211381	0.0228458	3.31e-20	13788.1
1946	PC(P)/PC	chr11:61569830:C:T	rs174546	11	61569830	FADS1	T	C	0.346	0.211385	0.0228457	3.31e-20	13761.2
1947	PC(P)/PC	chr11:61569830:C:T	rs174546	11	61569830	FADS2	T	C	0.346	0.211385	0.0228457	3.31e-20	13761.2
1948	PC(P)/PC	chr11:61549025:A:G	rs174533	11	61549025	MYRF	A	G	0.348	0.209947	0.0228481	5.93e-20	9194.41
1949	PC(P)/PC	chr11:61549025:A:G	rs174533	11	61549025	TMEM258	A	G	0.348	0.209947	0.0228481	5.93e-20	9194.41
1950	PC(P)/PC	chr11:61588305:A:G	rs174564	11	61588305	FADS1	G	A	0.349	0.211594	0.0228232	2.79e-20	8138.34
1951	PC(P)/PC	chr11:61588305:A:G	rs174564	11	61588305	FADS2	G	A	0.349	0.211594	0.0228232	2.79e-20	8138.34
1952	PC(P)/PC	chr11:61551927:A:C	rs174536	11	61551927	MYRF	C	A	0.349	0.208193	0.0228316	1.12e-19	7901.65
1953	PC(P)/PC	chr11:61551927:A:C	rs174536	11	61551927	TMEM258	C	A	0.349	0.208193	0.0228316	1.12e-19	7901.65
1954	PC(P)/PC	chr11:61623140:C:T	rs174601	11	61623140	FADS2	T	C	0.374	0.196247	0.0229477	1.64e-17	7371.29
1955	PC(P)/PC	chr11:61592362:A:G	rs174566	11	61592362	FADS1	G	A	0.351	0.211838	0.0227708	2.08e-20	6649.83
1956	PC(P)/PC	chr11:61592362:A:G	rs174566	11	61592362	FADS2	G	A	0.351	0.211838	0.0227708	2.08e-20	6649.83
1957	PC(P)/PC	chr11:61596633:C:T	rs99780	11	61596633	FADS1	T	C	0.351	0.212945	0.0227571	1.26e-20	6383.3
1958	PC(P)/PC	chr11:61596633:C:T	rs99780	11	61596633	FADS2	T	C	0.351	0.212945	0.0227571	1.26e-20	6383.3
1959	PC(P)/PC	chr11:61593005:A:G	rs174567	11	61593005	FADS1	G	A	0.351	0.211319	0.0227726	2.58e-20	6021.07
1960	PC(P)/PC	chr11:61593005:A:G	rs174567	11	61593005	FADS2	G	A	0.351	0.211319	0.0227726	2.58e-20	6021.07
1961	PC(P)/PC	chr11:61624181:C:T	rs97384	11	61624181	FADS2	C	T	0.623	-0.199184	0.0230511	7.64e-18	5334.81
1962	PC(P)/PC	chr11:61618831:C:T	rs174593	11	61618831	FADS2	C	T	0.274	0.167711	0.025091	2.61e-11	5147.26
1963	PC(P)/PC	chr11:61598288:C:T	rs174572	11	61598288	FADS2	T	C	0.26	0.182504	0.0250163	3.5e-13	4807.05
1964	PC(P)/PC	chr11:61551356:C:T	rs174535	11	61551356	MYRF	C	T	0.351	0.207542	0.0228045	1.32e-19	4639.26
1965	PC(P)/PC	chr11:61551356:C:T	rs174535	11	61551356	TMEM258	C	T	0.351	0.207542	0.0228045	1.32e-19	4639.26
1966	PC(P)/PC	chr11:61597972:A:G	rs1535	11	61597972	FADS2	G	A	0.348	0.210645	0.0228262	4.14e-20	4565.79
1967	PC(P)/PC	chr11:61557803:C:T	rs102275	11	61557803	TMEM258	C	T	0.352	0.212081	0.0227367	1.66e-20	4340.79
1968	PC(P)/PC	chr11:61619829:A:C	rs174594	11	61619829	FADS2	A	C	0.623	-0.199478	0.0228575	3.63e-18	3897.6
1969	PC(P)/PC	chr11:61618608:A:G	rs174592	11	61618608	FADS2	G	A	0.375	0.196485	0.0228364	1.05e-17	3848.65
1970	PC(P)/PC	chr11:61621556:C:G	rs174599	11	61621556	FADS2	C	G	0.376	0.196912	0.0228905	1.06e-17	3625.59
1971	PC(P)/PC	chr11:61600327:A:G	rs174573	11	61600327	FADS2	A	G	0.26	0.18194	0.0250182	4.15e-13	3526.1
1972	PC(P)/PC	chr11:61617676:A:T	rs174591	11	61617676	FADS2	A	T	0.258	0.188714	0.025502	1.62e-13	3508.23
1973	PC(P)/PC	chr11:61602003:C:G	rs174575	11	61602003	FADS2	G	C	0.264	0.181408	0.0249144	3.89e-13	2454.26
1974	PC(P)/PC	chr11:61603510:A:C	rs174576	11	61603510	FADS2	A	C	0.352	0.210921	0.0228078	3.46e-20	1883.61
1975	PC(P)/PC	chr1:24496085:A:G	rs34654982	1	24496085	IFNLR1	A	G	0.036	-0.327973	0.0596727	4.1e-08	1733.88
1976	PC(P)/PC	chr11:61600342:A:C	rs174574	11	61600342	FADS2	C	A	0.646	-0.210298	0.0228103	4.49e-20	1069.77
1977	PC(P)/PC	chr11:61604814:A:C	rs174577	11	61604814	FADS2	A	C	0.353	0.210425	0.0227792	3.8e-20	1043.42
1978	PC(P)/PC	chr11:61581656:A:G	rs174559	11	61581656	FADS1	A	G	0.282	0.180362	0.0241181	9.01e-14	988.044
1979	PC(P)/PC	chr11:61581656:A:G	rs174559	11	61581656	FADS2	A	G	0.282	0.180362	0.0241181	9.01e-14	988.044
1980	PC(P)/PC	chr11:61610750:A:G	rs174584	11	61610750	FADS2	A	G	0.356	0.210321	0.0228857	5.87e-20	955.123
1981	PC(P)/PC	chr11:61609750:C:T	rs174583	11	61609750	FADS2	T	C	0.354	0.209361	0.0228998	9.04e-20	888.474
1982	PC(P)/PC	chr11:61605499:A:T	rs174578	11	61605499	FADS2	A	T	0.354	0.209112	0.022766	6.13e-20	871.331
1983	PC(P)/PC	chr11:61546592:A:G	rs174530	11	61546592	MYRF	G	A	0.371	0.196108	0.0227583	9.39e-18	863.51
1984	PC(P)/PC	chr11:61546592:A:G	rs174530	11	61546592	TMEM258	G	A	0.371	0.196108	0.0227583	9.39e-18	863.51
1985	PC(P)/PC	chr11:61565908:C:T	rs174541	11	61565908	FADS2	C	T	0.364	0.204771	0.0226436	2.22e-19	544.014
1986	PC(P)/PC	chr11:61606683:A:G	rs174581	11	61606683	FADS2	A	G	0.354	0.207798	0.0228082	1.21e-19	538.956
1987	PC(P)/PC	chr11:61606642:A:G	rs174580	11	61606642	FADS2	G	A	0.354	0.208114	0.0227982	1.03e-19	522.73
1988	PC(P)/PC	chr11:61564299:G:T	rs4246215	11	61564299	FADS2	T	G	0.364	0.205969	0.0226431	1.37e-19	493.544
1989	PC(P)/PC	chr11:61564299:G:T	rs4246215	11	61564299	FEN1	T	G	0.364	0.205969	0.0226431	1.37e-19	493.544
1990	PC(P)/PC	chr11:61543961:C:T	rs174529	11	61543961	MYRF	C	T	0.374	0.195376	0.0228021	1.42e-17	368.682
1991	PC(P)/PC	chr11:61543961:C:T	rs174529	11	61543961	TMEM258	C	T	0.374	0.195376	0.0228021	1.42e-17	368.682
1992	PC(P)/PC	chr11:61560081:A:G	rs174538	11	61560081	TMEM258	A	G	0.319	0.189926	0.0232233	3.71e-16	297.889
1993	PC(P)/PC	chr11:61543499:C:T	rs174528	11	61543499	MYRF	C	T	0.378	0.194664	0.0228033	1.87e-17	237.833
1994	PC(P)/PC	chr11:61543499:C:T	rs174528	11	61543499	TMEM258	C	T	0.378	0.194664	0.0228033	1.87e-17	237.833
1995	PC(P)/PC	chr11:61603237:C:T	rs2727270	11	61603237	FADS2	T	C	0.125	0.196027	0.0333853	4.63e-09	135.94
1996	PC(P)/PC	chr11:61603358:A:T	rs2727271	11	61603358	FADS2	T	A	0.125	0.195981	0.0333828	4.65e-09	135.316
1997	PC(P)/PC	chr11:61604967:C:T	rs2072113	11	61604967	FADS2	T	C	0.125	0.195879	0.033352	4.59e-09	99.1019
[truncated: 1,273 more rows]
